# Supplementary material for: Conformational dynamics and allosteric modulation of the SARS-CoV-2 spike
Source: eLife. 2022 Mar 24;11:e75433. doi: 10.7554/eLife.75433 (PMC8963877; doi:10.7554/eLife.75433)
Supplement: Figure 1—figure supplement 1—source data 1. [file elife-75433-fig1-figsupp1-data1.zip]

Archive with 27 entries (26 files):
- Figure 1- supplement 1 - source data S1D-1.tif
- __MACOSX/
- __MACOSX/._Figure 1- supplement 1 - source data S1D-1.tif
- Figure 1- supplement 1 - source data S1G-4.pdf
- __MACOSX/._Figure 1- supplement 1 - source data S1G-4.pdf
- Figure 1- supplement 1 - source data S1G-1.tif
- __MACOSX/._Figure 1- supplement 1 - source data S1G-1.tif
- Figure 1- supplement 1 - source data S1D-3.pdf
- __MACOSX/._Figure 1- supplement 1 - source data S1D-3.pdf
- Figure 1- supplement 1 - source data S1G-3.bmp
- __MACOSX/._Figure 1- supplement 1 - source data S1G-3.bmp
- Figure 1- supplement 1 - source data S1G-2.bmp
- __MACOSX/._Figure 1- supplement 1 - source data S1G-2.bmp
- Figure 1- supplement 1 - source data S1 Standard-BioRad.csv
- __MACOSX/._Figure 1- supplement 1 - source data S1 Standard-BioRad.csv
- Figure 1- supplement 1 - source data S1D-2.bmp
- __MACOSX/._Figure 1- supplement 1 - source data S1D-2.bmp
- Figure 1- supplement 1 - source data S1F.csv
- __MACOSX/._Figure 1- supplement 1 - source data S1F.csv
- Figure 1- supplement 1 - source data S1E.csv
- __MACOSX/._Figure 1- supplement 1 - source data S1E.csv
- Figure 1- supplement 1 - source data S1A.csv
- __MACOSX/._Figure 1- supplement 1 - source data S1A.csv
- Figure 1- supplement 1 - source data S1B.csv
- __MACOSX/._Figure 1- supplement 1 - source data S1B.csv
- Figure 1- supplement 1 - source data S1C.csv
- __MACOSX/._Figure 1- supplement 1 - source data S1C.csv
