# Supplementary material for: Conformational dynamics and allosteric modulation of the SARS-CoV-2 spike
Source: eLife. 2022 Mar 24;11:e75433. doi: 10.7554/eLife.75433 (PMC8963877; doi:10.7554/eLife.75433)
Supplement: Figure 1—figure supplement 1—source data 1. [file elife-75433-fig1-figsupp1-data1.zip › Figure 1- supplement 1 - source data S1F.csv]

Chrom.1		Chrom.1		Chrom.1		Chrom.1		Chrom.1		Chrom.1		Chrom.1
UV 1_280		UV 2_550		UV 3_650		Injection		Run Log		Fraction		UV 1_280_CUT_TEMP@100,BASEM
ml	mAU	ml	mAU	ml	mAU	ml	Injection	ml	Logbook	ml	Fraction	ml	mAU
-2.411305	0.01071	-2.411305	0.00789	-2.411305	0.007568	-0.000479		-2.411305	Method Settings	1.007611	2	0	-0.016832
-2.410058	0.033822	-2.405069	0.017185	-2.405069	0.003986	0.010746		-2.411207	Equilibration	2.506774	3	0.001247	-0.01681
-2.408811	0.036379	-2.398833	-0.026678	-2.398833	-0.065587			-0.016179	Sample Application	4.007872	4	0.002494	-0.016788
-2.407564	0.038658	-2.392596	-0.027793	-2.392596	-0.069059			0.990551	Elution	5.507725	5	0.003742	-0.016767
-2.406317	0.04058	-2.38636	-0.025772	-2.38636	-0.074051					7.007577	6	0.004989	-0.016745
-2.405069	0.042276	-2.380124	-0.023211	-2.380124	-0.081574					8.508677	7	0.006236	-0.016723
-2.403822	0.043806	-2.373887	-0.003101	-2.373887	-0.019251					10.00864	8	0.007483	-0.016701
-2.402575	0.034433	-2.367651	0.006516	-2.367651	-0.000527					11.50861	9	0.00873	-0.01668
-2.401328	-0.013819	-2.361414	0.00758	-2.361414	0.000797					13.008456	10	0.009978	-0.016658
-2.400081	-0.023049	-2.355178	0.003544	-2.355178	-0.007654					14.509559	11	0.011225	-0.016636
-2.398834	-0.021251	-2.348942	-0.002535	-2.348942	-0.020991					16.009412	12	0.012472	-0.016614
-2.397586	-0.020784	-2.342705	-0.010906	-2.342705	-0.033842					17.509265	13	0.013719	-0.016592
-2.396339	-0.020549	-2.336469	-0.019831	-2.336469	-0.043493					19.010375	14	0.014966	-0.01657
-2.395092	-0.020341	-2.330233	-0.030816	-2.330233	-0.05288					20.510232	15	0.016213	-0.016548
-2.393845	-0.020156	-2.323996	-0.044164	-2.323996	-0.063807					22.010079	16	0.017461	-0.016526
-2.392597	-0.019986	-2.31776	-0.057355	-2.31776	-0.075096					23.509936	17	0.018708	-0.016504
-2.39135	-0.019827	-2.311523	-0.069448	-2.311523	-0.08388					25.011268	18	0.019955	-0.016481
-2.390103	-0.01968	-2.305287	-0.081354	-2.305287	-0.09188					26.511123	19	0.021202	-0.016459
-2.388856	-0.019507	-2.299051	-0.090757	-2.299051	-0.098989					28.010974	20	0.022449	-0.016437
-2.387609	-0.019299	-2.292814	-0.09687	-2.292814	-0.099032					29.510831	21	0.023697	-0.016415
-2.386362	-0.019129	-2.286578	-0.100593	-2.286578	-0.096355					31.011928	22	0.024944	-0.016393
-2.385114	-0.018996	-2.280342	-0.10059	-2.280342	-0.09103					32.511775	23	0.026191	-0.016371
-2.383867	-0.018866	-2.274105	-0.098886	-2.274105	-0.084579					34.011638	24	0.027438	-0.01635
-2.38262	-0.018735	-2.267869	-0.094368	-2.267869	-0.080312					35.512729	25	0.028686	-0.016329
-2.381373	-0.018605	-2.261632	-0.088828	-2.261632	-0.076403					36.341521	Waste	0.029933	-0.016308
-2.380126	-0.018475	-2.255396	-0.083785	-2.255396	-0.071198					36.342765	Waste	0.03118	-0.016287
-2.378878	-0.001938	-2.24916	-0.079956	-2.24916	-0.065094							0.032427	-0.016265
-2.377631	0.000246	-2.242923	-0.075836	-2.242923	-0.059354							0.033674	-0.016244
-2.376384	0.000376	-2.236687	-0.069332	-2.236687	-0.054002							0.034921	-0.016223
-2.375137	0.000506	-2.230451	-0.061947	-2.230451	-0.049489							0.036169	-0.016202
-2.37389	0.000378	-2.224214	-0.043328	-2.224214	-0.041098							0.037416	-0.01618
-2.372643	-0.000385	-2.217978	-0.020522	-2.217978	-0.027351							0.038663	-0.01616
-2.371395	-0.001162	-2.211741	0.007759	-2.211741	-0.011883							0.03991	-0.01614
-2.370148	-0.001921	-2.205505	0.039845	-2.205505	0.017642							0.041157	-0.016119
-2.368901	-0.002638	-2.199269	0.074571	-2.199269	0.055175							0.042405	-0.016099
-2.367654	-0.003355	-2.193032	0.115156	-2.193032	0.096181							0.043652	-0.016079
-2.366406	-0.004076	-2.186796	0.158014	-2.186796	0.13715							0.044899	-0.016059
-2.365159	-0.004804	-2.18056	0.200111	-2.18056	0.17738							0.046146	-0.016038
-2.363912	-0.005537	-2.174323	0.24089	-2.174323	0.216171							0.047393	-0.016018
-2.362665	-0.006274	-2.168087	0.281879	-2.168087	0.254222							0.04864	-0.015998
-2.361418	-0.007015	-2.16185	0.312504	-2.16185	0.288978							0.049888	-0.015977
-2.36017	-0.007765	-2.155614	0.337749	-2.155614	0.316057							0.051135	-0.015955
-2.358923	-0.008765	-2.149378	0.359036	-2.149378	0.340443							0.052382	-0.015932
-2.357676	-0.010435	-2.143141	0.374671	-2.143141	0.353388							0.053629	-0.015909
-2.356429	-0.012403	-2.136905	0.388005	-2.136905	0.36049							0.054877	-0.015886
-2.355182	-0.014465	-2.130669	0.396896	-2.130669	0.368049							0.056124	-0.015864
-2.353935	-0.016547	-2.124432	0.402873	-2.124432	0.373837							0.057371	-0.015841
-2.352687	-0.018632	-2.118196	0.404957	-2.118196	0.373405							0.058618	-0.015818
-2.35144	-0.020713	-2.111959	0.405339	-2.111959	0.367534							0.059865	-0.015795
-2.350193	-0.022797	-2.105723	0.403507	-2.105723	0.359761							0.061113	-0.015773
-2.348946	-0.024881	-2.099487	0.399303	-2.099487	0.349113							0.06236	-0.01575
-2.347698	-0.026969	-2.09325	0.393144	-2.09325	0.336746							0.063607	-0.015729
-2.346451	-0.029053	-2.087014	0.382767	-2.087014	0.327411							0.064854	-0.015708
-2.345204	-0.031135	-2.080778	0.370446	-2.080778	0.321016							0.066101	-0.015687
-2.343957	-0.033305	-2.074541	0.355228	-2.074541	0.31335							0.067348	-0.015665
-2.34271	-0.035728	-2.068305	0.337834	-2.068305	0.297974							0.068596	-0.015644
-2.341463	-0.038194	-2.062068	0.32125	-2.062068	0.279007							0.069843	-0.015623
-2.340215	-0.040617	-2.055832	0.309081	-2.055832	0.262649							0.07109	-0.015602
-2.338968	-0.043025	-2.049596	0.298811	-2.049596	0.251285							0.072337	-0.015581
-2.337721	-0.04542	-2.043359	0.288144	-2.043359	0.241993							0.073585	-0.01556
-2.336474	-0.047806	-2.037123	0.277619	-2.037123	0.234491							0.074832	-0.015539
-2.335227	-0.050187	-2.030887	0.2692	-2.030887	0.228159							0.076079	-0.015516
-2.333979	-0.052594	-2.02465	0.264142	-2.02465	0.219938							0.077326	-0.015494
-2.332732	-0.054985	-2.018414	0.259202	-2.018414	0.209809							0.078573	-0.015471
-2.331485	-0.057373	-2.012177	0.253039	-2.012177	0.200466							0.07982	-0.015449
-2.330238	-0.059756	-2.005941	0.246613	-2.005941	0.194602							0.081068	-0.015426
-2.328991	-0.062121	-1.999705	0.240496	-1.999705	0.188869							0.082315	-0.015403
-2.327743	-0.064381	-1.993468	0.234463	-1.993468	0.182059							0.083562	-0.015381
-2.326496	-0.066616	-1.987232	0.22775	-1.987232	0.175051							0.084809	-0.015358
-2.325249	-0.068887	-1.980996	0.221421	-1.980996	0.172314							0.086056	-0.015336
-2.324002	-0.071169	-1.974759	0.215717	-1.974759	0.172942							0.087304	-0.015313
-2.322755	-0.073448	-1.968523	0.210679	-1.968523	0.172587							0.088551	-0.015289
-2.321507	-0.075727	-1.962286	0.205747	-1.962286	0.169184							0.089798	-0.015266
-2.32026	-0.078007	-1.95605	0.200368	-1.95605	0.164303							0.091045	-0.015242
-2.319013	-0.080289	-1.949814	0.19655	-1.949814	0.158749							0.092292	-0.015218
-2.317766	-0.082569	-1.943577	0.194105	-1.943577	0.153105							0.093539	-0.015194
-2.316519	-0.084847	-1.937341	0.192014	-1.937341	0.147191							0.094787	-0.015171
-2.315271	-0.087065	-1.931105	0.189936	-1.931105	0.142906							0.096034	-0.015147
-2.314024	-0.089253	-1.924868	0.18534	-1.924868	0.139005							0.097281	-0.015123
-2.312777	-0.091373	-1.918632	0.179347	-1.918632	0.127957							0.098528	-0.015099
-2.31153	-0.093284	-1.912395	0.17371	-1.912395	0.112018							0.099776	-0.015075
-2.310283	-0.094705	-1.906159	0.167255	-1.906159	0.101461							0.101023	-0.015055
-2.309036	-0.095847	-1.899923	0.160117	-1.899923	0.096514							0.10227	-0.015034
-2.307788	-0.096988	-1.893686	0.152884	-1.893686	0.09085							0.103517	-0.015014
-2.306541	-0.098132	-1.88745	0.146476	-1.88745	0.082743							0.104764	-0.014993
-2.305294	-0.099275	-1.881214	0.140778	-1.881214	0.073754							0.106012	-0.014973
-2.304047	-0.100417	-1.874977	0.134777	-1.874977	0.068457							0.107259	-0.014952
-2.302799	-0.101562	-1.868741	0.128096	-1.868741	0.066803							0.108506	-0.014931
-2.301552	-0.102705	-1.862504	0.122929	-1.862504	0.065995							0.109753	-0.014911
-2.300305	-0.103852	-1.856268	0.119589	-1.856268	0.067362							0.111	-0.01489
-2.299058	-0.105016	-1.850032	0.115788	-1.850032	0.071046							0.112247	-0.01487
-2.297811	-0.106232	-1.843795	0.110956	-1.843795	0.073679							0.113495	-0.014848
-2.296564	-0.107277	-1.837559	0.105469	-1.837559	0.074518							0.114742	-0.014827
-2.295316	-0.107714	-1.831323	0.100628	-1.831323	0.072277							0.115989	-0.014806
-2.294069	-0.107827	-1.825086	0.096356	-1.825086	0.069569							0.117236	-0.014785
-2.292822	-0.10794	-1.81885	0.091903	-1.81885	0.068019							0.118484	-0.014764
-2.291575	-0.108053	-1.812613	0.087027	-1.812613	0.0646							0.119731	-0.014742
-2.290328	-0.108165	-1.806377	0.081616	-1.806377	0.059667							0.120978	-0.014764
-2.28908	-0.108278	-1.800141	0.076903	-1.800141	0.054774							0.122225	-0.015041
-2.287833	-0.108391	-1.793904	0.072673	-1.793904	0.050315							0.123472	-0.015318
-2.286586	-0.108504	-1.787668	0.067942	-1.787668	0.045911							0.124719	-0.015596
-2.285339	-0.108618	-1.781432	0.063178	-1.781432	0.039237							0.125967	-0.015875
-2.284092	-0.108623	-1.775195	0.059698	-1.775195	0.030937							0.127214	-0.016152
-2.282844	-0.108309	-1.768959	0.058012	-1.768959	0.027591							0.128461	-0.01643
-2.281597	-0.107758	-1.762722	0.057456	-1.762722	0.029351							0.129708	-0.016708
-2.28035	-0.106978	-1.756486	0.057787	-1.756486	0.033872							0.130955	-0.016985
-2.279103	-0.106084	-1.75025	0.058563	-1.75025	0.040772							0.132203	-0.017263
-2.277856	-0.105191	-1.744013	0.059857	-1.744013	0.047111							0.13345	-0.017519
-2.276608	-0.104297	-1.737777	0.061952	-1.737777	0.05092							0.134697	-0.017268
-2.275361	-0.103403	-1.731541	0.064334	-1.731541	0.053405							0.135944	-0.016832
-2.274114	-0.102509	-1.725304	0.067264	-1.725304	0.056269							0.137191	-0.016286
-2.272867	-0.101616	-1.719068	0.070635	-1.719068	0.059214							0.138438	-0.015717
-2.27162	-0.100722	-1.712831	0.072494	-1.712831	0.061647							0.139686	-0.015148
-2.270372	-0.099825	-1.706595	0.072699	-1.706595	0.062958							0.140933	-0.01458
-2.269125	-0.098837	-1.700359	0.071695	-1.700359	0.06343							0.14218	-0.01435
-2.267878	-0.097571	-1.694122	0.068714	-1.694122	0.061224							0.143427	-0.014328
-2.266631	-0.096218	-1.687886	0.065117	-1.687886	0.055931							0.144675	-0.014306
-2.265384	-0.094971	-1.68165	0.062981	-1.68165	0.048964							0.145922	-0.014284
-2.264137	-0.093772	-1.675413	0.061855	-1.675413	0.042433							0.147169	-0.014261
-2.262889	-0.09258	-1.669177	0.060943	-1.669177	0.037111							0.148416	-0.014239
-2.261642	-0.091462	-1.662941	0.060432	-1.662941	0.031256							0.149663	-0.014217
-2.260395	-0.090363	-1.656704	0.059047	-1.656704	0.024747							0.150911	-0.014194
-2.259148	-0.08921	-1.650468	0.055898	-1.650468	0.01712							0.152158	-0.014172
-2.2579	-0.088018	-1.644231	0.052074	-1.644231	0.008486							0.153405	-0.014149
-2.256653	-0.086824	-1.637995	0.048896	-1.637995	0.000042							0.154652	-0.014126
-2.255406	-0.085629	-1.631759	0.046561	-1.631759	-0.007565							0.155899	-0.014104
-2.254159	-0.084075	-1.625522	0.044198	-1.625522	-0.014493							0.157146	-0.014081
-2.252912	-0.081275	-1.619286	0.04079	-1.619286	-0.016864							0.158394	-0.014058
-2.251665	-0.07761	-1.61305	0.036347	-1.61305	-0.014154							0.159641	-0.014036
-2.250417	-0.07406	-1.606813	0.030837	-1.606813	-0.01133							0.160888	-0.014013
-2.24917	-0.070582	-1.600577	0.0245	-1.600577	-0.01013							0.162135	-0.01399
-2.247923	-0.0671	-1.59434	0.019964	-1.59434	-0.010138							0.163383	-0.013967
-2.246676	-0.063615	-1.588104	0.01881	-1.588104	-0.010807							0.16463	-0.013944
-2.245429	-0.060132	-1.581868	0.019338	-1.581868	-0.011563							0.165877	-0.013921
-2.244181	-0.05665	-1.575631	0.020075	-1.575631	-0.009571							0.167124	-0.013898
-2.242934	-0.053164	-1.569395	0.020876	-1.569395	-0.004587							0.168371	-0.013875
-2.241687	-0.049681	-1.563159	0.022605	-1.563159	-0.00004							0.169618	-0.013852
-2.24044	-0.046203	-1.556922	0.025353	-1.556922	0.000193							0.170866	-0.01383
-2.239192	-0.041827	-1.550686	0.026898	-1.550686	-0.003512							0.172113	-0.013807
-2.237945	-0.032971	-1.544449	0.027054	-1.544449	-0.007941							0.17336	-0.013784
-2.236698	-0.020571	-1.538213	0.02706	-1.538213	-0.012755							0.174607	-0.013761
-2.235451	-0.008144	-1.531977	0.02632	-1.531977	-0.017525							0.175854	-0.013737
-2.234204	0.004294	-1.52574	0.024608	-1.52574	-0.021859							0.177102	-0.013714
-2.232957	0.01677	-1.519504	0.020538	-1.519504	-0.024721							0.178349	-0.013691
-2.231709	0.029245	-1.513268	0.013515	-1.513268	-0.027639							0.179596	-0.013668
-2.230462	0.041715	-1.507031	0.006416	-1.507031	-0.03178							0.180843	-0.013645
-2.229215	0.054173	-1.500795	0.000145	-1.500795	-0.036525							0.18209	-0.013621
-2.227968	0.066616	-1.494558	-0.005924	-1.494558	-0.04017							0.183338	-0.013598
-2.226721	0.079072	-1.488322	-0.010419	-1.488322	-0.042219							0.184585	-0.013575
-2.225473	0.091537	-1.482086	-0.012152	-1.482086	-0.041655							0.185832	-0.013552
-2.224226	0.105636	-1.475849	-0.013116	-1.475849	-0.038615							0.187079	-0.013529
-2.222979	0.12772	-1.469613	-0.014572	-1.469613	-0.036273							0.188326	-0.01351
-2.221732	0.15538	-1.463377	-0.016282	-1.463377	-0.034409							0.189574	-0.013491
-2.220485	0.182672	-1.45714	-0.016728	-1.45714	-0.031196							0.190821	-0.013473
-2.219238	0.209826	-1.450904	-0.014982	-1.450904	-0.027225							0.192068	-0.013454
-2.21799	0.237008	-1.444667	-0.011521	-1.444667	-0.024238							0.193315	-0.013435
-2.216743	0.264127	-1.438431	-0.006998	-1.438431	-0.023421							0.194562	-0.013417
-2.215496	0.291246	-1.432195	-0.003586	-1.432195	-0.0247							0.19581	-0.013398
-2.214249	0.318409	-1.425958	-0.00262	-1.425958	-0.025427							0.197057	-0.01338
-2.213001	0.345612	-1.419722	-0.003835	-1.419722	-0.026208							0.198304	-0.013361
-2.211754	0.372748	-1.413486	-0.004323	-1.413486	-0.028299							0.199551	-0.013342
-2.210507	0.39982	-1.407249	-0.003564	-1.407249	-0.031901							0.200798	-0.013319
-2.20926	0.427931	-1.401013	-0.002918	-1.401013	-0.036226							0.202045	-0.013295
-2.208013	0.459999	-1.394776	-0.003293	-1.394776	-0.039943							0.203293	-0.013272
-2.206766	0.495999	-1.38854	-0.004096	-1.38854	-0.043676							0.20454	-0.013249
-2.205518	0.534117	-1.382304	-0.005272	-1.382304	-0.049046							0.205787	-0.013225
-2.204271	0.572826	-1.376067	-0.0077	-1.376067	-0.053769							0.207034	-0.013202
-2.203024	0.611546	-1.369831	-0.01034	-1.369831	-0.056724							0.208282	-0.013178
-2.201777	0.650315	-1.363595	-0.010395	-1.363595	-0.059708							0.209529	-0.013155
-2.20053	0.689099	-1.357358	-0.008736	-1.357358	-0.062974							0.210776	-0.013131
-2.199282	0.727651	-1.351122	-0.009164	-1.351122	-0.065984							0.212023	-0.013108
-2.198035	0.766242	-1.344885	-0.012139	-1.344885	-0.066358							0.21327	-0.013084
-2.196788	0.805007	-1.338649	-0.013494	-1.338649	-0.063471							0.214517	-0.013061
-2.195541	0.843729	-1.332413	-0.011086	-1.332413	-0.059591							0.215765	-0.013037
-2.194293	0.882529	-1.326176	-0.007341	-1.326176	-0.055723							0.217012	-0.013014
-2.193046	0.922097	-1.31994	-0.005924	-1.31994	-0.053167							0.218259	-0.01299
-2.191799	0.962138	-1.313704	-0.007209	-1.313704	-0.051149							0.219506	-0.012967
-2.190552	1.000912	-1.307467	-0.008667	-1.307467	-0.047537							0.220753	-0.012943
-2.189305	1.038713	-1.301231	-0.01049	-1.301231	-0.042603							0.222001	-0.01292
-2.188058	1.076581	-1.294994	-0.012346	-1.294994	-0.037072							0.223248	-0.012896
-2.18681	1.114388	-1.288758	-0.012878	-1.288758	-0.035581							0.224495	-0.012873
-2.185563	1.152257	-1.282522	-0.011671	-1.282522	-0.040961							0.225742	-0.012854
-2.184316	1.190053	-1.276285	-0.012119	-1.276285	-0.045198							0.226989	-0.012835
-2.183069	1.227914	-1.270049	-0.015381	-1.270049	-0.048195							0.228237	-0.012816
-2.181822	1.265743	-1.263813	-0.019146	-1.263813	-0.052312							0.229484	-0.012798
-2.180574	1.303518	-1.257576	-0.022454	-1.257576	-0.054733							0.230731	-0.012779
-2.179327	1.341387	-1.25134	-0.024452	-1.25134	-0.054195							0.231978	-0.01276
-2.17808	1.379608	-1.245103	-0.024462	-1.245103	-0.054611							0.233225	-0.012741
-2.176833	1.417395	-1.238867	-0.022804	-1.238867	-0.058746							0.234473	-0.012723
-2.175586	1.451039	-1.232631	-0.021896	-1.232631	-0.064969							0.23572	-0.012704
-2.174339	1.480588	-1.226394	-0.022336	-1.226394	-0.066777							0.236967	-0.012685
-2.173091	1.510271	-1.220158	-0.022875	-1.220158	-0.061004							0.238214	-0.012662
-2.171844	1.539939	-1.213922	-0.02355	-1.213922	-0.057879							0.239461	-0.012638
-2.170597	1.569563	-1.207685	-0.023823	-1.207685	-0.060865							0.240709	-0.012615
-2.16935	1.599247	-1.201449	-0.022859	-1.201449	-0.064956							0.241956	-0.012591
-2.168103	1.62887	-1.195212	-0.020078	-1.195212	-0.066621							0.243203	-0.012568
-2.166855	1.658442	-1.188976	-0.018334	-1.188976	-0.067104							0.24445	-0.012544
-2.165608	1.688101	-1.18274	-0.020014	-1.18274	-0.066341							0.245697	-0.012521
-2.164361	1.717936	-1.176503	-0.024002	-1.176503	-0.063065							0.246944	-0.012497
-2.163114	1.74855	-1.170267	-0.02701	-1.170267	-0.059381							0.248192	-0.012474
-2.161867	1.778523	-1.164031	-0.028235	-1.164031	-0.055959							0.249439	-0.012451
-2.160619	1.801254	-1.157794	-0.029707	-1.157794	-0.05346							0.250686	-0.012432
-2.159372	1.8173	-1.151558	-0.031658	-1.151558	-0.052563							0.251933	-0.012413
-2.158125	1.833355	-1.145321	-0.033044	-1.145321	-0.052465							0.253181	-0.012395
-2.156878	1.849509	-1.139085	-0.033893	-1.139085	-0.052056							0.254428	-0.012376
-2.155631	1.865236	-1.132849	-0.035005	-1.132849	-0.051793							0.255675	-0.012357
-2.154383	1.880073	-1.126612	-0.035729	-1.126612	-0.052562							0.256922	-0.012339
-2.153136	1.894875	-1.120376	-0.035305	-1.120376	-0.053101							0.258169	-0.01232
-2.151889	1.910834	-1.11414	-0.034446	-1.11414	-0.053976							0.259416	-0.012301
-2.150642	1.926852	-1.107903	-0.03379	-1.107903	-0.057305							0.260664	-0.012283
-2.149395	1.942891	-1.101667	-0.033355	-1.101667	-0.065113							0.261911	-0.012264
-2.148147	1.958862	-1.09543	-0.032571	-1.09543	-0.071481							0.263158	-0.012236
-2.1469	1.973887	-1.089194	-0.030904	-1.089194	-0.072866							0.264405	-0.012208
-2.145653	1.984283	-1.082958	-0.029833	-1.082958	-0.070189							0.265652	-0.01218
-2.144406	1.987927	-1.076721	-0.03099	-1.076721	-0.068086							0.2669	-0.012152
-2.143159	1.991572	-1.070485	-0.033198	-1.070485	-0.06802							0.268147	-0.012124
-2.141912	1.995223	-1.064249	-0.03445	-1.064249	-0.069032							0.269394	-0.012096
-2.140664	1.998861	-1.058012	-0.034684	-1.058012	-0.072029							0.270641	-0.012068
-2.139417	2.002509	-1.051776	-0.035342	-1.051776	-0.075535							0.271888	-0.01204
-2.13817	2.006156	-1.045539	-0.036914	-1.045539	-0.076471							0.273136	-0.012012
-2.136923	2.009804	-1.039303	-0.038714	-1.039303	-0.072786							0.274383	-0.011984
-2.135675	2.013456	-1.033067	-0.04113	-1.033067	-0.067855							0.27563	-0.011966
-2.134428	2.017039	-1.02683	-0.043596	-1.02683	-0.060641							0.276877	-0.011947
-2.133181	2.019953	-1.020594	-0.044888	-1.020594	-0.055527							0.278124	-0.011929
-2.131934	2.021605	-1.014358	-0.043844	-1.014358	-0.054413							0.279372	-0.011911
-2.130687	2.022624	-1.008121	-0.042434	-1.008121	-0.055933							0.280619	-0.011892
-2.12944	2.022777	-1.001885	-0.040706	-1.001885	-0.058178							0.281866	-0.011874
-2.128192	2.022929	-0.995649	-0.039814	-0.995649	-0.061024							0.283113	-0.011856
-2.126945	2.023082	-0.989412	-0.040429	-0.989412	-0.062968							0.28436	-0.011837
-2.125698	2.023233	-0.983176	-0.041977	-0.983176	-0.063223							0.285608	-0.011819
-2.124451	2.023386	-0.976939	-0.042693	-0.976939	-0.063354							0.286855	-0.0118
-2.123204	2.023538	-0.970703	-0.041022	-0.970703	-0.066236							0.288102	-0.011782
-2.121956	2.02369	-0.964467	-0.038719	-0.964467	-0.075105							0.289349	-0.011764
-2.120709	2.023843	-0.95823	-0.036665	-0.95823	-0.081237							0.290596	-0.011746
-2.119462	2.023906	-0.951994	-0.035893	-0.951994	-0.07933							0.291843	-0.011728
-2.118215	2.022992	-0.945758	-0.037185	-0.945758	-0.077021							0.293091	-0.011709
-2.116968	2.020519	-0.939521	-0.04268	-0.939521	-0.079803							0.294338	-0.011691
-2.11572	2.017751	-0.933285	-0.047475	-0.933285	-0.083998							0.295585	-0.011673
-2.114473	2.014618	-0.927048	-0.048713	-0.927048	-0.08597							0.296832	-0.011655
-2.113226	2.011491	-0.920812	-0.047412	-0.920812	-0.084898							0.298079	-0.011636
-2.111979	2.008361	-0.914576	-0.046316	-0.914576	-0.084267							0.299327	-0.011618
-2.110732	2.005235	-0.908339	-0.046486	-0.908339	-0.083044							0.300574	-0.011591
-2.109484	2.002102	-0.902103	-0.047441	-0.902103	-0.081373							0.301821	-0.011564
-2.108237	1.998971	-0.895867	-0.050607	-0.895867	-0.083497							0.303068	-0.011536
-2.10699	1.995835	-0.88963	-0.053985	-0.88963	-0.092923							0.304315	-0.011509
-2.105743	1.992701	-0.883394	-0.054951	-0.883394	-0.100282							0.305563	-0.011482
-2.104496	1.98939	-0.877157	-0.052232	-0.877157	-0.099853							0.30681	-0.011454
-2.103248	1.98417	-0.870921	-0.050429	-0.870921	-0.095682							0.308057	-0.011427
-2.102001	1.976408	-0.864685	-0.051343	-0.864685	-0.09351							0.309304	-0.0114
-2.100754	1.968496	-0.858448	-0.052476	-0.858448	-0.096245							0.310551	-0.011373
-2.099507	1.959484	-0.852212	-0.052469	-0.852212	-0.098488							0.311799	-0.011345
-2.09826	1.949862	-0.845976	-0.052233	-0.845976	-0.099458							0.313046	-0.011327
-2.097013	1.940197	-0.839739	-0.051434	-0.839739	-0.100231							0.314293	-0.01131
-2.095765	1.930546	-0.833503	-0.048936	-0.833503	-0.099925							0.31554	-0.011292
-2.094518	1.920909	-0.827266	-0.046838	-0.827266	-0.096916							0.316787	-0.011274
-2.093271	1.911299	-0.82103	-0.046738	-0.82103	-0.092662							0.318035	-0.011256
-2.092024	1.901684	-0.814794	-0.047684	-0.814794	-0.087678							0.319282	-0.011238
-2.090776	1.89205	-0.808557	-0.049887	-0.808557	-0.082621							0.320529	-0.011221
-2.089529	1.882377	-0.802321	-0.052326	-0.802321	-0.077409							0.321776	-0.011203
-2.088282	1.872259	-0.796085	-0.054236	-0.796085	-0.072237							0.323023	-0.011185
-2.087035	1.860726	-0.789848	-0.055024	-0.789848	-0.065918							0.32427	-0.011167
-2.085788	1.849276	-0.783612	-0.056414	-0.783612	-0.059362							0.325518	-0.011141
-2.084541	1.838117	-0.777375	-0.057855	-0.777375	-0.052961							0.326765	-0.011114
-2.083293	1.826937	-0.771139	-0.059343	-0.771139	-0.046668							0.328012	-0.011087
-2.082046	1.815805	-0.764903	-0.060214	-0.764903	-0.040985							0.329259	-0.011061
-2.080799	1.804604	-0.758666	-0.059313	-0.758666	-0.03991							0.330507	-0.011034
-2.079552	1.79348	-0.75243	-0.057779	-0.75243	-0.042953							0.331754	-0.011008
-2.078305	1.782323	-0.746194	-0.05401	-0.746194	-0.045941							0.333001	-0.010981
-2.077057	1.771154	-0.739957	-0.048974	-0.739957	-0.049171							0.334248	-0.010954
-2.07581	1.759987	-0.733721	-0.046096	-0.733721	-0.05352							0.335495	-0.010928
-2.074563	1.748807	-0.727484	-0.047354	-0.727484	-0.062473							0.336742	-0.010901
-2.073316	1.7372	-0.721248	-0.04904	-0.721248	-0.073142							0.33799	-0.010884
-2.072069	1.724251	-0.715012	-0.052334	-0.715012	-0.081891							0.339237	-0.010867
-2.070821	1.711902	-0.708775	-0.055264	-0.708775	-0.087737							0.340484	-0.010849
-2.069574	1.700803	-0.702539	-0.056542	-0.702539	-0.09282							0.341731	-0.010832
-2.068327	1.689713	-0.696303	-0.056988	-0.696303	-0.093195							0.342978	-0.010815
-2.06708	1.678592	-0.690066	-0.057544	-0.690066	-0.092352							0.344226	-0.010797
-2.065833	1.6675	-0.68383	-0.058674	-0.68383	-0.094191							0.345473	-0.01078
-2.064585	1.656396	-0.677593	-0.059564	-0.677593	-0.097951							0.34672	-0.010763
-2.063338	1.645264	-0.671357	-0.058274	-0.671357	-0.100532							0.347967	-0.010746
-2.062091	1.634197	-0.665121	-0.055323	-0.665121	-0.098913							0.349214	-0.010728
-2.060844	1.623075	-0.658884	-0.052857	-0.658884	-0.095998							0.350462	-0.010702
-2.059597	1.611979	-0.652648	-0.049759	-0.652648	-0.090287							0.351709	-0.010677
-2.058349	1.6003	-0.646412	-0.046862	-0.646412	-0.085323							0.352956	-0.010651
-2.057102	1.587031	-0.640175	-0.045682	-0.640175	-0.083032							0.354203	-0.010625
-2.055855	1.574418	-0.633939	-0.045832	-0.633939	-0.085448							0.35545	-0.010599
-2.054608	1.563446	-0.627702	-0.045764	-0.627702	-0.087313							0.356698	-0.010574
-2.053361	1.552501	-0.621466	-0.045584	-0.621466	-0.085971							0.357945	-0.010548
-2.052114	1.541556	-0.61523	-0.0459	-0.61523	-0.082957							0.359192	-0.010522
-2.050866	1.530609	-0.608993	-0.048001	-0.608993	-0.079763							0.360439	-0.010496
-2.049619	1.519692	-0.602757	-0.050517	-0.602757	-0.077167							0.361686	-0.010471
-2.048372	1.509165	-0.596521	-0.05435	-0.596521	-0.074075							0.362934	-0.010454
-2.047125	1.499352	-0.590284	-0.057678	-0.590284	-0.071945							0.364181	-0.010437
-2.045877	1.488811	-0.584048	-0.059661	-0.584048	-0.070813							0.365428	-0.010421
-2.04463	1.477876	-0.577811	-0.059652	-0.577811	-0.068238							0.366675	-0.010404
-2.043383	1.466832	-0.571575	-0.059747	-0.571575	-0.063176							0.367922	-0.010387
-2.042136	1.454701	-0.565339	-0.060341	-0.565339	-0.060841							0.369169	-0.01037
-2.040889	1.443355	-0.559102	-0.061132	-0.559102	-0.06321							0.370417	-0.010354
-2.039641	1.435848	-0.552866	-0.061657	-0.552866	-0.06503							0.371664	-0.010337
-2.038394	1.428317	-0.54663	-0.061255	-0.54663	-0.063635							0.372911	-0.01032
-2.037147	1.420822	-0.540393	-0.060222	-0.540393	-0.062574							0.374158	-0.010303
-2.0359	1.413341	-0.534157	-0.055828	-0.534157	-0.063502							0.375406	-0.010279
-2.034653	1.405839	-0.52792	-0.051071	-0.52792	-0.068615							0.376653	-0.010254
-2.033406	1.398339	-0.521684	-0.049357	-0.521684	-0.074014							0.3779	-0.010229
-2.032158	1.390855	-0.515448	-0.050689	-0.515448	-0.080134							0.379147	-0.010204
-2.030911	1.383342	-0.509211	-0.052084	-0.509211	-0.085256							0.380394	-0.010179
-2.029664	1.375844	-0.502975	-0.053397	-0.502975	-0.085362							0.381641	-0.010154
-2.028417	1.368111	-0.496739	-0.054517	-0.496739	-0.080657							0.382889	-0.01013
-2.027169	1.358946	-0.490502	-0.054547	-0.490502	-0.077294							0.384136	-0.010105
-2.025922	1.34974	-0.484266	-0.054416	-0.484266	-0.080061							0.385383	-0.01008
-2.024675	1.342037	-0.478029	-0.054608	-0.478029	-0.082861							0.38663	-0.010055
-2.023428	1.334347	-0.471793	-0.056147	-0.471793	-0.082923							0.387877	-0.010031
-2.022181	1.326626	-0.465557	-0.057716	-0.465557	-0.082146							0.389125	-0.010007
-2.020934	1.318923	-0.45932	-0.05897	-0.45932	-0.083066							0.390372	-0.009982
-2.019686	1.311225	-0.453084	-0.059514	-0.453084	-0.08445							0.391619	-0.009958
-2.018439	1.303538	-0.446848	-0.059801	-0.446848	-0.085467							0.392866	-0.009934
-2.017192	1.295801	-0.440611	-0.059819	-0.440611	-0.085519							0.394113	-0.00991
-2.015945	1.288122	-0.434375	-0.060025	-0.434375	-0.086741							0.395361	-0.009885
-2.014698	1.280421	-0.428138	-0.061536	-0.428138	-0.089068							0.396608	-0.009861
-2.01345	1.27259	-0.421902	-0.063166	-0.421902	-0.090251							0.397855	-0.009837
-2.012203	1.264015	-0.415666	-0.0645	-0.415666	-0.089804							0.399102	-0.009813
-2.010956	1.255458	-0.409429	-0.065652	-0.409429	-0.086514							0.400349	-0.009789
-2.009709	1.248443	-0.403193	-0.065607	-0.403193	-0.083775							0.401597	-0.009765
-2.008462	1.241426	-0.396957	-0.062913	-0.396957	-0.083225							0.402844	-0.009742
-2.007215	1.234413	-0.39072	-0.060459	-0.39072	-0.081425							0.404091	-0.009718
-2.005967	1.227388	-0.384484	-0.060108	-0.384484	-0.078954							0.405338	-0.009694
-2.00472	1.220374	-0.378247	-0.059718	-0.378247	-0.078721							0.406585	-0.009671
-2.003473	1.213352	-0.372011	-0.057593	-0.372011	-0.078437							0.407833	-0.009647
-2.002226	1.206353	-0.365775	-0.054177	-0.365775	-0.077427							0.40908	-0.009623
-2.000978	1.199333	-0.359538	-0.051395	-0.359538	-0.075592							0.410327	-0.0096
-1.999731	1.192297	-0.353302	-0.050911	-0.353302	-0.076899							0.411574	-0.009576
-1.998484	1.185223	-0.347066	-0.050714	-0.347066	-0.083771							0.412821	-0.009553
-1.997237	1.177862	-0.340829	-0.053039	-0.340829	-0.089252							0.414068	-0.00953
-1.99599	1.170817	-0.334593	-0.056936	-0.334593	-0.087583							0.415316	-0.009507
-1.994743	1.165785	-0.328357	-0.060484	-0.328357	-0.085058							0.416563	-0.009484
-1.993495	1.161252	-0.32212	-0.061412	-0.32212	-0.085607							0.41781	-0.009461
-1.992248	1.156238	-0.315884	-0.062471	-0.315884	-0.088025							0.419057	-0.009438
-1.991001	1.151131	-0.309647	-0.065735	-0.309647	-0.089818							0.420305	-0.009415
-1.989754	1.146008	-0.303411	-0.070058	-0.303411	-0.089408							0.421552	-0.009392
-1.988507	1.140918	-0.297175	-0.072849	-0.297175	-0.089006							0.422799	-0.009369
-1.987259	1.135825	-0.290938	-0.072885	-0.290938	-0.088642							0.424046	-0.009346
-1.986012	1.130735	-0.284702	-0.072486	-0.284702	-0.087551							0.425293	-0.009324
-1.984765	1.125661	-0.278466	-0.068661	-0.278466	-0.088986							0.42654	-0.009301
-1.983518	1.120534	-0.272229	-0.064464	-0.272229	-0.094725							0.427788	-0.009279
-1.982271	1.114351	-0.265993	-0.062165	-0.265993	-0.099122							0.429035	-0.009256
-1.981023	1.107538	-0.259756	-0.061004	-0.259756	-0.095381							0.430282	-0.009234
-1.979776	1.101907	-0.25352	-0.059666	-0.25352	-0.091328							0.431529	-0.009212
-1.978529	1.096388	-0.247284	-0.057494	-0.247284	-0.091289							0.432776	-0.009189
-1.977282	1.090904	-0.241047	-0.055395	-0.241047	-0.093195							0.434024	-0.009167
-1.976035	1.085402	-0.234811	-0.054994	-0.234811	-0.093854							0.435271	-0.009144
-1.974787	1.079929	-0.228575	-0.05539	-0.228575	-0.090949							0.436518	-0.009122
-1.97354	1.074412	-0.222338	-0.056755	-0.222338	-0.087988							0.437765	-0.0091
-1.972293	1.068885	-0.216102	-0.060542	-0.216102	-0.08925							0.439013	-0.009079
-1.971046	1.063409	-0.209865	-0.064273	-0.209865	-0.08984							0.44026	-0.009057
-1.969799	1.057914	-0.203629	-0.066307	-0.203629	-0.089509							0.441507	-0.009035
-1.968551	1.052349	-0.197393	-0.067764	-0.197393	-0.09337							0.442754	-0.009013
-1.967304	1.046038	-0.191156	-0.069989	-0.191156	-0.097163							0.444001	-0.008991
-1.966057	1.039302	-0.18492	-0.072786	-0.18492	-0.097617							0.445248	-0.00897
-1.96481	1.034162	-0.178684	-0.075216	-0.178684	-0.096877							0.446496	-0.008948
-1.963563	1.029418	-0.172447	-0.076126	-0.172447	-0.09604							0.447743	-0.008926
-1.962315	1.024669	-0.166211	-0.076943	-0.166211	-0.096994							0.44899	-0.008904
-1.961068	1.019948	-0.159974	-0.07568	-0.159974	-0.098114							0.450237	-0.00889
-1.959821	1.015199	-0.153738	-0.073514	-0.153738	-0.093824							0.451484	-0.008876
-1.958574	1.010458	-0.147502	-0.072147	-0.147502	-0.088895							0.452732	-0.008862
-1.957327	1.005714	-0.141265	-0.072201	-0.141265	-0.089511							0.453979	-0.008848
-1.956079	1.000977	-0.135029	-0.072248	-0.135029	-0.093065							0.455226	-0.008834
-1.954832	0.996233	-0.128793	-0.071702	-0.128793	-0.096221							0.456473	-0.00882
-1.953585	0.991433	-0.122556	-0.070895	-0.122556	-0.098505							0.45772	-0.008806
-1.952338	0.985845	-0.11632	-0.069386	-0.11632	-0.100873							0.458967	-0.008792
-1.951091	0.979659	-0.110083	-0.067919	-0.110083	-0.104351							0.460215	-0.008778
-1.949844	0.974169	-0.103847	-0.066468	-0.103847	-0.108388							0.461462	-0.008764
-1.948596	0.96903	-0.097611	-0.066589	-0.097611	-0.112878							0.462709	-0.008736
-1.947349	0.963904	-0.091374	-0.067018	-0.091374	-0.117217							0.463956	-0.008709
-1.946102	0.958761	-0.085138	-0.066172	-0.085138	-0.1216							0.465204	-0.008681
-1.944855	0.953614	-0.078902	-0.06389	-0.078902	-0.122762							0.466451	-0.008654
-1.943608	0.948462	-0.072665	-0.060809	-0.072665	-0.123031							0.467698	-0.008626
-1.94236	0.94334	-0.066429	-0.056131	-0.066429	-0.121999							0.468945	-0.008598
-1.941113	0.938597	-0.060192	-0.051367	-0.060192	-0.121031							0.470192	-0.008571
-1.939866	0.933925	-0.053956	-0.047243	-0.053956	-0.119902							0.471439	-0.008543
-1.938619	0.928835	-0.04772	-0.043871	-0.04772	-0.118544							0.472687	-0.008515
-1.937372	0.92338	-0.041483	-0.04388	-0.041483	-0.117179							0.473934	-0.008488
-1.936124	0.917587	-0.035247	-0.046577	-0.035247	-0.118641							0.475181	-0.008474
-1.934877	0.912031	-0.029011	-0.048809	-0.029011	-0.119832							0.476428	-0.008461
-1.93363	0.906689	-0.022774	-0.048164	-0.022774	-0.117943							0.477675	-0.008448
-1.932383	0.901333	-0.016538	-0.047621	-0.016538	-0.113555							0.478923	-0.008435
-1.931136	0.89601	-0.010302	-0.004307	-0.010302	-0.005005							0.48017	-0.008422
-1.929888	0.890691	-0.004065	-0.006294	-0.004065	0.000608							0.481417	-0.008408
-1.928641	0.885369	0.002171	-0.010611	0.002171	-0.000551							0.482664	-0.008395
-1.927394	0.88005	0.008408	-0.014351	0.008408	-0.001374							0.483912	-0.008382
-1.926147	0.874722	0.014644	0.040962	0.014644	0.053076							0.485159	-0.008369
-1.9249	0.869384	0.02088	0.03546	0.02088	0.053812							0.486406	-0.008356
-1.923652	0.864071	0.027117	0.03433	0.027117	0.050046							0.487653	-0.00833
-1.922405	0.858473	0.033353	0.030354	0.033353	0.049874							0.4889	-0.008304
-1.921158	0.852546	0.039589	0.026345	0.039589	0.049571							0.490147	-0.008278
-1.919911	0.847637	0.045826	0.024952	0.045826	0.049051							0.491395	-0.008252
-1.918664	0.843441	0.052062	0.023969	0.052062	0.051144							0.492642	-0.008226
-1.917416	0.839274	0.058299	0.021216	0.058299	0.051533							0.493889	-0.0082
-1.916169	0.835131	0.064535	0.018172	0.064535	0.04275							0.495136	-0.008174
-1.914922	0.830963	0.070771	0.013813	0.070771	0.033249							0.496383	-0.008148
-1.913675	0.826798	0.077008	0.011611	0.077008	0.024645							0.497631	-0.008122
-1.912428	0.822651	0.083244	0.009432	0.083244	0.017942							0.498878	-0.008096
-1.91118	0.818491	0.08948	0.003232	0.08948	0.012105							0.500125	-0.008072
-1.909933	0.814329	0.095717	-0.004597	0.095717	0.004145							0.501372	-0.008047
-1.908686	0.81018	0.101953	-0.010252	0.101953	-0.003732							0.502619	-0.008022
-1.907439	0.805783	0.10819	-0.014888	0.10819	-0.005768							0.503866	-0.007997
-1.906192	0.801165	0.114426	-0.019579	0.114426	-0.006837							0.505114	-0.007973
-1.904945	0.797302	0.120662	-0.022986	0.120662	-0.008412							0.506361	-0.007948
-1.903697	0.793995	0.126899	-0.025738	0.126899	-0.005438							0.507608	-0.007923
-1.90245	0.790703	0.133135	-0.027843	0.133135	-0.001998							0.508855	-0.007898
-1.901203	0.787402	0.139371	-0.027825	0.139371	0.004349							0.510103	-0.007873
-1.899956	0.784098	0.145608	-0.02735	0.145608	0.011054							0.51135	-0.007849
-1.898709	0.780808	0.151844	-0.023817	0.151844	0.018077							0.512597	-0.007825
-1.897461	0.777502	0.158081	-0.020204	0.158081	0.023979							0.513844	-0.007801
-1.896214	0.774205	0.164317	-0.017239	0.164317	0.029131							0.515091	-0.007778
-1.894967	0.770911	0.170553	-0.0159	0.170553	0.027996							0.516338	-0.007754
-1.89372	0.767603	0.17679	-0.01252	0.17679	0.026798							0.517586	-0.00773
-1.892473	0.764212	0.183026	-0.006327	0.183026	0.028131							0.518833	-0.007707
-1.891225	0.760576	0.189262	0.000312	0.189262	0.031156							0.52008	-0.007683
-1.889978	0.757707	0.195499	0.015823	0.195499	0.04317							0.521327	-0.007659
-1.888731	0.755626	0.201735	0.031879	0.201735	0.061941							0.522574	-0.007636
-1.887484	0.753745	0.207972	0.060562	0.207972	0.081375							0.523822	-0.007612
-1.886237	0.751777	0.214208	0.095798	0.214208	0.108654							0.525069	-0.007589
-1.884989	0.7497	0.220444	0.131617	0.220444	0.135531							0.526316	-0.007567
-1.883742	0.74759	0.226681	0.167287	0.226681	0.167062							0.527563	-0.007544
-1.882495	0.745488	0.232917	0.202796	0.232917	0.202338							0.528811	-0.007522
-1.881248	0.743395	0.239153	0.239781	0.239153	0.237046							0.530058	-0.007499
-1.880001	0.741282	0.24539	0.274063	0.24539	0.268474							0.531305	-0.007477
-1.878753	0.73919	0.251626	0.309539	0.251626	0.300969							0.532552	-0.007454
-1.877506	0.736788	0.257863	0.338221	0.257863	0.326239							0.533799	-0.007432
-1.876259	0.733618	0.264099	0.366645	0.264099	0.34246							0.535046	-0.007409
-1.875012	0.730604	0.270335	0.382229	0.270335	0.357422							0.536294	-0.007386
-1.873765	0.727918	0.276572	0.39017	0.276572	0.362901							0.537541	-0.007365
-1.872517	0.725303	0.282808	0.398136	0.282808	0.368353							0.538788	-0.007344
-1.87127	0.722682	0.289044	0.405034	0.289044	0.376238							0.540035	-0.007322
-1.870023	0.720067	0.295281	0.411249	0.295281	0.381967							0.541282	-0.007301
-1.868776	0.717449	0.301517	0.412836	0.301517	0.388469							0.54253	-0.007279
-1.867529	0.714826	0.307754	0.413566	0.307754	0.396678							0.543777	-0.007258
-1.866282	0.712212	0.31399	0.410931	0.31399	0.403583							0.545024	-0.007236
-1.865034	0.709579	0.320226	0.406636	0.320226	0.403664							0.546271	-0.007215
-1.863787	0.706972	0.326463	0.401049	0.326463	0.40306							0.547518	-0.007193
-1.86254	0.704106	0.332699	0.39319	0.332699	0.396621							0.548765	-0.007172
-1.861293	0.700636	0.338935	0.385238	0.338935	0.388658							0.550013	-0.007151
-1.860045	0.697337	0.345172	0.370025	0.345172	0.381167							0.55126	-0.007131
-1.858798	0.694349	0.351408	0.354228	0.351408	0.369312							0.552507	-0.00711
-1.857551	0.69138	0.357645	0.339457	0.357645	0.356885							0.553754	-0.00709
-1.856304	0.688417	0.363881	0.327258	0.363881	0.339303							0.555001	-0.00707
-1.855057	0.685463	0.370117	0.315099	0.370117	0.32103							0.556249	-0.007049
-1.85381	0.682509	0.376354	0.304758	0.376354	0.303568							0.557496	-0.007029
-1.852562	0.679549	0.38259	0.295206	0.38259	0.290583							0.558743	-0.007008
-1.851315	0.676589	0.388826	0.286781	0.388826	0.277918							0.55999	-0.006988
-1.850068	0.673623	0.395063	0.280523	0.395063	0.271536							0.561238	-0.006967
-1.848821	0.670681	0.401299	0.273884	0.401299	0.267361							0.562485	-0.006948
-1.847574	0.667697	0.407536	0.27199	0.407536	0.258142							0.563732	-0.006929
-1.846326	0.664712	0.413772	0.270872	0.413772	0.245483							0.564979	-0.006909
-1.845079	0.661908	0.420008	0.264998	0.420008	0.233541							0.566226	-0.00689
-1.843832	0.659356	0.426245	0.257299	0.426245	0.228769							0.567473	-0.00687
-1.842585	0.656832	0.432481	0.251822	0.432481	0.224857							0.568721	-0.006851
-1.841338	0.654294	0.438717	0.249593	0.438717	0.217702							0.569968	-0.006832
-1.84009	0.651768	0.444954	0.246983	0.444954	0.21037							0.571215	-0.006812
-1.838843	0.649244	0.45119	0.238603	0.45119	0.205773							0.572462	-0.006793
-1.837596	0.646705	0.457427	0.230093	0.457427	0.204048							0.573709	-0.006773
-1.836349	0.644182	0.463663	0.222598	0.463663	0.202188							0.574957	-0.006746
-1.835102	0.641705	0.469899	0.216876	0.469899	0.199976							0.576204	-0.006718
-1.833854	0.639442	0.476136	0.21098	0.476136	0.199235							0.577451	-0.00669
-1.832607	0.636842	0.482372	0.207345	0.482372	0.196763							0.578698	-0.006663
-1.83136	0.633652	0.488608	0.204377	0.488608	0.191402							0.579945	-0.006635
-1.830113	0.630365	0.494845	0.199296	0.494845	0.18673							0.581192	-0.006607
-1.828866	0.627279	0.501081	0.191812	0.501081	0.189889							0.58244	-0.006579
-1.827618	0.624251	0.507318	0.183778	0.507318	0.194147							0.583687	-0.006552
-1.826371	0.621221	0.513554	0.1797	0.513554	0.194486							0.584934	-0.006524
-1.825124	0.618189	0.51979	0.175992	0.51979	0.191445							0.586181	-0.006496
-1.823877	0.615164	0.526027	0.173614	0.526027	0.185268							0.587429	-0.006479
-1.82263	0.612139	0.532263	0.171176	0.532263	0.178322							0.588676	-0.006462
-1.821383	0.609117	0.538499	0.167444	0.538499	0.171323							0.589923	-0.006445
-1.820135	0.606092	0.544736	0.163549	0.544736	0.169821							0.59117	-0.006428
-1.818888	0.603068	0.550972	0.159303	0.550972	0.16969							0.592417	-0.006411
-1.817641	0.599914	0.557209	0.153153	0.557209	0.16712							0.593664	-0.006394
-1.816394	0.59642	0.563445	0.14697	0.563445	0.159477							0.594912	-0.006377
-1.815146	0.593101	0.569681	0.143543	0.569681	0.150605							0.596159	-0.00636
-1.813899	0.590518	0.575918	0.142792	0.575918	0.141174							0.597406	-0.006343
-1.812652	0.588139	0.582154	0.142056	0.582154	0.131964							0.598653	-0.006326
-1.811405	0.585754	0.58839	0.138632	0.58839	0.125093							0.5999	-0.00631
-1.810158	0.583378	0.594627	0.134706	0.594627	0.12321							0.601148	-0.006294
-1.808911	0.580997	0.600863	0.131979	0.600863	0.123708							0.602395	-0.006278
-1.807663	0.578607	0.6071	0.130664	0.6071	0.12316							0.603642	-0.006262
-1.806416	0.576224	0.613336	0.130952	0.613336	0.122324							0.604889	-0.006246
-1.805169	0.57384	0.619572	0.134147	0.619572	0.121429							0.606137	-0.00623
-1.803922	0.571436	0.625809	0.137296	0.625809	0.121462							0.607384	-0.006214
-1.802675	0.568915	0.632045	0.13438	0.632045	0.121039							0.608631	-0.006197
-1.801427	0.565865	0.638281	0.129725	0.638281	0.121332							0.609878	-0.006181
-1.80018	0.562896	0.644518	0.129129	0.644518	0.122448							0.611125	-0.006165
-1.798933	0.560501	0.650754	0.131607	0.650754	0.129253							0.612372	-0.006135
-1.797686	0.558247	0.656991	0.132464	0.656991	0.137269							0.61362	-0.006104
-1.796439	0.555997	0.663227	0.128564	0.663227	0.1405							0.614867	-0.006073
-1.795191	0.553738	0.669463	0.124078	0.669463	0.13857							0.616114	-0.006043
-1.793944	0.551485	0.6757	0.116601	0.6757	0.136422							0.617361	-0.006012
-1.792697	0.549229	0.681936	0.107327	0.681936	0.137291							0.618608	-0.005981
-1.79145	0.546974	0.688172	0.099484	0.688172	0.138886							0.619856	-0.005951
-1.790203	0.544722	0.694409	0.097223	0.694409	0.137077							0.621103	-0.00592
-1.788955	0.542469	0.700645	0.096193	0.700645	0.13478							0.62235	-0.00589
-1.787708	0.540207	0.706882	0.094414	0.706882	0.130858							0.623597	-0.005859
-1.786461	0.53727	0.713118	0.090863	0.713118	0.120568							0.624844	-0.005845
-1.785214	0.534212	0.719354	0.086093	0.719354	0.109456							0.626091	-0.005832
-1.783967	0.531169	0.725591	0.084243	0.725591	0.107889							0.627339	-0.005818
-1.782719	0.528141	0.731827	0.082924	0.731827	0.109336							0.628586	-0.005805
-1.781472	0.525258	0.738063	0.083329	0.738063	0.1085							0.629833	-0.005791
-1.780225	0.522514	0.7443	0.084359	0.7443	0.104543							0.63108	-0.005777
-1.778978	0.519601	0.750536	0.087452	0.750536	0.100668							0.632328	-0.005764
-1.777731	0.516575	0.756773	0.090486	0.756773	0.103432							0.633575	-0.00575
-1.776484	0.513537	0.763009	0.09172	0.763009	0.108294							0.634822	-0.005737
-1.775236	0.510502	0.769245	0.087492	0.769245	0.114574							0.636069	-0.005723
-1.773989	0.507475	0.775482	0.08228	0.775482	0.122144							0.637316	-0.005697
-1.772742	0.504439	0.781718	0.080027	0.781718	0.126995							0.638564	-0.005672
-1.771495	0.501252	0.787954	0.080112	0.787954	0.121229							0.639811	-0.005646
-1.770247	0.4981	0.794191	0.080999	0.794191	0.112791							0.641058	-0.00562
-1.769	0.495401	0.800427	0.082366	0.800427	0.10578							0.642305	-0.005594
-1.767753	0.492893	0.806664	0.083562	0.806664	0.100239							0.643552	-0.005569
-1.766506	0.490393	0.8129	0.080175	0.8129	0.096087							0.644799	-0.005543
-1.765259	0.48789	0.819136	0.074938	0.819136	0.091397							0.646047	-0.005517
-1.764012	0.485392	0.825373	0.071569	0.825373	0.086804							0.647294	-0.005491
-1.762764	0.482883	0.831609	0.070995	0.831609	0.083523							0.648541	-0.005465
-1.761517	0.480374	0.837845	0.071664	0.837845	0.080402							0.649788	-0.005443
-1.76027	0.477871	0.844082	0.073396	0.844082	0.080155							0.651036	-0.00542
-1.759023	0.475372	0.850318	0.075385	0.850318	0.084627							0.652283	-0.005397
-1.757776	0.472874	0.856555	0.075228	0.856555	0.089404							0.65353	-0.005374
-1.756528	0.470462	0.862791	0.07405	0.862791	0.092662							0.654777	-0.005351
-1.755281	0.468229	0.869027	0.072591	0.869027	0.095558							0.656024	-0.005328
-1.754034	0.466342	0.875264	0.072047	0.875264	0.096744							0.657271	-0.005305
-1.752787	0.46458	0.8815	0.071706	0.8815	0.096214							0.658519	-0.005283
-1.75154	0.462814	0.887736	0.070172	0.887736	0.0944							0.659766	-0.00526
-1.750292	0.46104	0.893973	0.068089	0.893973	0.090365							0.661013	-0.005237
-1.749045	0.459273	0.900209	0.066797	0.900209	0.086192							0.66226	-0.005206
-1.747798	0.457512	0.906446	0.065245	0.906446	0.085662							0.663507	-0.005176
-1.746551	0.455737	0.912682	0.06295	0.912682	0.086224							0.664755	-0.005145
-1.745304	0.453977	0.918918	0.060906	0.918918	0.082984							0.666002	-0.005115
-1.744056	0.452211	0.925155	0.059114	0.925155	0.078472							0.667249	-0.005084
-1.742809	0.450441	0.931391	0.060261	0.931391	0.074392							0.668496	-0.005054
-1.741562	0.448227	0.937627	0.062936	0.937627	0.071476							0.669743	-0.005023
-1.740315	0.445756	0.943864	0.064966	0.943864	0.068802							0.67099	-0.004993
-1.739068	0.443716	0.9501	0.066363	0.9501	0.068239							0.672238	-0.004962
-1.73782	0.441862	0.956336	0.06758	0.956336	0.069157							0.673485	-0.004932
-1.736573	0.440002	0.962573	0.066591	0.962573	0.066725							0.674732	-0.004915
-1.735326	0.438146	0.968809	0.064183	0.968809	0.056278							0.675979	-0.004899
-1.734079	0.436289	0.975046	0.062315	0.975046	0.044207							0.677227	-0.004882
-1.732832	0.434435	0.981282	0.062113	0.981282	0.04353							0.678474	-0.004865
-1.731585	0.432576	0.987518	0.062456	0.987518	0.048282							0.679721	-0.004848
-1.730337	0.430719	0.993755	0.060692	0.993755	0.052568							0.680968	-0.004832
-1.72909	0.428867	0.999991	0.057834	0.999991	0.055277							0.682215	-0.004815
-1.727843	0.427144	1.006227	0.055773	1.006227	0.057399							0.683463	-0.004798
-1.726596	0.425177	1.012464	0.05481	1.012464	0.061004							0.68471	-0.004781
-1.725348	0.422842	1.0187	0.056644	1.0187	0.064714							0.685957	-0.004765
-1.724101	0.420819	1.024937	0.058609	1.024937	0.057748							0.687204	-0.00475
-1.722854	0.419158	1.031173	0.058157	1.031173	0.05056							0.688451	-0.004735
-1.721607	0.417494	1.037409	0.056011	1.037409	0.054884							0.689698	-0.00472
-1.72036	0.415827	1.043646	0.053507	1.043646	0.060687							0.690946	-0.004706
-1.719113	0.41416	1.049882	0.050051	1.049882	0.059029							0.692193	-0.004691
-1.717865	0.412495	1.056118	0.046442	1.056118	0.052832							0.69344	-0.004676
-1.716618	0.41083	1.062355	0.046036	1.062355	0.046715							0.694687	-0.004661
-1.715371	0.409169	1.068591	0.047007	1.068591	0.044756							0.695935	-0.004647
-1.714124	0.407505	1.074828	0.046908	1.074828	0.043735							0.697182	-0.004632
-1.712877	0.405841	1.081064	0.043411	1.081064	0.045428							0.698429	-0.004617
-1.711629	0.403942	1.0873	0.03953	1.0873	0.049045							0.699676	-0.004591
-1.710382	0.401767	1.093537	0.039117	1.093537	0.049976							0.700923	-0.004565
-1.709135	0.399667	1.099773	0.040293	1.099773	0.038411							0.70217	-0.004539
-1.707888	0.397705	1.106009	0.041181	1.106009	0.025427							0.703418	-0.004512
-1.706641	0.39576	1.112246	0.042361	1.112246	0.027103							0.704665	-0.004486
-1.705393	0.393819	1.118482	0.043924	1.118482	0.034986							0.705912	-0.00446
-1.704146	0.391881	1.124719	0.043675	1.124719	0.042325							0.707159	-0.004434
-1.702899	0.389942	1.130955	0.042652	1.130955	0.047712							0.708406	-0.004408
-1.701652	0.388001	1.137191	0.042328	1.137191	0.053007							0.709654	-0.004382
-1.700405	0.38606	1.143428	0.043327	1.143428	0.057498							0.710901	-0.004356
-1.699157	0.384124	1.149664	0.045219	1.149664	0.061536							0.712148	-0.004326
-1.69791	0.382198	1.1559	0.047081	1.1559	0.067718							0.713395	-0.004296
-1.696663	0.380086	1.162137	0.049138	1.162137	0.076433							0.714642	-0.004266
-1.695416	0.377727	1.168373	0.055461	1.168373	0.087039							0.715889	-0.004236
-1.694169	0.3752	1.17461	0.063009	1.17461	0.093295							0.717137	-0.004206
-1.692921	0.372597	1.180846	0.073581	1.180846	0.098572							0.718384	-0.004177
-1.691674	0.369985	1.187082	0.085516	1.187082	0.1037							0.719631	-0.004147
-1.690427	0.36737	1.193319	0.097714	1.193319	0.109073							0.720878	-0.004117
-1.68918	0.364761	1.199555	0.110554	1.199555	0.114964							0.722126	-0.004087
-1.687933	0.362144	1.205791	0.123158	1.205791	0.120569							0.723373	-0.004057
-1.686686	0.359532	1.212028	0.136727	1.212028	0.12583							0.72462	-0.004045
-1.685438	0.356919	1.218264	0.149895	1.218264	0.129579							0.725867	-0.004032
-1.684191	0.354305	1.224501	0.163105	1.224501	0.132964							0.727114	-0.00402
-1.682944	0.351696	1.230737	0.173476	1.230737	0.138179							0.728362	-0.004007
-1.681697	0.349039	1.236973	0.183117	1.236973	0.142224							0.729609	-0.003994
-1.680449	0.346328	1.24321	0.185993	1.24321	0.148146							0.730856	-0.003982
-1.679202	0.344002	1.249446	0.185746	1.249446	0.158005							0.732103	-0.003969
-1.677955	0.342079	1.255682	0.185025	1.255682	0.168132							0.73335	-0.003957
-1.676708	0.340255	1.261919	0.183912	1.261919	0.173918							0.734597	-0.003944
-1.675461	0.338455	1.268155	0.183435	1.268155	0.178268							0.735845	-0.003932
-1.674214	0.336771	1.274392	0.184344	1.274392	0.182494							0.737092	-0.003913
-1.672966	0.335082	1.280628	0.185286	1.280628	0.187686							0.738339	-0.003893
-1.671719	0.333293	1.286864	0.181957	1.286864	0.192762							0.739586	-0.003874
-1.670472	0.331469	1.293101	0.176235	1.293101	0.192744							0.740834	-0.003855
-1.669225	0.329641	1.299337	0.169979	1.299337	0.190897							0.742081	-0.003836
-1.667978	0.327815	1.305573	0.166804	1.305573	0.182496							0.743328	-0.003817
-1.66673	0.325941	1.31181	0.164437	1.31181	0.169354							0.744575	-0.003798
-1.665483	0.323967	1.318046	0.163724	1.318046	0.155697							0.745822	-0.003779
-1.664236	0.322147	1.324283	0.1635	1.324283	0.146564							0.747069	-0.00376
-1.662989	0.320648	1.330519	0.160446	1.330519	0.138738							0.748317	-0.003741
-1.661742	0.319248	1.336755	0.152619	1.336755	0.133276							0.749564	-0.003707
-1.660494	0.317849	1.342992	0.143538	1.342992	0.12873							0.750811	-0.003672
-1.659247	0.316451	1.349228	0.137492	1.349228	0.123048							0.752058	-0.003637
-1.658	0.315051	1.355464	0.133095	1.355464	0.117233							0.753305	-0.003602
-1.656753	0.313651	1.361701	0.127327	1.361701	0.112324							0.754553	-0.003567
-1.655506	0.312255	1.367937	0.120878	1.367937	0.114027							0.7558	-0.003532
-1.654258	0.310855	1.374174	0.115998	1.374174	0.118614							0.757047	-0.003498
-1.653011	0.309455	1.38041	0.11251	1.38041	0.119495							0.758294	-0.003463
-1.651764	0.307884	1.386646	0.109293	1.386646	0.117722							0.759541	-0.003428
-1.650517	0.305863	1.392883	0.106575	1.392883	0.115208							0.760789	-0.003393
-1.64927	0.303762	1.399119	0.105388	1.399119	0.110364							0.762036	-0.003377
-1.648022	0.301957	1.405355	0.103493	1.405355	0.10484							0.763283	-0.003362
-1.646775	0.300239	1.411592	0.100953	1.411592	0.106081							0.76453	-0.003346
-1.645528	0.298518	1.417828	0.098475	1.417828	0.110149							0.765777	-0.00333
-1.644281	0.296805	1.424065	0.098277	1.424065	0.112788							0.767025	-0.003315
-1.643034	0.295092	1.430301	0.099339	1.430301	0.111615							0.768272	-0.003299
-1.641787	0.293375	1.436537	0.099374	1.436537	0.10887							0.769519	-0.003283
-1.640539	0.291659	1.442774	0.096679	1.442774	0.107379							0.770766	-0.003268
-1.639292	0.289945	1.44901	0.093637	1.44901	0.107134							0.772013	-0.003252
-1.638045	0.288228	1.455246	0.093077	1.455246	0.108524							0.773261	-0.003236
-1.636798	0.286537	1.461483	0.093298	1.461483	0.111061							0.774508	-0.003221
-1.63555	0.284923	1.467719	0.093408	1.467719	0.115214							0.775755	-0.003205
-1.634303	0.283513	1.473956	0.094273	1.473956	0.117475							0.777002	-0.003189
-1.633056	0.282354	1.480192	0.095625	1.480192	0.118893							0.778249	-0.003173
-1.631809	0.281292	1.486428	0.096866	1.486428	0.119634							0.779496	-0.003158
-1.630562	0.280229	1.492665	0.098101	1.492665	0.120828							0.780744	-0.003142
-1.629315	0.279166	1.498901	0.099334	1.498901	0.120717							0.781991	-0.003126
-1.628067	0.278104	1.505137	0.10042	1.505137	0.12043							0.783238	-0.00311
-1.62682	0.277042	1.511374	0.099932	1.511374	0.119984							0.784485	-0.003095
-1.625573	0.275981	1.51761	0.097732	1.51761	0.116717							0.785733	-0.003079
-1.624326	0.274919	1.523847	0.094941	1.523847	0.112291							0.78698	-0.003047
-1.623079	0.273854	1.530083	0.092815	1.530083	0.110735							0.788227	-0.003015
-1.621831	0.272843	1.536319	0.091079	1.536319	0.109534							0.789474	-0.002984
-1.620584	0.271995	1.542556	0.087924	1.542556	0.10554							0.790721	-0.002952
-1.619337	0.271262	1.548792	0.083843	1.548792	0.097563							0.791968	-0.00292
-1.61809	0.270535	1.555028	0.080345	1.555028	0.088424							0.793216	-0.002888
-1.616843	0.269833	1.561265	0.077536	1.561265	0.084645							0.794463	-0.002857
-1.615595	0.269126	1.567501	0.074905	1.567501	0.084856							0.79571	-0.002825
-1.614348	0.268421	1.573738	0.073527	1.573738	0.085864							0.796957	-0.002793
-1.613101	0.267715	1.579974	0.073008	1.579974	0.088207							0.798204	-0.002761
-1.611854	0.267009	1.58621	0.071712	1.58621	0.09135							0.799452	-0.002745
-1.610607	0.266304	1.592447	0.069905	1.592447	0.09217							0.800699	-0.002729
-1.60936	0.2656	1.598683	0.068486	1.598683	0.090358							0.801946	-0.002714
-1.608112	0.264896	1.604919	0.069525	1.604919	0.087205							0.803193	-0.002698
-1.606865	0.264162	1.611156	0.071673	1.611156	0.086948							0.80444	-0.002682
-1.605618	0.263258	1.617392	0.072834	1.617392	0.08786							0.805688	-0.002666
-1.604371	0.262201	1.623629	0.072724	1.623629	0.08471							0.806935	-0.00265
-1.603123	0.261249	1.629865	0.071884	1.629865	0.079707							0.808182	-0.002634
-1.601876	0.260357	1.636101	0.070198	1.636101	0.076329							0.809429	-0.002618
-1.600629	0.259466	1.642338	0.068176	1.642338	0.0743							0.810676	-0.002602
-1.599382	0.258575	1.648574	0.067699	1.648574	0.072604							0.811924	-0.002586
-1.598135	0.257682	1.65481	0.068514	1.65481	0.069459							0.813171	-0.00257
-1.596888	0.256792	1.661047	0.06956	1.661047	0.065458							0.814418	-0.002554
-1.59564	0.255902	1.667283	0.069756	1.667283	0.061051							0.815665	-0.002538
-1.594393	0.25501	1.67352	0.069196	1.67352	0.057879							0.816912	-0.002522
-1.593146	0.254119	1.679756	0.067457	1.679756	0.059292							0.81816	-0.002506
-1.591899	0.253218	1.685992	0.065339	1.685992	0.065293							0.819407	-0.00249
-1.590652	0.252259	1.692229	0.065243	1.692229	0.07224							0.820654	-0.002474
-1.589404	0.251388	1.698465	0.067178	1.698465	0.075412							0.821901	-0.002458
-1.588157	0.250953	1.704701	0.068752	1.704701	0.076374							0.823148	-0.002442
-1.58691	0.250834	1.710938	0.068044	1.710938	0.077145							0.824395	-0.00241
-1.585663	0.250713	1.717174	0.066385	1.717174	0.077601							0.825643	-0.002378
-1.584416	0.250593	1.723411	0.063842	1.723411	0.076966							0.82689	-0.002345
-1.583168	0.250473	1.729647	0.060604	1.729647	0.077482							0.828137	-0.002313
-1.581921	0.250353	1.735883	0.056791	1.735883	0.078785							0.829384	-0.002281
-1.580674	0.250233	1.74212	0.053214	1.74212	0.079271							0.830631	-0.002249
-1.579427	0.250113	1.748356	0.050263	1.748356	0.07718							0.831879	-0.002216
-1.57818	0.249993	1.754592	0.047494	1.754592	0.074819							0.833126	-0.002184
-1.576932	0.249835	1.760828	0.044247	1.760828	0.075276							0.834373	-0.002152
-1.575685	0.249474	1.767065	0.04278	1.767065	0.076899							0.83562	-0.00212
-1.574438	0.248896	1.773302	0.044222	1.773302	0.077639							0.836867	-0.002103
-1.573191	0.248243	1.779538	0.046498	1.779538	0.077867							0.838115	-0.002087
-1.571944	0.247532	1.785774	0.048921	1.785774	0.0788							0.839362	-0.002071
-1.570696	0.24682	1.792011	0.051419	1.792011	0.081538							0.840609	-0.002055
-1.569449	0.246109	1.798247	0.05415	1.798247	0.084433							0.841856	-0.002039
-1.568202	0.245426	1.804483	0.057609	1.804483	0.083197							0.843103	-0.002023
-1.566955	0.244775	1.810719	0.060881	1.810719	0.07964							0.844351	-0.002006
-1.565708	0.244107	1.816956	0.062088	1.816956	0.075497							0.845598	-0.00199
-1.564461	0.243396	1.823193	0.061916	1.823193	0.070691							0.846845	-0.001974
-1.563213	0.242684	1.829429	0.058389	1.829429	0.066069							0.848092	-0.001958
-1.561966	0.241976	1.835665	0.052595	1.835665	0.06242							0.849339	-0.001925
-1.560719	0.24129	1.841902	0.048278	1.841902	0.058902							0.850587	-0.001893
-1.559472	0.240624	1.848138	0.045619	1.848138	0.053406							0.851834	-0.00186
-1.558224	0.239868	1.854374	0.043195	1.854374	0.046767							0.853081	-0.001827
-1.556977	0.238971	1.86061	0.040741	1.86061	0.043986							0.854328	-0.001795
-1.55573	0.238071	1.866847	0.038399	1.866847	0.046162							0.855575	-0.001762
-1.554483	0.237174	1.873084	0.036877	1.873084	0.049186							0.856822	-0.00173
-1.553236	0.236274	1.87932	0.036102	1.87932	0.050256							0.85807	-0.001697
-1.551988	0.235375	1.885556	0.035212	1.885556	0.050378							0.859317	-0.001664
-1.550741	0.234478	1.891793	0.035472	1.891793	0.051428							0.860564	-0.001632
-1.549494	0.23358	1.898029	0.036652	1.898029	0.052972							0.861811	-0.001615
-1.548247	0.232682	1.904265	0.037658	1.904265	0.054195							0.863059	-0.001599
-1.547	0.231745	1.910501	0.038024	1.910501	0.056511							0.864306	-0.001583
-1.545753	0.230545	1.916738	0.037225	1.916738	0.059495							0.865553	-0.001566
-1.544505	0.228997	1.922975	0.035799	1.922975	0.056231							0.8668	-0.00155
-1.543258	0.227599	1.929211	0.03473	1.929211	0.047458							0.868047	-0.001534
-1.542011	0.226419	1.935447	0.034454	1.935447	0.042605							0.869294	-0.001517
-1.540764	0.225233	1.941684	0.034473	1.941684	0.044548							0.870542	-0.001501
-1.539517	0.224055	1.94792	0.035648	1.94792	0.049402							0.871789	-0.001484
-1.538269	0.222872	1.954156	0.038369	1.954156	0.055147							0.873036	-0.001468
-1.537022	0.22169	1.960392	0.042013	1.960392	0.061201							0.874283	-0.001452
-1.535775	0.220508	1.966629	0.045429	1.966629	0.066323							0.87553	-0.001435
-1.534528	0.219329	1.972866	0.048437	1.972866	0.0712							0.876778	-0.001419
-1.533281	0.218148	1.979102	0.051514	1.979102	0.075778							0.878025	-0.001402
-1.532033	0.216939	1.985338	0.055171	1.985338	0.081694							0.879272	-0.001386
-1.530786	0.215584	1.991575	0.057739	1.991575	0.08889							0.880519	-0.001369
-1.529539	0.214031	1.997811	0.057431	1.997811	0.089888							0.881766	-0.001353
-1.528292	0.212529	2.004047	0.05626	2.004047	0.084605							0.883014	-0.001337
-1.527045	0.211094	2.010283	0.056404	2.010283	0.078568							0.884261	-0.00132
-1.525797	0.209662	2.01652	0.057278	2.01652	0.072236							0.885508	-0.001304
-1.52455	0.208231	2.022757	0.055668	2.022757	0.064909							0.886755	-0.001271
-1.523303	0.206802	2.028993	0.051018	2.028993	0.057322							0.888002	-0.001238
-1.522056	0.205369	2.035229	0.045975	2.035229	0.050016							0.88925	-0.001204
-1.520809	0.203934	2.041466	0.042968	2.041466	0.044909							0.890497	-0.001171
-1.519562	0.2025	2.047702	0.041286	2.047702	0.042786							0.891744	-0.001138
-1.518314	0.201064	2.053938	0.04105	2.053938	0.041047							0.892991	-0.001105
-1.517067	0.199631	2.060174	0.042596	2.060174	0.039565							0.894238	-0.001072
-1.51582	0.198033	2.066411	0.043355	2.066411	0.038803							0.895486	-0.001039
-1.514573	0.196239	2.072648	0.040602	2.072648	0.038343							0.896733	-0.001006
-1.513325	0.194671	2.078884	0.036279	2.078884	0.037432							0.89798	-0.000973
-1.512078	0.193258	2.08512	0.03644	2.08512	0.03777							0.899227	-0.000956
-1.510831	0.19179	2.091357	0.040649	2.091357	0.04213							0.900474	-0.000939
-1.509584	0.190321	2.097593	0.043288	2.097593	0.048576							0.901721	-0.000923
-1.508337	0.188852	2.103829	0.042991	2.103829	0.054041							0.902969	-0.000906
-1.507089	0.18738	2.110065	0.041979	2.110065	0.058288							0.904216	-0.00089
-1.505842	0.185909	2.116302	0.041399	2.116302	0.06165							0.905463	-0.000873
-1.504595	0.184436	2.122539	0.040967	2.122539	0.065191							0.90671	-0.000856
-1.503348	0.182969	2.128775	0.042766	2.128775	0.069291							0.907958	-0.00084
-1.502101	0.181498	2.135011	0.047438	2.135011	0.071559							0.909205	-0.000823
-1.500854	0.180057	2.141248	0.051089	2.141248	0.072231							0.910452	-0.000807
-1.499606	0.178712	2.147484	0.050046	2.147484	0.070421							0.911699	-0.00079
-1.498359	0.17735	2.15372	0.046089	2.15372	0.065288							0.912946	-0.000773
-1.497112	0.175947	2.159956	0.043455	2.159956	0.059597							0.914193	-0.000757
-1.495865	0.174548	2.166193	0.042505	2.166193	0.054355							0.915441	-0.00074
-1.494618	0.17315	2.17243	0.041434	2.17243	0.049326							0.916688	-0.000723
-1.49337	0.17175	2.178666	0.039185	2.178666	0.046465							0.917935	-0.000706
-1.492123	0.170349	2.184902	0.036451	2.184902	0.046123							0.919182	-0.00069
-1.490876	0.16895	2.191139	0.032846	2.191139	0.045394							0.920429	-0.000673
-1.489629	0.167552	2.197375	0.028164	2.197375	0.043803							0.921677	-0.000656
-1.488382	0.166149	2.203611	0.025369	2.203611	0.04224							0.922924	-0.00064
-1.487134	0.16475	2.209847	0.025533	2.209847	0.041902							0.924171	-0.000606
-1.485887	0.163242	2.216084	0.026558	2.216084	0.042701							0.925418	-0.000573
-1.48464	0.161372	2.222321	0.027481	2.222321	0.04177							0.926665	-0.000539
-1.483393	0.159692	2.228557	0.028548	2.228557	0.038598							0.927913	-0.000505
-1.482146	0.15843	2.234793	0.030627	2.234793	0.036875							0.92916	-0.000472
-1.480898	0.15716	2.24103	0.033792	2.24103	0.038078							0.930407	-0.000438
-1.479651	0.155897	2.247266	0.036229	2.247266	0.040258							0.931654	-0.000405
-1.478404	0.154634	2.253502	0.037261	2.253502	0.042718							0.932901	-0.000371
-1.477157	0.153368	2.259738	0.038307	2.259738	0.045869							0.934149	-0.000337
-1.47591	0.152103	2.265975	0.040464	2.265975	0.049822							0.935396	-0.000304
-1.474663	0.150837	2.272212	0.043087	2.272212	0.054321							0.936643	-0.000287
-1.473415	0.14957	2.278448	0.045624	2.278448	0.05839							0.93789	-0.00027
-1.472168	0.148307	2.284684	0.048236	2.284684	0.062107							0.939137	-0.000253
-1.470921	0.14709	2.290921	0.050743	2.290921	0.066123							0.940385	-0.000236
-1.469674	0.146073	2.297157	0.052237	2.297157	0.069786							0.941632	-0.000219
-1.468426	0.145256	2.303393	0.052809	2.303393	0.071566							0.942879	-0.000203
-1.467179	0.144663	2.309629	0.053198	2.309629	0.071761							0.944126	-0.000186
-1.465932	0.144072	2.315866	0.053684	2.315866	0.072461							0.945373	-0.000169
-1.464685	0.143479	2.322103	0.054181	2.322103	0.073559							0.94662	-0.000152
-1.463438	0.142887	2.328339	0.053411	2.328339	0.071461							0.947868	-0.000135
-1.462191	0.142302	2.334575	0.051232	2.334575	0.065194							0.949115	-0.000118
-1.460943	0.141743	2.340812	0.048226	2.340812	0.060736							0.950362	-0.000101
-1.459696	0.141215	2.347048	0.044497	2.347048	0.061023							0.951609	-0.000084
-1.458449	0.140632	2.353284	0.041108	2.353284	0.063657							0.952857	-0.000068
-1.457202	0.140039	2.35952	0.038296	2.35952	0.063232							0.954104	-0.000051
-1.455955	0.139449	2.365757	0.036013	2.365757	0.059345							0.955351	-0.000034
-1.454707	0.138893	2.371994	0.035282	2.371994	0.055891							0.956598	-0.000017
-1.45346	0.138394	2.37823	0.035999	2.37823	0.053478							0.957845	0
-1.452213	0.138325	2.384466	0.036335	2.384466	0.050726							0.959092	0.000017
-1.450966	0.138256	2.390702	0.036009	2.390702	0.048604							0.96034	0.000034
-1.449719	0.138187	2.396939	0.035961	2.396939	0.048603							0.961587	0.000051
-1.448471	0.138119	2.403175	0.037509	2.403175	0.049452							0.962834	0.000068
-1.447224	0.13805	2.409411	0.039996	2.409411	0.050455							0.964081	0.000085
-1.445977	0.137982	2.415648	0.040486	2.415648	0.049931							0.965328	0.000102
-1.44473	0.137913	2.421885	0.038856	2.421885	0.049859							0.966576	0.000119
-1.443483	0.137844	2.428121	0.037826	2.428121	0.051255							0.967823	0.000136
-1.442235	0.137775	2.434357	0.037524	2.434357	0.053952							0.96907	0.000153
-1.440988	0.137677	2.440593	0.037403	2.440593	0.05775							0.970317	0.00017
-1.439741	0.13734	2.44683	0.038664	2.44683	0.060259							0.971564	0.000187
-1.438494	0.136893	2.453066	0.041097	2.453066	0.061595							0.972812	0.000204
-1.437247	0.136329	2.459302	0.041262	2.459302	0.063599							0.974059	0.000238
-1.435999	0.135765	2.465539	0.037881	2.465539	0.063361							0.975306	0.000272
-1.434752	0.135202	2.471776	0.035136	2.471776	0.059962							0.976553	0.000306
-1.433505	0.13464	2.478012	0.035594	2.478012	0.057839							0.9778	0.000341
-1.432258	0.134076	2.484248	0.038478	2.484248	0.057883							0.979048	0.000375
-1.431011	0.133513	2.490484	0.039876	2.490484	0.05756							0.980295	0.000409
-1.429763	0.132953	2.496721	0.039003	2.496721	0.054137							0.981542	0.000443
-1.428516	0.132389	2.502957	0.03766	2.502957	0.048322							0.982789	0.000477
-1.427269	0.131827	2.509193	0.035545	2.509193	0.046205							0.984036	0.000512
-1.426022	0.131229	2.51543	0.032745	2.51543	0.049617							0.985284	0.000546
-1.424775	0.130355	2.521667	0.032467	2.521667	0.052863							0.986531	0.000563
-1.423527	0.129309	2.527903	0.035709	2.527903	0.054531							0.987778	0.00058
-1.42228	0.128693	2.534139	0.037611	2.534139	0.055803							0.989025	0.000597
-1.421033	0.128124	2.540375	0.036891	2.540375	0.056644							0.990272	0.000615
-1.419786	0.127553	2.546612	0.036267	2.546612	0.056617							0.991519	0.000632
-1.418539	0.12698	2.552848	0.038529	2.552848	0.055331							0.992767	0.000649
-1.417292	0.126408	2.559084	0.042716	2.559084	0.052141							0.994014	0.000666
-1.416044	0.125838	2.565321	0.044642	2.565321	0.049975							0.995261	0.000683
-1.414797	0.125267	2.571558	0.043219	2.571558	0.048295							0.996508	0.0007
-1.41355	0.124696	2.577794	0.041307	2.577794	0.045917							0.997756	0.000718
-1.412303	0.124125	2.58403	0.038403	2.58403	0.047341							0.999003	0.000735
-1.411056	0.12358	2.590266	0.035509	2.590266	0.054281							1.00025	0.000752
-1.409808	0.123221	2.596503	0.035768	2.596503	0.060079							1.001497	0.000769
-1.408561	0.123042	2.602739	0.039964	2.602739	0.062583							1.002744	0.000786
-1.407314	0.122706	2.608975	0.042099	2.608975	0.063277							1.003991	0.000804
-1.406067	0.122304	2.615212	0.039272	2.615212	0.063006							1.005239	0.000821
-1.40482	0.121864	2.621449	0.035135	2.621449	0.063145							1.006486	0.000838
-1.403572	0.121422	2.627685	0.03364	2.627685	0.063978							1.007733	0.000855
-1.402325	0.120979	2.633921	0.035618	2.633921	0.065017							1.00898	0.000873
-1.401078	0.120536	2.640157	0.038466	2.640157	0.063599							1.010227	0.00089
-1.399831	0.120092	2.646394	0.042981	2.646394	0.056011							1.011475	0.000924
-1.398584	0.119648	2.65263	0.046708	2.65263	0.041007							1.012722	0.000959
-1.397336	0.119207	2.658866	0.046686	2.658866	0.029499							1.013969	0.000994
-1.396089	0.118763	2.665103	0.043385	2.665103	0.025496							1.015216	0.001028
-1.394842	0.118184	2.67134	0.041737	2.67134	0.023651							1.016464	0.001063
-1.393595	0.117299	2.677576	0.043383	2.677576	0.02579							1.017711	0.001098
-1.392348	0.116378	2.683812	0.045272	2.683812	0.031247							1.018958	0.001133
-1.3911	0.115446	2.690048	0.046565	2.690048	0.033394							1.020205	0.001167
-1.389853	0.11451	2.696285	0.047438	2.696285	0.030127							1.021452	0.001202
-1.388606	0.113578	2.702521	0.047967	2.702521	0.028889							1.022699	0.001237
-1.387359	0.112646	2.708757	0.047402	2.708757	0.034827							1.023947	0.001254
-1.386112	0.11171	2.714994	0.047719	2.714994	0.044647							1.025194	0.001271
-1.384864	0.11078	2.721231	0.050295	2.721231	0.052189							1.026441	0.001289
-1.383617	0.109844	2.727467	0.052288	2.727467	0.055233							1.027688	0.001306
-1.38237	0.10891	2.733703	0.050301	2.733703	0.057379							1.028935	0.001324
-1.381123	0.107979	2.739939	0.045848	2.739939	0.057241							1.030183	0.001341
-1.379876	0.107086	2.746176	0.042554	2.746176	0.056749							1.03143	0.001358
-1.378628	0.106342	2.752412	0.040964	2.752412	0.058469							1.032677	0.001376
-1.377381	0.105844	2.758648	0.039752	2.758648	0.063231							1.033924	0.001393
-1.376134	0.105455	2.764885	0.039633	2.764885	0.065589							1.035171	0.001411
-1.374887	0.105065	2.771122	0.039571	2.771122	0.062423							1.036418	0.001428
-1.37364	0.104677	2.777358	0.038637	2.777358	0.059779							1.037666	0.001446
-1.372393	0.104287	2.783594	0.036171	2.783594	0.061227							1.038913	0.001463
-1.371145	0.103899	2.78983	0.035456	2.78983	0.063947							1.04016	0.00148
-1.369898	0.103511	2.796067	0.039847	2.796067	0.066021							1.041407	0.001498
-1.368651	0.103121	2.802303	0.046093	2.802303	0.067779							1.042655	0.001515
-1.367404	0.102732	2.808539	0.050458	2.808539	0.068234							1.043902	0.001533
-1.366157	0.102339	2.814776	0.052438	2.814776	0.0651							1.045149	0.00155
-1.364909	0.101823	2.821012	0.053315	2.821012	0.062081							1.046396	0.001568
-1.363662	0.100689	2.827249	0.051436	2.827249	0.062129							1.047643	0.001585
-1.362415	0.099831	2.833485	0.049438	2.833485	0.065529							1.04889	0.001603
-1.361168	0.099224	2.839721	0.048722	2.839721	0.067945							1.050138	0.00162
-1.359921	0.098618	2.845958	0.049163	2.845958	0.067173							1.051385	0.001638
-1.358673	0.098012	2.852194	0.050487	2.852194	0.064204							1.052632	0.001655
-1.357426	0.097408	2.85843	0.052134	2.85843	0.059032							1.053879	0.001673
-1.356179	0.096802	2.864667	0.053077	2.864667	0.053989							1.055126	0.00169
-1.354932	0.096207	2.870903	0.052651	2.870903	0.051274							1.056374	0.001708
-1.353685	0.095664	2.87714	0.052425	2.87714	0.053714							1.057621	0.001725
-1.352437	0.095095	2.883376	0.05234	2.883376	0.055805							1.058868	0.001743
-1.35119	0.094493	2.889612	0.053187	2.889612	0.055364							1.060115	0.00176
-1.349943	0.093921	2.895849	0.053371	2.895849	0.053685							1.061363	0.001796
-1.348696	0.093684	2.902085	0.051718	2.902085	0.053161							1.06261	0.001831
-1.347449	0.093322	2.908321	0.050015	2.908321	0.053178							1.063857	0.001866
-1.346201	0.092712	2.914558	0.04876	2.914558	0.053228							1.065104	0.001902
-1.344954	0.092083	2.920794	0.046567	2.920794	0.054143							1.066351	0.001937
-1.343707	0.091455	2.927031	0.045838	2.927031	0.056558							1.067598	0.001972
-1.34246	0.090824	2.933267	0.04866	2.933267	0.05889							1.068846	0.002007
-1.341213	0.090195	2.939503	0.051193	2.939503	0.059971							1.070093	0.002043
-1.339965	0.089563	2.94574	0.051752	2.94574	0.061591							1.07134	0.002078
-1.338718	0.088934	2.951976	0.05193	2.951976	0.064311							1.072587	0.002113
-1.337471	0.088303	2.958212	0.051117	2.958212	0.067273							1.073834	0.002131
-1.336224	0.087674	2.964449	0.050049	2.964449	0.070376							1.075082	0.002149
-1.334977	0.086997	2.970685	0.049132	2.970685	0.072114							1.076329	0.002166
-1.33373	0.085869	2.976922	0.048279	2.976922	0.073104							1.077576	0.002184
-1.332482	0.084832	2.983158	0.046181	2.983158	0.075138							1.078823	0.002202
-1.331235	0.084096	2.989394	0.042628	2.989394	0.076458							1.08007	0.002219
-1.329988	0.08338	2.995631	0.037486	2.995631	0.075348							1.081317	0.002237
-1.328741	0.082665	3.001867	0.033954	3.001867	0.07327							1.082565	0.002255
-1.327494	0.081949	3.008103	0.034467	3.008103	0.069471							1.083812	0.002272
-1.326246	0.081233	3.01434	0.035465	3.01434	0.064583							1.085059	0.00229
-1.324999	0.080516	3.020576	0.036684	3.020576	0.060185							1.086306	0.002308
-1.323752	0.079799	3.026813	0.039229	3.026813	0.055482							1.087554	0.002326
-1.322505	0.079082	3.033049	0.042249	3.033049	0.051293							1.088801	0.002343
-1.321258	0.078367	3.039285	0.044462	3.039285	0.050869							1.090048	0.002361
-1.32001	0.077652	3.045522	0.0461	3.045522	0.051907							1.091295	0.002379
-1.318763	0.076952	3.051758	0.045624	3.051758	0.050074							1.092542	0.002397
-1.317516	0.076218	3.057994	0.045749	3.057994	0.046031							1.093789	0.002414
-1.316269	0.075347	3.064231	0.046879	3.064231	0.043514							1.095037	0.002432
-1.315022	0.074467	3.070467	0.047534	3.070467	0.046763							1.096284	0.00245
-1.313774	0.073589	3.076704	0.048391	3.076704	0.05085							1.097531	0.002468
-1.312527	0.072712	3.08294	0.05033	3.08294	0.055687							1.098778	0.002485
-1.31128	0.071835	3.089176	0.051881	3.089176	0.05972							1.100025	0.002503
-1.310033	0.070956	3.095413	0.050154	3.095413	0.061604							1.101273	0.002521
-1.308786	0.070078	3.101649	0.046654	3.101649	0.057404							1.10252	0.002539
-1.307538	0.069202	3.107885	0.04482	3.107885	0.054065							1.103767	0.002557
-1.306291	0.068324	3.114122	0.047117	3.114122	0.05752							1.105014	0.002574
-1.305044	0.067447	3.120358	0.048995	3.120358	0.065303							1.106261	0.002592
-1.303797	0.066459	3.126595	0.048716	3.126595	0.070861							1.107509	0.00261
-1.30255	0.065537	3.132831	0.047355	3.132831	0.070344							1.108756	0.002628
-1.301302	0.065317	3.139067	0.046942	3.139067	0.070292							1.110003	0.002646
-1.300055	0.065117	3.145304	0.047234	3.145304	0.072848							1.11125	0.002682
-1.298808	0.064901	3.15154	0.047622	3.15154	0.07453							1.112497	0.002717
-1.297561	0.064676	3.157776	0.04936	3.157776	0.076593							1.113744	0.002753
-1.296314	0.064451	3.164013	0.051964	3.164013	0.081927							1.114992	0.002789
-1.295066	0.064225	3.170249	0.054939	3.170249	0.087472							1.116239	0.002825
-1.293819	0.063999	3.176486	0.057095	3.176486	0.091689							1.117486	0.002861
-1.292572	0.063773	3.182722	0.059791	3.182722	0.094435							1.118733	0.002897
-1.291325	0.063546	3.188958	0.063765	3.188958	0.095404							1.119981	0.002933
-1.290078	0.06332	3.195195	0.066825	3.195195	0.097029							1.121228	0.002968
-1.288831	0.063572	3.201431	0.064473	3.201431	0.098469							1.122475	0.003004
-1.287583	0.063882	3.207667	0.061246	3.207667	0.096584							1.123722	0.003022
-1.286336	0.063885	3.213904	0.059417	3.213904	0.094003							1.124969	0.00304
-1.285089	0.063831	3.22014	0.059435	3.22014	0.088768							1.126216	0.003058
-1.283842	0.063776	3.226377	0.059249	3.226377	0.08428							1.127464	0.003076
-1.282595	0.063722	3.232613	0.057901	3.232613	0.080889							1.128711	0.003094
-1.281347	0.063668	3.238849	0.055928	3.238849	0.076647							1.129958	0.003112
-1.2801	0.063613	3.245086	0.052991	3.245086	0.0737							1.131205	0.00313
-1.278853	0.063559	3.251322	0.049017	3.251322	0.077344							1.132452	0.003148
-1.277606	0.063505	3.257558	0.046104	3.257558	0.081494							1.1337	0.003166
-1.276359	0.06345	3.263795	0.048399	3.263795	0.082076							1.134947	0.003184
-1.275111	0.063396	3.270031	0.050911	3.270031	0.080605							1.136194	0.003202
-1.273864	0.062596	3.276268	0.052188	3.276268	0.081526							1.137441	0.00322
-1.272617	0.061722	3.282504	0.052449	3.282504	0.089665							1.138689	0.003238
-1.27137	0.061264	3.28874	0.052168	3.28874	0.097029							1.139936	0.003256
-1.270123	0.060875	3.294977	0.051154	3.294977	0.097313							1.141183	0.003274
-1.268875	0.060483	3.301213	0.050258	3.301213	0.094836							1.14243	0.003292
-1.267628	0.06009	3.307449	0.050153	3.307449	0.089915							1.143677	0.00331
-1.266381	0.059698	3.313686	0.050234	3.313686	0.079772							1.144924	0.003328
-1.265134	0.059306	3.319922	0.050261	3.319922	0.070341							1.146172	0.003346
-1.263887	0.058913	3.326159	0.049691	3.326159	0.065462							1.147419	0.003364
-1.262639	0.05852	3.332395	0.048463	3.332395	0.061906							1.148666	0.003382
-1.261392	0.058128	3.338631	0.045971	3.338631	0.057058							1.149913	0.003401
-1.260145	0.057737	3.344868	0.043627	3.344868	0.048775							1.15116	0.003419
-1.258898	0.057403	3.351104	0.043203	3.351104	0.042814							1.152408	0.003437
-1.257651	0.057076	3.35734	0.043671	3.35734	0.046939							1.153655	0.003455
-1.256403	0.056735	3.363577	0.043639	3.363577	0.051824							1.154902	0.003473
-1.255156	0.056393	3.369813	0.042657	3.369813	0.05568							1.156149	0.003491
-1.253909	0.05605	3.37605	0.041749	3.37605	0.060697							1.157396	0.003509
-1.252662	0.055707	3.382286	0.041472	3.382286	0.065802							1.158643	0.003527
-1.251415	0.055364	3.388522	0.041272	3.388522	0.069786							1.159891	0.003545
-1.250167	0.055021	3.394759	0.043137	3.394759	0.073701							1.161138	0.003582
-1.24892	0.054679	3.400995	0.047645	3.400995	0.078122							1.162385	0.003618
-1.247673	0.054354	3.407231	0.052195	3.407231	0.082351							1.163632	0.003654
-1.246426	0.054045	3.413468	0.05582	3.413468	0.084817							1.16488	0.003691
-1.245179	0.053714	3.419704	0.058844	3.419704	0.082558							1.166127	0.003727
-1.243932	0.053	3.425941	0.058984	3.425941	0.079288							1.167374	0.003764
-1.242684	0.052137	3.432177	0.058832	3.432177	0.074708							1.168621	0.0038
-1.241437	0.051357	3.438413	0.060412	3.438413	0.070533							1.169868	0.003837
-1.24019	0.050609	3.44465	0.063748	3.44465	0.064593							1.171115	0.003873
-1.238943	0.049861	3.450886	0.067035	3.450886	0.057763							1.172363	0.003909
-1.237696	0.049115	3.457122	0.068592	3.457122	0.052772							1.17361	0.003928
-1.236448	0.048368	3.463359	0.069143	3.463359	0.050602							1.174857	0.003946
-1.235201	0.047619	3.469595	0.069729	3.469595	0.048841							1.176104	0.003964
-1.233954	0.04687	3.475832	0.069979	3.475832	0.053115							1.177351	0.003982
-1.232707	0.046123	3.482068	0.070262	3.482068	0.057577							1.178599	0.004001
-1.23146	0.045375	3.488304	0.072901	3.488304	0.05904							1.179846	0.004019
-1.230212	0.044625	3.494541	0.07641	3.494541	0.061256							1.181093	0.004037
-1.228965	0.044097	3.500777	0.077618	3.500777	0.063927							1.18234	0.004055
-1.227718	0.043673	3.507013	0.075754	3.507013	0.071056							1.183588	0.004074
-1.226471	0.042833	3.51325	0.074353	3.51325	0.078687							1.184835	0.004092
-1.225224	0.041848	3.519486	0.074107	3.519486	0.087481							1.186082	0.00411
-1.223976	0.04086	3.525723	0.073683	3.525723	0.093953							1.187329	0.004129
-1.222729	0.039875	3.531959	0.069344	3.531959	0.098156							1.188576	0.004147
-1.221482	0.038891	3.538195	0.064293	3.538195	0.091919							1.189823	0.004165
-1.220235	0.037904	3.544432	0.060054	3.544432	0.085453							1.191071	0.004183
-1.218988	0.036915	3.550668	0.057538	3.550668	0.08174							1.192318	0.004202
-1.21774	0.035928	3.556904	0.055233	3.556904	0.081245							1.193565	0.00422
-1.216493	0.034945	3.563141	0.055553	3.563141	0.081116							1.194812	0.004238
-1.215246	0.033958	3.569377	0.056085	3.569377	0.079074							1.196059	0.004257
-1.213999	0.032741	3.575613	0.056173	3.575613	0.076902							1.197307	0.004275
-1.212752	0.031431	3.58185	0.055283	3.58185	0.071265							1.198554	0.004293
-1.211504	0.030776	3.588086	0.054187	3.588086	0.064441							1.199801	0.004312
-1.210257	0.030324	3.594323	0.055783	3.594323	0.058244							1.201048	0.00433
-1.20901	0.029871	3.600559	0.057972	3.600559	0.05575							1.202295	0.004348
-1.207763	0.029417	3.606795	0.059839	3.606795	0.05394							1.203542	0.004367
-1.206516	0.028964	3.613032	0.061147	3.613032	0.056089							1.20479	0.004385
-1.205269	0.028511	3.619268	0.061405	3.619268	0.058452							1.206037	0.004403
-1.204021	0.028059	3.625504	0.058107	3.625504	0.062005							1.207284	0.004422
-1.202774	0.027606	3.631741	0.054866	3.631741	0.065197							1.208531	0.00444
-1.201527	0.027154	3.637977	0.05604	3.637977	0.069826							1.209779	0.004459
-1.20028	0.0267	3.644214	0.057461	3.644214	0.077516							1.211026	0.004496
-1.199033	0.026446	3.65045	0.056581	3.65045	0.085117							1.212273	0.004532
-1.197785	0.026294	3.656686	0.054418	3.656686	0.088114							1.21352	0.004569
-1.196538	0.026101	3.662923	0.05289	3.662923	0.091432							1.214767	0.004606
-1.195291	0.025895	3.669159	0.055365	3.669159	0.093591							1.216014	0.004643
-1.194044	0.025705	3.675395	0.057814	3.675395	0.092718							1.217262	0.00468
-1.192797	0.025515	3.681632	0.057883	3.681632	0.092179							1.218509	0.004717
-1.191549	0.025314	3.687868	0.057958	3.687868	0.093022							1.219756	0.004754
-1.190302	0.025108	3.694105	0.057503	3.694105	0.093372							1.221003	0.004791
-1.189055	0.024902	3.700341	0.051086	3.700341	0.090182							1.22225	0.004828
-1.187808	0.024696	3.706577	0.044352	3.706577	0.083247							1.223498	0.004847
-1.186561	0.02449	3.712814	0.043887	3.712814	0.076363							1.224745	0.004865
-1.185313	0.024284	3.71905	0.046417	3.71905	0.07449							1.225992	0.004884
-1.184066	0.024161	3.725286	0.048878	3.725286	0.073161							1.227239	0.004902
-1.182819	0.024121	3.731523	0.047537	3.731523	0.071696							1.228487	0.004921
-1.181572	0.024433	3.737759	0.046047	3.737759	0.070616							1.229734	0.004939
-1.180325	0.024932	3.743996	0.045857	3.743996	0.069917							1.230981	0.004958
-1.179077	0.025431	3.750232	0.04708	3.750232	0.066831							1.232228	0.004976
-1.17783	0.02593	3.756468	0.050453	3.756468	0.063727							1.233475	0.004995
-1.176583	0.026428	3.762705	0.056423	3.762705	0.064639							1.234722	0.005013
-1.175336	0.026927	3.768941	0.061906	3.768941	0.066551							1.23597	0.005032
-1.174089	0.027426	3.775177	0.062811	3.775177	0.067896							1.237217	0.00505
-1.172841	0.027924	3.781414	0.062818	3.781414	0.069228							1.238464	0.005069
-1.171594	0.028422	3.78765	0.061197	3.78765	0.070032							1.239711	0.005088
-1.170347	0.028921	3.793887	0.058674	3.793887	0.069461							1.240958	0.005106
-1.1691	0.029222	3.800123	0.05571	3.800123	0.068974							1.242206	0.005125
-1.167853	0.029224	3.806359	0.053878	3.806359	0.071197							1.243453	0.005143
-1.166605	0.028925	3.812596	0.052094	3.812596	0.073464							1.2447	0.005162
-1.165358	0.028504	3.818832	0.050289	3.818832	0.074613							1.245947	0.00518
-1.164111	0.028072	3.825068	0.047439	3.825068	0.072453							1.247194	0.005199
-1.162864	0.02764	3.831305	0.045572	3.831305	0.070047							1.248441	0.005218
-1.161617	0.027208	3.837541	0.045654	3.837541	0.070646							1.249689	0.005236
-1.16037	0.026777	3.843778	0.046267	3.843778	0.072001							1.250936	0.005255
-1.159122	0.026346	3.850014	0.050182	3.850014	0.073458							1.252183	0.005273
-1.157875	0.025914	3.85625	0.054601	3.85625	0.076676							1.25343	0.005292
-1.156628	0.025482	3.862487	0.057004	3.862487	0.080364							1.254678	0.005311
-1.155381	0.025049	3.868723	0.059127	3.868723	0.082579							1.255925	0.005329
-1.154134	0.024612	3.874959	0.060776	3.874959	0.083821							1.257172	0.005348
-1.152886	0.024166	3.881196	0.060029	3.881196	0.086582							1.258419	0.005367
-1.151639	0.023926	3.887432	0.059028	3.887432	0.091253							1.259666	0.005385
-1.150392	0.023801	3.893669	0.057552	3.893669	0.095548							1.260914	0.005404
-1.149145	0.023686	3.899905	0.05551	3.899905	0.096102							1.262161	0.005423
-1.147897	0.023571	3.906141	0.053196	3.906141	0.096288							1.263408	0.005441
-1.14665	0.023457	3.912378	0.049002	3.912378	0.095953							1.264655	0.00546
-1.145403	0.023342	3.918614	0.044607	3.918614	0.095743							1.265902	0.005479
-1.144156	0.023227	3.92485	0.040329	3.92485	0.094133							1.267149	0.005497
-1.142909	0.023113	3.931087	0.036748	3.931087	0.089201							1.268397	0.005516
-1.141662	0.023	3.937323	0.036043	3.937323	0.084102							1.269644	0.005535
-1.140414	0.022894	3.94356	0.038139	3.94356	0.083636							1.270891	0.005553
-1.139167	0.02275	3.949796	0.040205	3.949796	0.083407							1.272138	0.005572
-1.13792	0.02253	3.956032	0.040899	3.956032	0.081628							1.273386	0.005609
-1.136673	0.022141	3.962269	0.0414	3.962269	0.080057							1.274633	0.005647
-1.135426	0.0216	3.968505	0.043012	3.968505	0.077316							1.27588	0.005685
-1.134178	0.021032	3.974741	0.044845	3.974741	0.071111							1.277127	0.005722
-1.132931	0.020463	3.980978	0.047657	3.980978	0.064949							1.278374	0.00576
-1.131684	0.019895	3.987214	0.054444	3.987214	0.067196							1.279621	0.005797
-1.130437	0.019326	3.993451	0.061771	3.993451	0.073595							1.280869	0.005835
-1.12919	0.018757	3.999687	0.063337	3.999687	0.079197							1.282116	0.005872
-1.127942	0.018189	4.005923	0.062683	4.005923	0.078201							1.283363	0.00591
-1.126695	0.017619	4.01216	0.064317	4.01216	0.076381							1.28461	0.005948
-1.125448	0.01705	4.018396	0.068798	4.018396	0.076892							1.285857	0.005966
-1.124201	0.016401	4.024632	0.073195	4.024632	0.07883							1.287105	0.005985
-1.122954	0.015572	4.030869	0.074468	4.030869	0.081471							1.288352	0.006004
-1.121706	0.014577	4.037105	0.075094	4.037105	0.087944							1.289599	0.006023
-1.120459	0.013489	4.043342	0.07616	4.043342	0.094983							1.290846	0.006042
-1.119212	0.012378	4.049578	0.076265	4.049578	0.094398							1.292093	0.006061
-1.117965	0.011272	4.055814	0.07601	4.055814	0.091							1.29334	0.006079
-1.116718	0.010164	4.062051	0.078733	4.062051	0.087114							1.294588	0.006098
-1.115471	0.009052	4.068287	0.081911	4.068287	0.084227							1.295835	0.006117
-1.114223	0.007941	4.074523	0.079138	4.074523	0.082918							1.297082	0.006136
-1.112976	0.006828	4.08076	0.073976	4.08076	0.083667							1.298329	0.006155
-1.111729	0.005718	4.086996	0.07029	4.086996	0.084651							1.299577	0.006174
-1.110482	0.00461	4.093233	0.069318	4.093233	0.08541							1.300824	0.006193
-1.109235	0.003604	4.099469	0.06871	4.099469	0.086457							1.302071	0.006211
-1.107987	0.002922	4.105705	0.06613	4.105705	0.085625							1.303318	0.00623
-1.10674	0.002596	4.111942	0.06279	4.111942	0.083201							1.304565	0.006249
-1.105493	0.002569	4.118178	0.059238	4.118178	0.08105							1.305813	0.006268
-1.104246	0.002668	4.124414	0.055859	4.124414	0.082785							1.30706	0.006287
-1.102998	0.002766	4.130651	0.053684	4.130651	0.085485							1.308307	0.006306
-1.101751	0.002865	4.136887	0.057654	4.136887	0.088668							1.309554	0.006325
-1.100504	0.002963	4.143124	0.062726	4.143124	0.090488							1.310801	0.006344
-1.099257	0.003062	4.14936	0.067027	4.14936	0.09108							1.312048	0.006362
-1.09801	0.003161	4.155596	0.070292	4.155596	0.090495							1.313296	0.006381
-1.096763	0.003259	4.161833	0.072206	4.161833	0.089721							1.314543	0.0064
-1.095515	0.003358	4.168069	0.07333	4.168069	0.086562							1.31579	0.006419
-1.094268	0.003339	4.174305	0.074619	4.174305	0.084155							1.317037	0.006438
-1.093021	0.002968	4.180542	0.07832	4.180542	0.08482							1.318285	0.006457
-1.091774	0.002423	4.186778	0.082601	4.186778	0.086307							1.319532	0.006476
-1.090527	0.001884	4.193015	0.083369	4.193015	0.087416							1.320779	0.006495
-1.089279	0.00135	4.199251	0.080435	4.199251	0.084359							1.322026	0.006514
-1.088032	0.00083	4.205487	0.07728	4.205487	0.079744							1.323273	0.006533
-1.086785	0.000341	4.211724	0.075087	4.211724	0.075414							1.32452	0.006552
-1.085538	-0.000157	4.21796	0.073074	4.21796	0.072687							1.325768	0.006571
-1.084291	-0.000686	4.224196	0.072764	4.224196	0.071364							1.327015	0.00659
-1.083043	-0.00122	4.230433	0.073951	4.230433	0.076601							1.328262	0.006609
-1.081796	-0.001755	4.236669	0.075116	4.236669	0.083454							1.329509	0.006628
-1.080549	-0.002289	4.242906	0.074237	4.242906	0.087439							1.330756	0.006647
-1.079302	-0.002784	4.249142	0.073026	4.249142	0.088098							1.332004	0.006666
-1.078055	-0.003136	4.255378	0.074671	4.255378	0.088039							1.333251	0.006685
-1.076807	-0.003343	4.261615	0.077947	4.261615	0.089848							1.334498	0.006704
-1.07556	-0.003479	4.267851	0.079507	4.267851	0.092747							1.335745	0.006742
-1.074313	-0.003576	4.274087	0.078859	4.274087	0.100683							1.336992	0.00678
-1.073066	-0.003673	4.280324	0.0778	4.280324	0.110044							1.33824	0.006818
-1.071819	-0.003771	4.28656	0.076357	4.28656	0.115033							1.339487	0.006856
-1.070572	-0.003868	4.292797	0.074777	4.292797	0.115456							1.340734	0.006894
-1.069324	-0.003965	4.299033	0.074209	4.299033	0.114639							1.341981	0.006933
-1.068077	-0.004063	4.305269	0.07401	4.305269	0.112421							1.343228	0.006971
-1.06683	-0.00416	4.311506	0.073482	4.311506	0.10979							1.344476	0.007009
-1.065583	-0.004257	4.317742	0.071928	4.317742	0.106357							1.345723	0.007047
-1.064335	-0.004445	4.323978	0.070205	4.323978	0.102947							1.34697	0.007085
-1.063088	-0.004947	4.330215	0.071049	4.330215	0.09802							1.348217	0.007104
-1.061841	-0.005615	4.336451	0.073225	4.336451	0.087358							1.349464	0.007123
-1.060594	-0.006105	4.342688	0.075343	4.342688	0.075908							1.350712	0.007143
-1.059347	-0.006485	4.348924	0.077235	4.348924	0.074168							1.351959	0.007162
-1.0581	-0.006865	4.35516	0.0783	4.35516	0.07637							1.353206	0.007181
-1.056852	-0.007248	4.361397	0.076148	4.361397	0.076959							1.354453	0.0072
-1.055605	-0.007631	4.367633	0.072889	4.367633	0.076665							1.3557	0.007219
-1.054358	-0.008012	4.373869	0.071488	4.373869	0.077669							1.356947	0.007238
-1.053111	-0.008392	4.380106	0.071256	4.380106	0.083874							1.358195	0.007257
-1.051864	-0.008772	4.386342	0.071556	4.386342	0.091729							1.359442	0.007276
-1.050616	-0.009153	4.392579	0.071391	4.392579	0.096098							1.360689	0.007295
-1.049369	-0.009503	4.398815	0.071014	4.398815	0.099737							1.361936	0.007315
-1.048122	-0.009546	4.405051	0.070307	4.405051	0.104132							1.363183	0.007334
-1.046875	-0.009417	4.411288	0.069572	4.411288	0.104564							1.364431	0.007353
-1.045628	-0.009597	4.417524	0.069228	4.417524	0.103188							1.365678	0.007372
-1.04438	-0.009984	4.42376	0.070868	4.42376	0.100755							1.366925	0.007391
-1.043133	-0.010373	4.429997	0.073256	4.429997	0.099101							1.368172	0.00741
-1.041886	-0.010761	4.436233	0.074319	4.436233	0.097197							1.369419	0.00743
-1.040639	-0.011148	4.44247	0.07465	4.44247	0.091961							1.370667	0.007449
-1.039392	-0.011536	4.448706	0.073743	4.448706	0.086042							1.371914	0.007468
-1.038144	-0.011923	4.454942	0.071788	4.454942	0.085793							1.373161	0.007487
-1.036897	-0.012311	4.461179	0.068847	4.461179	0.087955							1.374408	0.007506
-1.03565	-0.012698	4.467415	0.064992	4.467415	0.087351							1.375655	0.007526
-1.034403	-0.013074	4.473651	0.060899	4.473651	0.083839							1.376903	0.007545
-1.033156	-0.013486	4.479888	0.058249	4.479888	0.080009							1.37815	0.007564
-1.031909	-0.013901	4.486124	0.056329	4.486124	0.079691							1.379397	0.007583
-1.030661	-0.014057	4.492361	0.057357	4.492361	0.080732							1.380644	0.007602
-1.029414	-0.01392	4.498597	0.061073	4.498597	0.08269							1.381891	0.007622
-1.028167	-0.013784	4.504833	0.064479	4.504833	0.084631							1.383139	0.007641
-1.02692	-0.013647	4.51107	0.065021	4.51107	0.084321							1.384386	0.00766
-1.025672	-0.01351	4.517306	0.064755	4.517306	0.081142							1.385633	0.007679
-1.024425	-0.013374	4.523542	0.065126	4.523542	0.076051							1.38688	0.007698
-1.023178	-0.013237	4.529779	0.066745	4.529779	0.068609							1.388127	0.007718
-1.021931	-0.0131	4.536015	0.069238	4.536015	0.060613							1.389374	0.007737
-1.020684	-0.012963	4.542252	0.071561	4.542252	0.057749							1.390622	0.007756
-1.019436	-0.012839	4.548488	0.073732	4.548488	0.058007							1.391869	0.007775
-1.018189	-0.012854	4.554724	0.072973	4.554724	0.058205							1.393116	0.007795
-1.016942	-0.013098	4.560961	0.069229	4.560961	0.056038							1.394363	0.007814
-1.015695	-0.013475	4.567197	0.065536	4.567197	0.05307							1.395611	0.007833
-1.014448	-0.013981	4.573433	0.064915	4.573433	0.052938							1.396858	0.007852
-1.013201	-0.014488	4.57967	0.065799	4.57967	0.055186							1.398105	0.007872
-1.011953	-0.014994	4.585906	0.068281	4.585906	0.060187							1.399352	0.007891
-1.010706	-0.0155	4.592143	0.071515	4.592143	0.070712							1.400599	0.00791
-1.009459	-0.016004	4.598379	0.072445	4.598379	0.083257							1.401846	0.00793
-1.008212	-0.01651	4.604615	0.070966	4.604615	0.090639							1.403094	0.007949
-1.006965	-0.017016	4.610852	0.069556	4.610852	0.094614							1.404341	0.007968
-1.005717	-0.017523	4.617088	0.069774	4.617088	0.098278							1.405588	0.007988
-1.00447	-0.018028	4.623324	0.070594	4.623324	0.10265							1.406835	0.008007
-1.003223	-0.018577	4.629561	0.071838	4.629561	0.106874							1.408082	0.008026
-1.001976	-0.019112	4.635797	0.073459	4.635797	0.108804							1.40933	0.008045
-1.000729	-0.019353	4.642034	0.074934	4.642034	0.109648							1.410577	0.008084
-0.999481	-0.019327	4.64827	0.075028	4.64827	0.105663							1.411824	0.008123
-0.998234	-0.019301	4.654506	0.074536	4.654506	0.098169							1.413071	0.008162
-0.996987	-0.019275	4.660743	0.076134	4.660743	0.092366							1.414318	0.008201
-0.99574	-0.01925	4.666979	0.079385	4.666979	0.089547							1.415565	0.008239
-0.994493	-0.019224	4.673215	0.082332	4.673215	0.087785							1.416813	0.008278
-0.993245	-0.019198	4.679452	0.083876	4.679452	0.086667							1.41806	0.008317
-0.991998	-0.019173	4.685688	0.084784	4.685688	0.08591							1.419307	0.008356
-0.990751	-0.019147	4.691925	0.085429	4.691925	0.084798							1.420554	0.008395
-0.989504	-0.019121	4.698161	0.085924	4.698161	0.083982							1.421802	0.008433
-0.988257	-0.019125	4.704397	0.085698	4.704397	0.083858							1.423049	0.008453
-0.987009	-0.019196	4.710634	0.085018	4.710634	0.088538							1.424296	0.008472
-0.985762	-0.01954	4.71687	0.084478	4.71687	0.095754							1.425543	0.008492
-0.984515	-0.020195	4.723106	0.084059	4.723106	0.102078							1.42679	0.008511
-0.983268	-0.020848	4.729343	0.083579	4.729343	0.106536							1.428038	0.008531
-0.982021	-0.0215	4.735579	0.081333	4.735579	0.108851							1.429285	0.00855
-0.980773	-0.022119	4.741816	0.078029	4.741816	0.108387							1.430532	0.00857
-0.979526	-0.022713	4.748052	0.075763	4.748052	0.106867							1.431779	0.008589
-0.978279	-0.023344	4.754288	0.07474	4.754288	0.107873							1.433026	0.008608
-0.977032	-0.023997	4.760525	0.074282	4.760525	0.11062							1.434273	0.008628
-0.975785	-0.02465	4.766761	0.0754	4.766761	0.110454							1.435521	0.008647
-0.974537	-0.025304	4.772997	0.077438	4.772997	0.105961							1.436768	0.008667
-0.97329	-0.02595	4.779233	0.078604	4.779233	0.10066							1.438015	0.008686
-0.972043	-0.026575	4.78547	0.078887	4.78547	0.09593							1.439262	0.008706
-0.970796	-0.027158	4.791707	0.078569	4.791707	0.091176							1.44051	0.008725
-0.969549	-0.027659	4.797943	0.078999	4.797943	0.090273							1.441757	0.008745
-0.968302	-0.02816	4.804179	0.080044	4.804179	0.093833							1.443004	0.008764
-0.967054	-0.028661	4.810416	0.083328	4.810416	0.097316							1.444251	0.008784
-0.965807	-0.029162	4.816652	0.087557	4.816652	0.09642							1.445498	0.008803
-0.96456	-0.029664	4.822888	0.090027	4.822888	0.093325							1.446745	0.008823
-0.963313	-0.030164	4.829124	0.089865	4.829124	0.095849							1.447993	0.008842
-0.962066	-0.030665	4.835361	0.088677	4.835361	0.103304							1.44924	0.008862
-0.960818	-0.031167	4.841598	0.088218	4.841598	0.110388							1.450487	0.008881
-0.959571	-0.031668	4.847834	0.088399	4.847834	0.114186							1.451734	0.008901
-0.958324	-0.032093	4.85407	0.088141	4.85407	0.116423							1.452981	0.00892
-0.957077	-0.032324	4.860307	0.087647	4.860307	0.116536							1.454229	0.00894
-0.95583	-0.032416	4.866543	0.08757	4.866543	0.114682							1.455476	0.008959
-0.954582	-0.03229	4.872779	0.085392	4.872779	0.112868							1.456723	0.008979
-0.953335	-0.032164	4.879015	0.081538	4.879015	0.112884							1.45797	0.008998
-0.952088	-0.032038	4.885252	0.079882	4.885252	0.113515							1.459217	0.009018
-0.950841	-0.031912	4.891489	0.080776	4.891489	0.110137							1.460465	0.009037
-0.949594	-0.031787	4.897725	0.082243	4.897725	0.103848							1.461712	0.009057
-0.948346	-0.031661	4.903961	0.083206	4.903961	0.099809							1.462959	0.009076
-0.947099	-0.031535	4.910198	0.083939	4.910198	0.098488							1.464206	0.009096
-0.945852	-0.031409	4.916434	0.085855	4.916434	0.097504							1.465453	0.009115
-0.944605	-0.031283	4.92267	0.089061	4.92267	0.0954							1.466701	0.009135
-0.943358	-0.031324	4.928906	0.092707	4.928906	0.09272							1.467948	0.009155
-0.94211	-0.031756	4.935143	0.095846	4.935143	0.09118							1.469195	0.009174
-0.940863	-0.032194	4.94138	0.098101	4.94138	0.090758							1.470442	0.009194
-0.939616	-0.032559	4.947616	0.097764	4.947616	0.090448							1.471689	0.009213
-0.938369	-0.032925	4.953852	0.095489	4.953852	0.090666							1.472937	0.009233
-0.937122	-0.033291	4.960089	0.093879	4.960089	0.091571							1.474184	0.009252
-0.935874	-0.033656	4.966325	0.093241	4.966325	0.09187							1.475431	0.009272
-0.934627	-0.034023	4.972561	0.093082	4.972561	0.091392							1.476678	0.009292
-0.93338	-0.034388	4.978797	0.09313	4.978797	0.089356							1.477925	0.009311
-0.932133	-0.034754	4.985034	0.093238	4.985034	0.086261							1.479172	0.009331
-0.930886	-0.035119	4.991271	0.093829	4.991271	0.084062							1.48042	0.00935
-0.929639	-0.035484	4.997507	0.094561	4.997507	0.083216							1.481667	0.00937
-0.928391	-0.035758	5.003743	0.094052	5.003743	0.082986							1.482914	0.00939
-0.927144	-0.035831	5.00998	0.093046	5.00998	0.083601							1.484161	0.009409
-0.925897	-0.035846	5.016216	0.092948	5.016216	0.085181							1.485409	0.009449
-0.92465	-0.035807	5.022452	0.094749	5.022452	0.085248							1.486656	0.009488
-0.923403	-0.035761	5.028688	0.097625	5.028688	0.082414							1.487903	0.009527
-0.922155	-0.035715	5.034925	0.099236	5.034925	0.078265							1.48915	0.009567
-0.920908	-0.035669	5.041162	0.099378	5.041162	0.075309							1.490397	0.009606
-0.919661	-0.035623	5.047398	0.098487	5.047398	0.073746							1.491644	0.009646
-0.918414	-0.035577	5.053634	0.095287	5.053634	0.072287							1.492892	0.009685
-0.917167	-0.035531	5.059871	0.090416	5.059871	0.069817							1.494139	0.009724
-0.915919	-0.035485	5.066107	0.089023	5.066107	0.067095							1.495386	0.009764
-0.914672	-0.035439	5.072343	0.091719	5.072343	0.065331							1.496633	0.009803
-0.913425	-0.03544	5.078579	0.093277	5.078579	0.064							1.49788	0.009823
-0.912178	-0.035676	5.084816	0.090025	5.084816	0.065757							1.499128	0.009843
-0.910931	-0.036009	5.091053	0.084041	5.091053	0.071128							1.500375	0.009862
-0.909683	-0.036365	5.097289	0.078864	5.097289	0.076299							1.501622	0.009882
-0.908436	-0.036721	5.103525	0.074549	5.103525	0.080409							1.502869	0.009902
-0.907189	-0.037079	5.109762	0.071885	5.109762	0.084748							1.504116	0.009922
-0.905942	-0.037437	5.115998	0.071938	5.115998	0.09125							1.505364	0.009941
-0.904695	-0.037793	5.122234	0.073689	5.122234	0.099274							1.506611	0.009961
-0.903447	-0.03815	5.12847	0.074916	5.12847	0.104693							1.507858	0.009981
-0.9022	-0.038508	5.134707	0.075131	5.134707	0.106357							1.509105	0.01
-0.900953	-0.038866	5.140944	0.07671	5.140944	0.106854							1.510352	0.01002
-0.899706	-0.039223	5.14718	0.080715	5.14718	0.106286							1.5116	0.01004
-0.898459	-0.039543	5.153416	0.08596	5.153416	0.104562							1.512847	0.01006
-0.897211	-0.039704	5.159653	0.09188	5.159653	0.10496							1.514094	0.01008
-0.895964	-0.039855	5.165889	0.098233	5.165889	0.108348							1.515341	0.010099
-0.894717	-0.040213	5.172125	0.10305	5.172125	0.11229							1.516588	0.010119
-0.89347	-0.040592	5.178361	0.106046	5.178361	0.113929							1.517836	0.010139
-0.892223	-0.04097	5.184598	0.107814	5.184598	0.113402							1.519083	0.010159
-0.890975	-0.04135	5.190835	0.107523	5.190835	0.114826							1.52033	0.010178
-0.889728	-0.041729	5.197071	0.105655	5.197071	0.118834							1.521577	0.010198
-0.888481	-0.042108	5.203307	0.102526	5.203307	0.119763							1.522824	0.010218
-0.887234	-0.042487	5.209544	0.098513	5.209544	0.115599							1.524071	0.010238
-0.885987	-0.042868	5.21578	0.096238	5.21578	0.110935							1.525319	0.010257
-0.88474	-0.043247	5.222016	0.096063	5.222016	0.108637							1.526566	0.010277
-0.883492	-0.043679	5.228252	0.095665	5.228252	0.107557							1.527813	0.010297
-0.882245	-0.044311	5.234489	0.095158	5.234489	0.106649							1.52906	0.010317
-0.880998	-0.044896	5.240726	0.094898	5.240726	0.105881							1.530308	0.010337
-0.879751	-0.045054	5.246962	0.095892	5.246962	0.104347							1.531555	0.010357
-0.878504	-0.045166	5.253198	0.098333	5.253198	0.101426							1.532802	0.010376
-0.877256	-0.045278	5.259435	0.100014	5.259435	0.097934							1.534049	0.010396
-0.876009	-0.04539	5.265671	0.100841	5.265671	0.099097							1.535296	0.010416
-0.874762	-0.0455	5.271907	0.101802	5.271907	0.106813							1.536543	0.010436
-0.873515	-0.045603	5.278143	0.100574	5.278143	0.113006							1.537791	0.010456
-0.872268	-0.045704	5.28438	0.096518	5.28438	0.112743							1.539038	0.010475
-0.87102	-0.045816	5.290617	0.093374	5.290617	0.109817							1.540285	0.010495
-0.869773	-0.045927	5.296853	0.092151	5.296853	0.110678							1.541532	0.010515
-0.868526	-0.046035	5.303089	0.091304	5.303089	0.114506							1.542779	0.010535
-0.867279	-0.046082	5.309326	0.089297	5.309326	0.116162							1.544027	0.010555
-0.866032	-0.046112	5.315562	0.086265	5.315562	0.115482							1.545274	0.010575
-0.864784	-0.046395	5.321798	0.08588	5.321798	0.114702							1.546521	0.010594
-0.863537	-0.04674	5.328034	0.089602	5.328034	0.112087							1.547768	0.010614
-0.86229	-0.047084	5.334271	0.093008	5.334271	0.107652							1.549015	0.010634
-0.861043	-0.047428	5.340508	0.094407	5.340508	0.106769							1.550263	0.010654
-0.859796	-0.047773	5.346744	0.095238	5.346744	0.111077							1.55151	0.010674
-0.858548	-0.048118	5.35298	0.095791	5.35298	0.115181							1.552757	0.010694
-0.857301	-0.048462	5.359217	0.095626	5.359217	0.114758							1.554004	0.010714
-0.856054	-0.048807	5.365453	0.095807	5.365453	0.110617							1.555251	0.010734
-0.854807	-0.049152	5.371689	0.096939	5.371689	0.108834							1.556499	0.010754
-0.85356	-0.049485	5.377925	0.098391	5.377925	0.110758							1.557746	0.010773
-0.852312	-0.049704	5.384162	0.098355	5.384162	0.113838							1.558993	0.010793
-0.851065	-0.049825	5.390399	0.096369	5.390399	0.118002							1.56024	0.010833
-0.849818	-0.0497	5.396635	0.095941	5.396635	0.121599							1.561487	0.010873
-0.848571	-0.049473	5.402871	0.098292	5.402871	0.121257							1.562735	0.010913
-0.847324	-0.049247	5.409108	0.100284	5.409108	0.117237							1.563982	0.010953
-0.846076	-0.049021	5.415344	0.099584	5.415344	0.113023							1.565229	0.010993
-0.844829	-0.048794	5.42158	0.097605	5.42158	0.10866							1.566476	0.011033
-0.843582	-0.048568	5.427816	0.095626	5.427816	0.10491							1.567723	0.011073
-0.842335	-0.048341	5.434053	0.093418	5.434053	0.10227							1.56897	0.011113
-0.841088	-0.048115	5.440289	0.091193	5.440289	0.10001							1.570218	0.011153
-0.839841	-0.047888	5.446526	0.089128	5.446526	0.096849							1.571465	0.011193
-0.838593	-0.047704	5.452762	0.087292	5.452762	0.092521							1.572712	0.011213
-0.837346	-0.047839	5.458999	0.085602	5.458999	0.089058							1.573959	0.011233
-0.836099	-0.048191	5.465235	0.083691	5.465235	0.08797							1.575207	0.011253
-0.834852	-0.04871	5.471471	0.082203	5.471471	0.088148							1.576454	0.011273
-0.833605	-0.049298	5.477707	0.081926	5.477707	0.088296							1.577701	0.011293
-0.832357	-0.049885	5.483944	0.083453	5.483944	0.088744							1.578948	0.011313
-0.83111	-0.050473	5.49018	0.08685	5.49018	0.089603							1.580195	0.011333
-0.829863	-0.051059	5.496417	0.090584	5.496417	0.090832							1.581442	0.011353
-0.828616	-0.051647	5.502653	0.092469	5.502653	0.091371							1.58269	0.011373
-0.827369	-0.052233	5.50889	0.09219	5.50889	0.09153							1.583937	0.011393
-0.826121	-0.052821	5.515126	0.092072	5.515126	0.091776							1.585184	0.011413
-0.824874	-0.053408	5.521362	0.09209	5.521362	0.091748							1.586431	0.011433
-0.823627	-0.053945	5.527598	0.091527	5.527598	0.091329							1.587678	0.011453
-0.82238	-0.054161	5.533835	0.090381	5.533835	0.092184							1.588926	0.011473
-0.821133	-0.054154	5.540071	0.089188	5.540071	0.095857							1.590173	0.011493
-0.819885	-0.053966	5.546308	0.088264	5.546308	0.099845							1.59142	0.011513
-0.818638	-0.05368	5.552544	0.087229	5.552544	0.101167							1.592667	0.011533
-0.817391	-0.053375	5.558781	0.085726	5.558781	0.099458							1.593915	0.011553
-0.816144	-0.053069	5.565017	0.086556	5.565017	0.099371							1.595161	0.011573
-0.814897	-0.052764	5.571253	0.089663	5.571253	0.102349							1.596409	0.011593
-0.813649	-0.052459	5.577489	0.091289	5.577489	0.104704							1.597656	0.011613
-0.812402	-0.052154	5.583726	0.090743	5.583726	0.104494							1.598903	0.011633
-0.811155	-0.05185	5.589962	0.090824	5.589962	0.103031							1.600151	0.011653
-0.809908	-0.051545	5.596199	0.093197	5.596199	0.101665							1.601398	0.011673
-0.808661	-0.051239	5.602435	0.096707	5.602435	0.099651							1.602645	0.011693
-0.807413	-0.051259	5.608671	0.097989	5.608671	0.09714							1.603892	0.011713
-0.806166	-0.051502	5.614908	0.095982	5.614908	0.095405							1.605139	0.011733
-0.804919	-0.051807	5.621144	0.095148	5.621144	0.095191							1.606386	0.011753
-0.803672	-0.052154	5.62738	0.09659	5.62738	0.094536							1.607634	0.011773
-0.802425	-0.052501	5.633616	0.097729	5.633616	0.092368							1.608881	0.011793
-0.801178	-0.052847	5.639853	0.099014	5.639853	0.093135							1.610128	0.011814
-0.79993	-0.053194	5.64609	0.101213	5.64609	0.101112							1.611375	0.011834
-0.798683	-0.053542	5.652326	0.101661	5.652326	0.110413							1.612622	0.011854
-0.797436	-0.053888	5.658563	0.098907	5.658563	0.117363							1.61387	0.011874
-0.796189	-0.054235	5.664799	0.09654	5.664799	0.121668							1.615117	0.011894
-0.794942	-0.054581	5.671035	0.096452	5.671035	0.125162							1.616364	0.011914
-0.793694	-0.054928	5.677272	0.098143	5.677272	0.127713							1.617611	0.011934
-0.792447	-0.0552	5.683508	0.09949	5.683508	0.130522							1.618858	0.011954
-0.7912	-0.055403	5.689744	0.099074	5.689744	0.133007							1.620105	0.011974
-0.789953	-0.055721	5.695981	0.098753	5.695981	0.134986							1.621353	0.011994
-0.788706	-0.056116	5.702217	0.09952	5.702217	0.135205							1.6226	0.012015
-0.787458	-0.056508	5.708453	0.100884	5.708453	0.131079							1.623847	0.012035
-0.786211	-0.056905	5.71469	0.103059	5.71469	0.125387							1.625094	0.012055
-0.784964	-0.057298	5.720926	0.107001	5.720926	0.117014							1.626341	0.012075
-0.783717	-0.057695	5.727162	0.109657	5.727162	0.109723							1.627589	0.012095
-0.78247	-0.058089	5.733398	0.109653	5.733398	0.105366							1.628836	0.012115
-0.781222	-0.058485	5.739635	0.109026	5.739635	0.10426							1.630083	0.012135
-0.779975	-0.058878	5.745872	0.107507	5.745872	0.104214							1.63133	0.012155
-0.778728	-0.059274	5.752108	0.104789	5.752108	0.10608							1.632577	0.012176
-0.777481	-0.059708	5.758345	0.102132	5.758345	0.10738							1.633825	0.012196
-0.776234	-0.060165	5.764581	0.099444	5.764581	0.107406							1.635072	0.012216
-0.774986	-0.060292	5.770817	0.096804	5.770817	0.106913							1.636319	0.012236
-0.773739	-0.060208	5.777054	0.09447	5.777054	0.108445							1.637566	0.012256
-0.772492	-0.060123	5.78329	0.093252	5.78329	0.114384							1.638813	0.012276
-0.771245	-0.060038	5.789526	0.095347	5.789526	0.121255							1.64006	0.012297
-0.769998	-0.059953	5.795763	0.100648	5.795763	0.129282							1.641308	0.012317
-0.76875	-0.059868	5.801999	0.105253	5.801999	0.13637							1.642555	0.012337
-0.767503	-0.059786	5.808235	0.107986	5.808235	0.141532							1.643802	0.012357
-0.766256	-0.059711	5.814472	0.110056	5.814472	0.14356							1.64505	0.012377
-0.765009	-0.059629	5.820708	0.110091	5.820708	0.144122							1.646297	0.012397
-0.763762	-0.059545	5.826944	0.109031	5.826944	0.141883							1.647544	0.012438
-0.762514	-0.059475	5.83318	0.107481	5.83318	0.1405							1.648791	0.012478
-0.761267	-0.059548	5.839417	0.105344	5.839417	0.140336							1.650038	0.012519
-0.76002	-0.059937	5.845654	0.103272	5.845654	0.140434							1.651285	0.012559
-0.758773	-0.060564	5.85189	0.100769	5.85189	0.140167							1.652533	0.0126
-0.757526	-0.061219	5.858127	0.096724	5.858127	0.13779							1.65378	0.01264
-0.756279	-0.061871	5.864363	0.093748	5.864363	0.134842							1.655027	0.012681
-0.755031	-0.062524	5.870599	0.092878	5.870599	0.131307							1.656274	0.012721
-0.753784	-0.063177	5.876836	0.092585	5.876836	0.128214							1.657521	0.012762
-0.752537	-0.063828	5.883072	0.094223	5.883072	0.127017							1.658769	0.012802
-0.75129	-0.06448	5.889308	0.096581	5.889308	0.12994							1.660016	0.012823
-0.750043	-0.065133	5.895545	0.098714	5.895545	0.131707							1.661263	0.012843
-0.748795	-0.065783	5.901781	0.101149	5.901781	0.130035							1.66251	0.012863
-0.747548	-0.066409	5.908017	0.103197	5.908017	0.128267							1.663757	0.012883
-0.746301	-0.066785	5.914254	0.103396	5.914254	0.128803							1.665004	0.012904
-0.745054	-0.066834	5.92049	0.103205	5.92049	0.129807							1.666252	0.012924
-0.743807	-0.066655	5.926726	0.103105	5.926726	0.13041							1.667499	0.012944
-0.742559	-0.066457	5.932962	0.103011	5.932962	0.130881							1.668746	0.012965
-0.741312	-0.066259	5.939199	0.103923	5.939199	0.131757							1.669993	0.012985
-0.740065	-0.066062	5.945436	0.105963	5.945436	0.132909							1.67124	0.013005
-0.738818	-0.065863	5.951672	0.107221	5.951672	0.134135							1.672488	0.013025
-0.737571	-0.065666	5.957909	0.106187	5.957909	0.136442							1.673735	0.013046
-0.736323	-0.065469	5.964145	0.105776	5.964145	0.141443							1.674982	0.013066
-0.735076	-0.065271	5.970381	0.106776	5.970381	0.145565							1.676229	0.013086
-0.733829	-0.065073	5.976618	0.108492	5.976618	0.146055							1.677476	0.013107
-0.732582	-0.064889	5.982854	0.110139	5.982854	0.145418							1.678724	0.013127
-0.731335	-0.064828	5.98909	0.111472	5.98909	0.147509							1.679971	0.013147
-0.730087	-0.064845	5.995327	0.112626	5.995327	0.1521							1.681218	0.013167
-0.72884	-0.064937	6.001563	0.113232	6.001563	0.155031							1.682465	0.013188
-0.727593	-0.065032	6.007799	0.112945	6.007799	0.154558							1.683712	0.013208
-0.726346	-0.065128	6.014036	0.114234	6.014036	0.153137							1.684959	0.013228
-0.725099	-0.065223	6.020272	0.119764	6.020272	0.14796							1.686207	0.013249
-0.723851	-0.065319	6.026508	0.123639	6.026508	0.141198							1.687454	0.013269
-0.722604	-0.065415	6.032744	0.120004	6.032744	0.134223							1.688701	0.013289
-0.721357	-0.06551	6.038981	0.115735	6.038981	0.12744							1.689949	0.01331
-0.72011	-0.065606	6.045218	0.114481	6.045218	0.121313							1.691195	0.01333
-0.718863	-0.065701	6.051454	0.115238	6.051454	0.11736							1.692443	0.01335
-0.717615	-0.065798	6.057691	0.115472	6.057691	0.112567							1.69369	0.013371
-0.716368	-0.065902	6.063927	0.114241	6.063927	0.109082							1.694937	0.013391
-0.715121	-0.06597	6.070163	0.112915	6.070163	0.108598							1.696184	0.013411
-0.713874	-0.065998	6.0764	0.111821	6.0764	0.10917							1.697432	0.013432
-0.712627	-0.066024	6.082636	0.109976	6.082636	0.113943							1.698678	0.013452
-0.71138	-0.066052	6.088872	0.108845	6.088872	0.120003							1.699926	0.013472
-0.710132	-0.06608	6.095109	0.112831	6.095109	0.128218							1.701173	0.013493
-0.708885	-0.066109	6.101345	0.117048	6.101345	0.137332							1.70242	0.013513
-0.707638	-0.066138	6.107581	0.120707	6.107581	0.144498							1.703668	0.013533
-0.706391	-0.066166	6.113818	0.121919	6.113818	0.146179							1.704915	0.013554
-0.705144	-0.066195	6.120054	0.120587	6.120054	0.146967							1.706162	0.013574
-0.703896	-0.066224	6.12629	0.118041	6.12629	0.143862							1.707409	0.013594
-0.702649	-0.066252	6.132526	0.115677	6.132526	0.140722							1.708656	0.013615
-0.701402	-0.066398	6.138763	0.113393	6.138763	0.138095							1.709903	0.013635
-0.700155	-0.066561	6.145	0.111081	6.145	0.135111							1.711151	0.013656
-0.698908	-0.066591	6.151236	0.110812	6.151236	0.132063							1.712398	0.013676
-0.69766	-0.066592	6.157473	0.111895	6.157473	0.127977							1.713645	0.013696
-0.696413	-0.066593	6.163709	0.111802	6.163709	0.123279							1.714892	0.013717
-0.695166	-0.066593	6.169945	0.108281	6.169945	0.11859							1.716139	0.013737
-0.693919	-0.066594	6.176182	0.105201	6.176182	0.114637							1.717387	0.013758
-0.692672	-0.066594	6.182418	0.107223	6.182418	0.110869							1.718634	0.013778
-0.691424	-0.066595	6.188654	0.111716	6.188654	0.110358							1.719881	0.013798
-0.690177	-0.066596	6.194891	0.114708	6.194891	0.110083							1.721128	0.013819
-0.68893	-0.066596	6.201127	0.115441	6.201127	0.109563							1.722375	0.013839
-0.687683	-0.066597	6.207363	0.115736	6.207363	0.108896							1.723623	0.01386
-0.686436	-0.066462	6.2136	0.113848	6.2136	0.110814							1.72487	0.01388
-0.685188	-0.066322	6.219836	0.112026	6.219836	0.114393							1.726117	0.0139
-0.683941	-0.066412	6.226072	0.113722	6.226072	0.116681							1.727364	0.013921
-0.682694	-0.066548	6.232308	0.117897	6.232308	0.113866							1.728611	0.013941
-0.681447	-0.066684	6.238545	0.121456	6.238545	0.112442							1.729858	0.013962
-0.6802	-0.066821	6.244781	0.122264	6.244781	0.118434							1.731106	0.013982
-0.678952	-0.066957	6.251018	0.122831	6.251018	0.12791							1.732353	0.014002
-0.677705	-0.067094	6.257255	0.123835	6.257255	0.133313							1.7336	0.014023
-0.676458	-0.06723	6.263491	0.125904	6.263491	0.130286							1.734848	0.014043
-0.675211	-0.067366	6.269727	0.128599	6.269727	0.127312							1.736094	0.014064
-0.673964	-0.067502	6.275964	0.1325	6.275964	0.124952							1.737342	0.014084
-0.672716	-0.067638	6.2822	0.136156	6.2822	0.120422							1.738589	0.014105
-0.671469	-0.068133	6.288436	0.136633	6.288436	0.116477							1.739836	0.014125
-0.670222	-0.068677	6.294673	0.135341	6.294673	0.118028							1.741083	0.014146
-0.668975	-0.069107	6.300909	0.131581	6.300909	0.119409							1.742331	0.014166
-0.667728	-0.069516	6.307145	0.126913	6.307145	0.117821							1.743578	0.014186
-0.666481	-0.069928	6.313382	0.122738	6.313382	0.113343							1.744825	0.014207
-0.665233	-0.07034	6.319618	0.120265	6.319618	0.111319							1.746072	0.014227
-0.663986	-0.07075	6.325854	0.118057	6.325854	0.11646							1.747319	0.014268
-0.662739	-0.071163	6.33209	0.116742	6.33209	0.122704							1.748567	0.014309
-0.661492	-0.071573	6.338327	0.115221	6.338327	0.130298							1.749814	0.014351
-0.660245	-0.07195	6.344563	0.113865	6.344563	0.136845							1.751061	0.014392
-0.658997	-0.072329	6.3508	0.112859	6.3508	0.139365							1.752308	0.014433
-0.65775	-0.072732	6.357037	0.11179	6.357037	0.141738							1.753555	0.014474
-0.656503	-0.072884	6.363273	0.110281	6.363273	0.14562							1.754803	0.014515
-0.655256	-0.072897	6.369509	0.110393	6.369509	0.148588							1.75605	0.014556
-0.654009	-0.072891	6.375746	0.112653	6.375746	0.151476							1.757297	0.014597
-0.652761	-0.072883	6.381982	0.115907	6.381982	0.153704							1.758544	0.014638
-0.651514	-0.072876	6.388218	0.118517	6.388218	0.156742							1.759791	0.014658
-0.650267	-0.072868	6.394455	0.116693	6.394455	0.158761							1.761038	0.014679
-0.64902	-0.07286	6.400691	0.114611	6.400691	0.156427							1.762286	0.0147
-0.647773	-0.072852	6.406927	0.114019	6.406927	0.153344							1.763533	0.01472
-0.646525	-0.072845	6.413163	0.113889	6.413163	0.149233							1.76478	0.014741
-0.645278	-0.072837	6.4194	0.114019	6.4194	0.146434							1.766027	0.014761
-0.644031	-0.072829	6.425636	0.117367	6.425636	0.144982							1.767274	0.014782
-0.642784	-0.072821	6.431872	0.120693	6.431872	0.141794							1.768522	0.014802
-0.641537	-0.072884	6.438109	0.121486	6.438109	0.139206							1.769769	0.014823
-0.640289	-0.072981	6.444345	0.120022	6.444345	0.13956							1.771016	0.014843
-0.639042	-0.072973	6.450582	0.118045	6.450582	0.14022							1.772263	0.014864
-0.637795	-0.072926	6.456819	0.117959	6.456819	0.143874							1.77351	0.014884
-0.636548	-0.072879	6.463055	0.117877	6.463055	0.147426							1.774757	0.014905
-0.635301	-0.072831	6.469291	0.11697	6.469291	0.148936							1.776005	0.014925
-0.634053	-0.072784	6.475528	0.115341	6.475528	0.153268							1.777252	0.014946
-0.632806	-0.072737	6.481764	0.113214	6.481764	0.157							1.778499	0.014967
-0.631559	-0.07269	6.488	0.110978	6.488	0.154695							1.779747	0.014987
-0.630312	-0.072642	6.494237	0.1094	6.494237	0.150935							1.780993	0.015008
-0.629065	-0.072595	6.500473	0.110156	6.500473	0.150358							1.782241	0.015028
-0.627818	-0.072548	6.506709	0.110913	6.506709	0.150774							1.783488	0.015049
-0.62657	-0.07263	6.512945	0.111602	6.512945	0.150233							1.784735	0.015069
-0.625323	-0.072785	6.519182	0.113255	6.519182	0.143872							1.785982	0.01509
-0.624076	-0.073076	6.525418	0.114322	6.525418	0.136971							1.78723	0.015111
-0.622829	-0.073406	6.531654	0.113865	6.531654	0.128929							1.788477	0.015131
-0.621582	-0.073734	6.537891	0.113437	6.537891	0.123302							1.789724	0.015152
-0.620334	-0.074065	6.544127	0.113541	6.544127	0.120791							1.790971	0.015172
-0.619087	-0.074395	6.550364	0.11392	6.550364	0.124921							1.792218	0.015193
-0.61784	-0.074725	6.556601	0.113915	6.556601	0.129037							1.793466	0.015214
-0.616593	-0.075054	6.562837	0.111791	6.562837	0.1309							1.794713	0.015234
-0.615346	-0.075384	6.569073	0.109659	6.569073	0.130698							1.79596	0.015255
-0.614098	-0.075714	6.57531	0.108585	6.57531	0.128164							1.797207	0.015275
-0.612851	-0.076043	6.581546	0.107778	6.581546	0.126058							1.798454	0.015296
-0.611604	-0.076211	6.587782	0.107184	6.587782	0.125335							1.799702	0.015317
-0.610357	-0.076293	6.594019	0.107204	6.594019	0.133033							1.800949	0.015337
-0.60911	-0.076032	6.600255	0.107609	6.600255	0.141953							1.802196	0.015358
-0.607862	-0.075689	6.606491	0.108628	6.606491	0.147772							1.803443	0.015378
-0.606615	-0.075373	6.612727	0.109637	6.612727	0.149554							1.80469	0.015399
-0.605368	-0.075048	6.618964	0.108995	6.618964	0.150109							1.805937	0.01542
-0.604121	-0.074704	6.6252	0.108095	6.6252	0.147374							1.807185	0.01544
-0.602874	-0.074356	6.631436	0.108901	6.631436	0.144655							1.808432	0.015461
-0.601626	-0.074008	6.637673	0.111255	6.637673	0.144419							1.809679	0.015481
-0.600379	-0.07366	6.643909	0.113204	6.643909	0.146055							1.810926	0.015502
-0.599132	-0.073311	6.650146	0.113142	6.650146	0.1476							1.812173	0.015523
-0.597885	-0.072964	6.656383	0.113156	6.656383	0.145582							1.813421	0.015543
-0.596638	-0.072643	6.662619	0.113611	6.662619	0.143373							1.814668	0.015564
-0.59539	-0.07235	6.668855	0.113777	6.668855	0.140659							1.815915	0.015585
-0.594143	-0.072297	6.675092	0.113665	6.675092	0.138003							1.817162	0.015605
-0.592896	-0.072406	6.681328	0.114282	6.681328	0.138134							1.818409	0.015626
-0.591649	-0.07253	6.687564	0.114962	6.687564	0.140781							1.819656	0.015647
-0.590402	-0.072654	6.693801	0.116285	6.693801	0.142764							1.820904	0.015667
-0.589154	-0.072778	6.700037	0.116397	6.700037	0.144008							1.822151	0.015688
-0.587907	-0.072903	6.706273	0.116875	6.706273	0.145304							1.823398	0.015708
-0.58666	-0.073027	6.712509	0.119614	6.712509	0.147985							1.824646	0.015729
-0.585413	-0.073151	6.718746	0.122182	6.718746	0.150033							1.825892	0.01575
-0.584166	-0.073275	6.724982	0.122058	6.724982	0.150921							1.82714	0.01577
-0.582919	-0.0734	6.731218	0.121527	6.731218	0.151405							1.828387	0.015791
-0.581671	-0.073725	6.737455	0.122574	6.737455	0.151797							1.829634	0.015812
-0.580424	-0.074247	6.743691	0.124806	6.743691	0.150004							1.830881	0.015832
-0.579177	-0.074752	6.749928	0.126997	6.749928	0.147585							1.832129	0.015853
-0.57793	-0.075217	6.756165	0.126752	6.756165	0.144786							1.833376	0.015874
-0.576683	-0.075678	6.762401	0.126254	6.762401	0.142727							1.834623	0.015915
-0.575435	-0.076137	6.768637	0.123974	6.768637	0.140468							1.83587	0.015957
-0.574188	-0.076598	6.774874	0.121386	6.774874	0.135275							1.837117	0.015998
-0.572941	-0.077058	6.78111	0.120387	6.78111	0.129769							1.838365	0.01604
-0.571694	-0.077518	6.787346	0.122674	6.787346	0.128783							1.839612	0.016081
-0.570446	-0.077979	6.793583	0.12512	6.793583	0.129369							1.840859	0.016123
-0.569199	-0.07844	6.799819	0.126247	6.799819	0.130667							1.842106	0.016164
-0.567952	-0.0789	6.806055	0.126745	6.806055	0.133043							1.843353	0.016206
-0.566705	-0.079393	6.812291	0.12837	6.812291	0.135105							1.844601	0.016247
-0.565458	-0.079917	6.818528	0.130724	6.818528	0.135528							1.845848	0.016289
-0.564211	-0.080332	6.824764	0.132533	6.824764	0.136248							1.847095	0.016309
-0.562963	-0.080663	6.831	0.134637	6.831	0.139402							1.848342	0.01633
-0.561716	-0.080981	6.837237	0.136964	6.837237	0.144093							1.849589	0.016351
-0.560469	-0.0813	6.843473	0.139029	6.843473	0.149238							1.850836	0.016371
-0.559222	-0.081617	6.84971	0.139891	6.84971	0.152007							1.852084	0.016392
-0.557975	-0.081935	6.855947	0.13747	6.855947	0.154331							1.853331	0.016413
-0.556727	-0.082253	6.862183	0.13132	6.862183	0.155793							1.854578	0.016434
-0.55548	-0.082571	6.868419	0.125024	6.868419	0.156723							1.855825	0.016454
-0.554233	-0.082879	6.874656	0.122231	6.874656	0.155489							1.857072	0.016475
-0.552986	-0.083169	6.880892	0.119331	6.880892	0.154035							1.85832	0.016496
-0.551739	-0.083333	6.887128	0.117455	6.887128	0.152619							1.859567	0.016517
-0.550491	-0.083336	6.893365	0.117302	6.893365	0.149532							1.860814	0.016537
-0.549244	-0.083396	6.899601	0.117927	6.899601	0.14546							1.862061	0.016558
-0.547997	-0.083582	6.905837	0.119362	6.905837	0.143904							1.863308	0.016579
-0.54675	-0.083791	6.912073	0.12071	6.912073	0.143133							1.864555	0.0166
-0.545503	-0.084001	6.91831	0.123435	6.91831	0.141421							1.865803	0.01662
-0.544255	-0.084211	6.924546	0.129656	6.924546	0.137222							1.86705	0.016641
-0.543008	-0.084421	6.930782	0.136224	6.930782	0.13276							1.868297	0.016662
-0.541761	-0.08463	6.937019	0.138582	6.937019	0.133727							1.869545	0.016683
-0.540514	-0.08484	6.943255	0.140334	6.943255	0.138483							1.870791	0.016703
-0.539267	-0.08505	6.949492	0.138809	6.949492	0.141016							1.872039	0.016724
-0.53802	-0.085259	6.955729	0.136679	6.955729	0.139833							1.873286	0.016745
-0.536772	-0.085514	6.961965	0.135047	6.961965	0.13835							1.874533	0.016766
-0.535525	-0.085825	6.968201	0.13244	6.968201	0.135133							1.87578	0.016787
-0.534278	-0.086127	6.974438	0.130263	6.974438	0.130319							1.877028	0.016807
-0.533031	-0.0864	6.980674	0.131732	6.980674	0.127683							1.878275	0.016828
-0.531784	-0.086664	6.98691	0.133978	6.98691	0.128718							1.879522	0.016849
-0.530536	-0.086928	6.993147	0.134697	6.993147	0.129968							1.880769	0.01687
-0.529289	-0.087192	6.999383	0.134588	6.999383	0.127334							1.882016	0.01689
-0.528042	-0.087455	7.005619	0.1347	7.005619	0.123702							1.883264	0.016911
-0.526795	-0.087719	7.011855	0.137869	7.011855	0.122741							1.884511	0.016932
-0.525548	-0.087983	7.018092	0.141428	7.018092	0.125114							1.885758	0.016953
-0.5243	-0.088248	7.024328	0.142317	7.024328	0.127104							1.887005	0.016974
-0.523053	-0.08851	7.030564	0.142251	7.030564	0.127141							1.888252	0.016994
-0.521806	-0.08875	7.036801	0.141743	7.036801	0.126866							1.8895	0.017015
-0.520559	-0.08896	7.043037	0.139436	7.043037	0.127124							1.890747	0.017036
-0.519312	-0.088983	7.049273	0.136741	7.049273	0.126726							1.891994	0.017057
-0.518064	-0.088794	7.055511	0.134784	7.055511	0.126026							1.893241	0.017078
-0.516817	-0.088549	7.061747	0.133278	7.061747	0.125874							1.894488	0.017098
-0.51557	-0.088303	7.067983	0.131733	7.067983	0.126322							1.895735	0.017119
-0.514323	-0.088058	7.07422	0.129983	7.07422	0.128857							1.896983	0.01714
-0.513076	-0.087813	7.080456	0.127464	7.080456	0.131733							1.89823	0.017161
-0.511828	-0.087567	7.086692	0.125028	7.086692	0.131903							1.899477	0.017182
-0.510581	-0.087322	7.092929	0.122662	7.092929	0.131515							1.900724	0.017203
-0.509334	-0.087076	7.099165	0.123956	7.099165	0.132926							1.901971	0.017223
-0.508087	-0.08683	7.105401	0.125909	7.105401	0.135754							1.903219	0.017244
-0.50684	-0.086658	7.111637	0.127659	7.111637	0.138741							1.904466	0.017265
-0.505592	-0.086585	7.117874	0.129692	7.117874	0.137175							1.905713	0.017286
-0.504345	-0.086518	7.12411	0.131969	7.12411	0.134996							1.90696	0.017307
-0.503098	-0.086418	7.130346	0.135203	7.130346	0.136322							1.908207	0.017327
-0.501851	-0.08631	7.136583	0.138673	7.136583	0.139397							1.909454	0.017348
-0.500604	-0.086207	7.142819	0.14057	7.142819	0.142013							1.910702	0.017369
-0.499357	-0.086108	7.149055	0.142435	7.149055	0.143326							1.911949	0.01739
-0.498109	-0.086006	7.155293	0.14477	7.155293	0.145314							1.913196	0.017411
-0.496862	-0.085898	7.161529	0.144193	7.161529	0.150788							1.914443	0.017432
-0.495615	-0.085789	7.167765	0.142829	7.167765	0.15583							1.91569	0.017452
-0.494368	-0.085681	7.174002	0.139138	7.174002	0.157923							1.916938	0.017473
-0.493121	-0.085573	7.180238	0.135119	7.180238	0.159028							1.918185	0.017494
-0.491873	-0.085502	7.186474	0.131853	7.186474	0.160172							1.919432	0.017515
-0.490626	-0.085517	7.19271	0.128653	7.19271	0.16388							1.920679	0.017536
-0.489379	-0.085691	7.198947	0.125338	7.198947	0.165401							1.921926	0.017557
-0.488132	-0.086058	7.205183	0.123471	7.205183	0.165863							1.923174	0.017578
-0.486884	-0.086488	7.211419	0.122825	7.211419	0.169571							1.924421	0.017598
-0.485637	-0.086918	7.217656	0.125335	7.217656	0.173649							1.925668	0.017619
-0.48439	-0.087348	7.223892	0.129132	7.223892	0.169519							1.926915	0.01764
-0.483143	-0.087778	7.230128	0.131903	7.230128	0.161746							1.928163	0.017661
-0.481896	-0.08821	7.236365	0.133874	7.236365	0.157645							1.92941	0.017682
-0.480649	-0.088639	7.242601	0.135992	7.242601	0.159864							1.930657	0.017703
-0.479401	-0.089069	7.248837	0.137748	7.248837	0.164164							1.931904	0.017724
-0.478154	-0.089499	7.255075	0.138533	7.255075	0.163763							1.933151	0.017745
-0.476907	-0.089904	7.261311	0.138986	7.261311	0.161648							1.934399	0.017745
-0.47566	-0.090236	7.267547	0.139913	7.267547	0.159372							1.935646	0.017745
-0.474413	-0.090485	7.273784	0.140972	7.273784	0.157877							1.936893	0.017745
-0.473165	-0.090673	7.28002	0.138782	7.28002	0.156403							1.93814	0.017745
-0.471918	-0.090842	7.286256	0.134487	7.286256	0.157166							1.939387	0.017745
-0.470671	-0.091011	7.292492	0.130446	7.292492	0.158549							1.940634	0.017745
-0.469424	-0.091181	7.298729	0.129151	7.298729	0.159311							1.941882	0.017745
-0.468177	-0.091349	7.304965	0.128701	7.304965	0.159358							1.943129	0.017745
-0.466929	-0.091518	7.311201	0.128065	7.311201	0.157927							1.944376	0.017745
-0.465682	-0.091688	7.317438	0.127292	7.317438	0.154229							1.945623	0.017745
-0.464435	-0.091857	7.323674	0.127377	7.323674	0.149833							1.94687	0.017786
-0.463188	-0.092026	7.32991	0.128168	7.32991	0.145752							1.948118	0.017828
-0.461941	-0.092206	7.336147	0.12894	7.336147	0.141946							1.949365	0.01787
-0.460693	-0.092415	7.342383	0.129351	7.342383	0.14179							1.950612	0.017912
-0.459446	-0.092662	7.348619	0.129683	7.348619	0.144192							1.951859	0.017954
-0.458199	-0.092942	7.354856	0.132664	7.354856	0.145636							1.953106	0.017996
-0.456952	-0.093235	7.361093	0.136883	7.361093	0.143608							1.954353	0.018038
-0.455705	-0.093529	7.367329	0.140167	7.367329	0.1406							1.955601	0.018079
-0.454458	-0.093822	7.373566	0.141989	7.373566	0.139176							1.956848	0.018121
-0.45321	-0.094115	7.379802	0.143492	7.379802	0.138813							1.958095	0.018163
-0.451963	-0.094408	7.386038	0.14452	7.386038	0.139301							1.959342	0.018205
-0.450716	-0.094701	7.392274	0.145164	7.392274	0.141033							1.960589	0.018247
-0.449469	-0.094996	7.398511	0.145649	7.398511	0.143558							1.961837	0.018289
-0.448221	-0.095288	7.404747	0.146277	7.404747	0.145435							1.963084	0.018331
-0.446974	-0.095498	7.410983	0.148038	7.410983	0.146213							1.964331	0.018373
-0.445727	-0.095554	7.41722	0.14989	7.41722	0.146556							1.965578	0.018415
-0.44448	-0.095444	7.423456	0.151538	7.423456	0.148754							1.966825	0.018457
-0.443233	-0.095221	7.429692	0.153333	7.429692	0.152808							1.968073	0.018499
-0.441985	-0.094942	7.435929	0.155919	7.435929	0.158377							1.96932	0.018541
-0.440738	-0.094663	7.442165	0.157423	7.442165	0.164311							1.970567	0.018583
-0.439491	-0.094384	7.448401	0.157176	7.448401	0.169245							1.971814	0.018583
-0.438244	-0.094104	7.454638	0.156671	7.454638	0.173594							1.973062	0.018583
-0.436997	-0.093825	7.460875	0.157711	7.460875	0.174719							1.974308	0.018583
-0.43575	-0.093546	7.467111	0.159417	7.467111	0.170515							1.975556	0.018583
-0.434502	-0.093267	7.473348	0.15957	7.473348	0.165343							1.976803	0.018583
-0.433255	-0.092989	7.479584	0.15702	7.479584	0.166837							1.97805	0.018583
-0.432008	-0.092748	7.48582	0.153572	7.48582	0.171281							1.979298	0.018583
-0.430761	-0.092671	7.492056	0.150669	7.492056	0.17138							1.980545	0.018583
-0.429514	-0.09273	7.498293	0.148051	7.498293	0.166639							1.981792	0.018583
-0.428266	-0.092703	7.504529	0.147254	7.504529	0.160552							1.983039	0.018583
-0.427019	-0.092621	7.510765	0.14829	7.510765	0.154255							1.984286	0.018625
-0.425772	-0.092538	7.517002	0.149729	7.517002	0.147908							1.985533	0.018667
-0.424525	-0.092456	7.523238	0.150047	7.523238	0.147738							1.986781	0.018709
-0.423278	-0.092373	7.529474	0.149892	7.529474	0.152813							1.988028	0.018751
-0.42203	-0.092291	7.535711	0.150185	7.535711	0.157513							1.989275	0.018793
-0.420783	-0.092208	7.541947	0.150875	7.541947	0.155854							1.990522	0.018835
-0.419536	-0.092126	7.548183	0.15207	7.548183	0.15194							1.991769	0.018877
-0.418289	-0.092043	7.55442	0.153772	7.55442	0.155258							1.993017	0.018919
-0.417042	-0.091948	7.560657	0.155241	7.560657	0.162907							1.994264	0.018961
-0.415794	-0.091775	7.566893	0.154497	7.566893	0.167703							1.995511	0.019003
-0.414547	-0.091536	7.57313	0.152717	7.57313	0.169126							1.996758	0.019003
-0.4133	-0.091364	7.579366	0.15123	7.579366	0.170211							1.998005	0.019003
-0.412053	-0.091247	7.585602	0.14986	7.585602	0.169521							1.999253	0.019003
-0.410806	-0.091129	7.591838	0.147904	7.591838	0.167431							2.0005	0.019003
-0.409559	-0.091011	7.598075	0.144962	7.598075	0.165018							2.001747	0.019003
-0.408311	-0.090894	7.604311	0.141708	7.604311	0.163319							2.002994	0.019003
-0.407064	-0.090776	7.610547	0.138932	7.610547	0.161821							2.004241	0.019003
-0.405817	-0.090658	7.616784	0.136148	7.616784	0.156482							2.005488	0.019003
-0.40457	-0.090541	7.62302	0.135011	7.62302	0.149168							2.006736	0.019003
-0.403322	-0.090423	7.629256	0.137141	7.629256	0.145316							2.007983	0.019003
-0.402075	-0.090328	7.635493	0.140283	7.635493	0.145278							2.00923	0.019045
-0.400828	-0.090359	7.641729	0.142111	7.641729	0.146898							2.010478	0.019087
-0.399581	-0.090517	7.647965	0.143232	7.647965	0.148056							2.011724	0.019129
-0.398334	-0.090646	7.654202	0.144434	7.654202	0.148646							2.012972	0.019171
-0.397087	-0.090755	7.660439	0.146313	7.660439	0.149199							2.014219	0.019213
-0.395839	-0.090864	7.666675	0.148835	7.666675	0.149978							2.015466	0.019255
-0.394592	-0.090971	7.672912	0.151407	7.672912	0.152066							2.016713	0.019297
-0.393345	-0.091072	7.679148	0.153898	7.679148	0.155209							2.017961	0.019339
-0.392098	-0.091171	7.685384	0.155203	7.685384	0.157177							2.019207	0.019381
-0.390851	-0.091279	7.69162	0.154973	7.69162	0.156022							2.020455	0.019424
-0.389603	-0.091387	7.697857	0.154608	7.697857	0.153579							2.021702	0.019424
-0.388356	-0.091496	7.704093	0.155339	7.704093	0.15216							2.022949	0.019424
-0.387109	-0.09161	7.710329	0.156418	7.710329	0.15072							2.024197	0.019424
-0.385862	-0.091761	7.716566	0.157033	7.716566	0.149017							2.025444	0.019424
-0.384615	-0.092013	7.722802	0.157551	7.722802	0.147925							2.026691	0.019424
-0.383367	-0.092432	7.729038	0.156789	7.729038	0.147508							2.027938	0.019424
-0.38212	-0.093013	7.735275	0.154243	7.735275	0.148057							2.029185	0.019424
-0.380873	-0.093595	7.741511	0.151922	7.741511	0.148703							2.030432	0.019424
-0.379626	-0.094179	7.747747	0.151662	7.747747	0.150615							2.03168	0.019424
-0.378379	-0.094761	7.753984	0.152319	7.753984	0.155865							2.032927	0.019424
-0.377131	-0.095345	7.760221	0.152469	7.760221	0.162733							2.034174	0.019466
-0.375884	-0.095927	7.766457	0.152183	7.766457	0.16793							2.035421	0.019508
-0.374637	-0.096511	7.772694	0.152031	7.772694	0.172132							2.036668	0.01955
-0.37339	-0.097095	7.77893	0.152874	7.77893	0.177613							2.037916	0.019592
-0.372143	-0.097674	7.785166	0.15409	7.785166	0.184124							2.039163	0.019634
-0.370895	-0.098215	7.791402	0.154161	7.791402	0.188295							2.04041	0.019676
-0.369648	-0.09865	7.797639	0.153982	7.797639	0.186642							2.041657	0.019719
-0.368401	-0.098932	7.803875	0.154138	7.803875	0.182506							2.042904	0.019761
-0.367154	-0.099025	7.810111	0.153152	7.810111	0.181607							2.044152	0.019803
-0.365907	-0.099119	7.816348	0.151672	7.816348	0.182616							2.045399	0.019845
-0.36466	-0.099213	7.822584	0.151478	7.822584	0.180174							2.046646	0.019887
-0.363412	-0.099307	7.82882	0.152017	7.82882	0.173573							2.047893	0.019929
-0.362165	-0.0994	7.835057	0.151941	7.835057	0.166319							2.04914	0.019972
-0.360918	-0.099494	7.841293	0.151196	7.841293	0.161139							2.050387	0.020014
-0.359671	-0.099588	7.847529	0.150116	7.847529	0.156943							2.051635	0.020056
-0.358423	-0.099682	7.853766	0.15042	7.853766	0.153885							2.052882	0.020098
-0.357176	-0.099776	7.860003	0.15182	7.860003	0.153752							2.054129	0.02014
-0.355929	-0.099879	7.866239	0.15512	7.866239	0.156529							2.055377	0.020183
-0.354682	-0.10001	7.872476	0.15912	7.872476	0.15924							2.056623	0.020225
-0.353435	-0.100209	7.878712	0.162449	7.878712	0.161239							2.057871	0.020267
-0.352188	-0.100508	7.884948	0.164723	7.884948	0.164069							2.059118	0.020267
-0.35094	-0.100807	7.891184	0.165925	7.891184	0.169122							2.060365	0.020267
-0.349693	-0.101107	7.897421	0.165274	7.897421	0.175147							2.061612	0.020267
-0.348446	-0.101405	7.903657	0.163605	7.903657	0.17887							2.06286	0.020267
-0.347199	-0.101705	7.909893	0.163978	7.909893	0.181259							2.064106	0.020267
-0.345952	-0.102004	7.91613	0.166729	7.91613	0.185729							2.065354	0.020267
-0.344704	-0.102304	7.922366	0.169877	7.922366	0.191755							2.066601	0.020267
-0.343457	-0.102603	7.928602	0.169838	7.928602	0.195023							2.067848	0.020267
-0.34221	-0.102897	7.934839	0.167626	7.934839	0.194016							2.069096	0.020267
-0.340963	-0.103126	7.941075	0.164914	7.941075	0.192075							2.070343	0.020267
-0.339715	-0.103227	7.947311	0.161894	7.947311	0.194421							2.07159	0.020309
-0.338468	-0.103255	7.953548	0.159087	7.953548	0.199659							2.072837	0.020352
-0.337221	-0.103094	7.959785	0.158155	7.959785	0.203849							2.074084	0.020394
-0.335974	-0.102934	7.966021	0.158774	7.966021	0.206818							2.075331	0.020436
-0.334727	-0.102772	7.972257	0.159125	7.972257	0.20855							2.076579	0.020478
-0.33348	-0.102611	7.978494	0.158738	7.978494	0.208018							2.077826	0.020521
-0.332232	-0.102449	7.98473	0.158196	7.98473	0.206387							2.079073	0.020563
-0.330985	-0.102288	7.990966	0.158149	7.990966	0.206684							2.08032	0.020605
-0.329738	-0.102127	7.997203	0.158113	7.997203	0.208886							2.081567	0.020647
-0.328491	-0.101965	8.003439	0.157746	8.003439	0.209587							2.082815	0.02069
-0.327244	-0.101804	8.009675	0.15732	8.009675	0.207029							2.084062	0.02069
-0.325996	-0.101649	8.015912	0.157951	8.015912	0.203414							2.085309	0.02069
-0.324749	-0.10151	8.022148	0.159805	8.022148	0.201687							2.086556	0.02069
-0.323502	-0.101337	8.028384	0.161831	8.028384	0.201246							2.087803	0.02069
-0.322255	-0.101093	8.034621	0.162669	8.034621	0.201625							2.089051	0.02069
-0.321008	-0.100848	8.040857	0.162544	8.040857	0.203238							2.090298	0.02069
-0.319761	-0.100602	8.047093	0.16137	8.047093	0.204888							2.091545	0.02069
-0.318513	-0.100358	8.05333	0.159279	8.05333	0.204917							2.092792	0.02069
-0.317266	-0.100113	8.059566	0.158961	8.059566	0.204058							2.094039	0.02069
-0.316019	-0.099868	8.065803	0.161691	8.065803	0.206317							2.095286	0.02069
-0.314772	-0.099623	8.072039	0.165704	8.072039	0.21166							2.096534	0.020732
-0.313524	-0.099378	8.078276	0.168899	8.078276	0.216664							2.097781	0.020774
-0.312277	-0.099133	8.084512	0.171239	8.084512	0.219883							2.099028	0.020817
-0.31103	-0.098886	8.090748	0.172045	8.090748	0.221288							2.100276	0.020859
-0.309783	-0.098626	8.096985	0.171117	8.096985	0.2193							2.101522	0.020901
-0.308536	-0.0984	8.103221	0.170607	8.103221	0.214631							2.10277	0.020944
-0.307289	-0.09826	8.109457	0.172843	8.109457	0.210737							2.104017	0.020986
-0.306041	-0.098122	8.115694	0.177007	8.115694	0.208124							2.105264	0.021028
-0.304794	-0.097982	8.12193	0.178696	8.12193	0.206325							2.106511	0.02107
-0.303547	-0.097843	8.128166	0.177228	8.128166	0.203494							2.107759	0.021113
-0.3023	-0.097704	8.134403	0.176083	8.134403	0.199423							2.109005	0.021113
-0.301053	-0.097565	8.140639	0.176612	8.140639	0.199267							2.110253	0.021113
-0.299805	-0.097426	8.146875	0.177644	8.146875	0.202973							2.1115	0.021113
-0.298558	-0.097286	8.153112	0.179255	8.153112	0.205339							2.112747	0.021113
-0.297311	-0.097147	8.159348	0.181947	8.159348	0.207018							2.113995	0.021113
-0.296064	-0.097002	8.165585	0.183277	8.165585	0.209617							2.115242	0.021113
-0.294816	-0.096837	8.171821	0.181597	8.171821	0.210991							2.116489	0.021113
-0.293569	-0.096665	8.178058	0.178592	8.178058	0.211176							2.117736	0.021113
-0.292322	-0.096474	8.184294	0.176416	8.184294	0.213731							2.118983	0.021113
-0.291075	-0.096284	8.19053	0.175166	8.19053	0.218937							2.12023	0.021113
-0.289828	-0.096093	8.196767	0.175683	8.196767	0.2234							2.121478	0.021155
-0.288581	-0.095903	8.203003	0.177614	8.203003	0.22263							2.122725	0.021197
-0.287333	-0.095718	8.209239	0.179113	8.209239	0.216762							2.123972	0.02124
-0.286086	-0.095546	8.215476	0.18137	8.215476	0.21574							2.125219	0.021282
-0.284839	-0.095367	8.221712	0.184086	8.221712	0.22168							2.126466	0.021325
-0.283592	-0.095176	8.227948	0.186519	8.227948	0.226621							2.127714	0.021367
-0.282345	-0.094986	8.234185	0.189158	8.234185	0.227443							2.128961	0.021409
-0.281097	-0.094806	8.240421	0.192912	8.240421	0.227468							2.130208	0.021452
-0.27985	-0.094788	8.246657	0.197839	8.246657	0.227475							2.131455	0.021494
-0.278603	-0.094837	8.252894	0.202574	8.252894	0.226112							2.132702	0.021536
-0.277356	-0.095032	8.25913	0.203331	8.25913	0.225081							2.13395	0.021536
-0.276109	-0.095228	8.265367	0.199723	8.265367	0.22672							2.135197	0.021536
-0.274862	-0.095424	8.271603	0.197299	8.271603	0.229608							2.136444	0.021536
-0.273614	-0.095619	8.27784	0.196453	8.27784	0.229379							2.137691	0.021536
-0.272367	-0.095816	8.284076	0.196182	8.284076	0.225646							2.138938	0.021536
-0.27112	-0.096011	8.290312	0.197777	8.290312	0.224533							2.140185	0.021536
-0.269873	-0.096207	8.296549	0.200779	8.296549	0.228351							2.141433	0.021536
-0.268625	-0.096403	8.302785	0.202754	8.302785	0.233685							2.14268	0.021536
-0.267378	-0.096599	8.309021	0.203386	8.309021	0.2364							2.143927	0.021536
-0.266131	-0.096843	8.315258	0.203404	8.315258	0.236932							2.145175	0.021536
-0.264884	-0.097598	8.321494	0.20353	8.321494	0.239231							2.146421	0.021579
-0.263637	-0.098475	8.32773	0.205042	8.32773	0.243021							2.147669	0.021621
-0.262389	-0.09933	8.333967	0.207107	8.333967	0.246103							2.148916	0.021664
-0.261142	-0.100184	8.340203	0.208836	8.340203	0.248588							2.150163	0.021706
-0.259895	-0.10104	8.346439	0.208996	8.346439	0.251002							2.15141	0.021748
-0.258648	-0.101896	8.352676	0.206953	8.352676	0.252758							2.152658	0.021791
-0.257401	-0.102752	8.358912	0.204815	8.358912	0.254079							2.153904	0.021833
-0.256154	-0.103607	8.365149	0.20327	8.365149	0.256086							2.155152	0.021876
-0.254906	-0.10446	8.371385	0.20246	8.371385	0.259056							2.156399	0.021918
-0.253659	-0.105318	8.377622	0.204105	8.377622	0.260996							2.157646	0.02196
-0.252412	-0.106172	8.383858	0.20896	8.383858	0.259399							2.158894	0.022003
-0.251165	-0.106998	8.390094	0.213288	8.390094	0.255065							2.160141	0.022045
-0.249918	-0.107574	8.396331	0.215369	8.396331	0.252432							2.161388	0.022088
-0.24867	-0.108093	8.402567	0.215526	8.402567	0.252018							2.162635	0.02213
-0.247423	-0.108622	8.408803	0.215367	8.408803	0.252924							2.163882	0.022173
-0.246176	-0.109154	8.41504	0.215734	8.41504	0.255837							2.165129	0.022215
-0.244929	-0.109684	8.421276	0.215589	8.421276	0.259297							2.166377	0.022257
-0.243682	-0.110216	8.427512	0.214444	8.427512	0.261143							2.167624	0.0223
-0.242435	-0.110746	8.433749	0.213072	8.433749	0.261263							2.168871	0.022342
-0.241187	-0.111276	8.439985	0.210659	8.439985	0.263578							2.170118	0.022385
-0.23994	-0.111808	8.446221	0.206693	8.446221	0.269625							2.171365	0.022385
-0.238693	-0.112341	8.452458	0.20286	8.452458	0.275174							2.172613	0.022385
-0.237446	-0.112872	8.458694	0.199405	8.458694	0.277623							2.17386	0.022385
-0.236198	-0.113404	8.464931	0.197739	8.464931	0.277962							2.175107	0.022385
-0.234951	-0.113943	8.471167	0.199929	8.471167	0.277599							2.176354	0.022385
-0.233704	-0.114469	8.477404	0.203917	8.477404	0.27582							2.177601	0.022385
-0.232457	-0.114972	8.48364	0.207779	8.48364	0.273853							2.178849	0.022385
-0.23121	-0.115522	8.489876	0.21178	8.489876	0.272506							2.180096	0.022385
-0.229963	-0.116085	8.496113	0.21516	8.496113	0.271633							2.181343	0.022385
-0.228715	-0.116655	8.502349	0.217284	8.502349	0.268576							2.18259	0.022385
-0.227468	-0.117222	8.508585	0.219548	8.508585	0.262451							2.183837	0.022427
-0.226221	-0.11779	8.514822	0.223106	8.514822	0.259104							2.185084	0.02247
-0.224974	-0.118358	8.521058	0.227478	8.521058	0.260948							2.186332	0.022512
-0.223727	-0.118926	8.527294	0.230004	8.527294	0.265201							2.187579	0.022555
-0.222479	-0.119494	8.533531	0.228778	8.533531	0.272011							2.188826	0.022597
-0.221232	-0.120061	8.539767	0.227037	8.539767	0.28042							2.190073	0.02264
-0.219985	-0.120751	8.546003	0.226011	8.546003	0.289009							2.19132	0.022682
-0.218738	-0.121522	8.55224	0.225373	8.55224	0.29798							2.192568	0.022725
-0.21749	-0.122125	8.558476	0.224323	8.558476	0.307213							2.193815	0.022767
-0.216243	-0.122689	8.564713	0.223178	8.564713	0.316891							2.195062	0.02281
-0.214996	-0.12325	8.570949	0.222805	8.570949	0.327586							2.196309	0.02281
-0.213749	-0.123811	8.577186	0.223535	8.577186	0.339225							2.197556	0.02281
-0.212502	-0.124371	8.583422	0.224358	8.583422	0.349975							2.198803	0.02281
-0.211255	-0.124934	8.589658	0.227603	8.589658	0.359956							2.200051	0.02281
-0.210007	-0.125494	8.595895	0.233235	8.595895	0.368123							2.201298	0.02281
-0.20876	-0.126056	8.602131	0.238114	8.602131	0.374888							2.202545	0.02281
-0.207513	-0.126619	8.608367	0.241682	8.608367	0.382357							2.203793	0.02281
-0.206266	-0.127178	8.614604	0.245803	8.614604	0.390189							2.20504	0.02281
-0.205019	-0.127611	8.62084	0.251702	8.62084	0.397							2.206287	0.02281
-0.203771	-0.127953	8.627076	0.258702	8.627076	0.402321							2.207534	0.02281
-0.202524	-0.127757	8.633313	0.264512	8.633313	0.40794							2.208781	0.022852
-0.201277	-0.127423	8.639549	0.267558	8.639549	0.412932							2.210029	0.022895
-0.20003	-0.127087	8.645785	0.270149	8.645785	0.416019							2.211276	0.022937
-0.198783	-0.126753	8.652022	0.271899	8.652022	0.41893							2.212523	0.02298
-0.197536	-0.126419	8.658258	0.272409	8.658258	0.421237							2.21377	0.023022
-0.196288	-0.126085	8.664495	0.272894	8.664495	0.423663							2.215017	0.023065
-0.195041	-0.12575	8.670731	0.273996	8.670731	0.426294							2.216264	0.023107
-0.193794	-0.125416	8.676968	0.274595	8.676968	0.427918							2.217512	0.02315
-0.192547	-0.125081	8.683204	0.273927	8.683204	0.428218							2.218759	0.023192
-0.191299	-0.124746	8.68944	0.273243	8.68944	0.428839							2.220006	0.023235
-0.190052	-0.124404	8.695677	0.273893	8.695677	0.432017							2.221253	0.023235
-0.188805	-0.12406	8.701913	0.275743	8.701913	0.439348							2.2225	0.023235
-0.187558	-0.123982	8.708149	0.279351	8.708149	0.444567							2.223748	0.023235
-0.186311	-0.12397	8.714386	0.28478	8.714386	0.445593							2.224995	0.023235
-0.185064	-0.123958	8.720622	0.289882	8.720622	0.445131							2.226242	0.023235
-0.183816	-0.123946	8.726858	0.294584	8.726858	0.445682							2.227489	0.023235
-0.182569	-0.123934	8.733095	0.299451	8.733095	0.447043							2.228736	0.023235
-0.181322	-0.123923	8.739331	0.304175	8.739331	0.449924							2.229983	0.023235
-0.180075	-0.123911	8.745567	0.308755	8.745567	0.457678							2.231231	0.023235
-0.178828	-0.123901	8.751804	0.312909	8.751804	0.466873							2.232478	0.023235
-0.17758	-0.123889	8.75804	0.315852	8.75804	0.471627							2.233725	0.023277
-0.176333	-0.123877	8.764277	0.318283	8.764277	0.469323							2.234972	0.02332
-0.175086	-0.123865	8.770513	0.31948	8.770513	0.469585							2.236219	0.023362
-0.173839	-0.123852	8.77675	0.31874	8.77675	0.476359							2.237467	0.023405
-0.172591	-0.123834	8.782986	0.320356	8.782986	0.485015							2.238714	0.023447
-0.171344	-0.12381	8.789222	0.326046	8.789222	0.494535							2.239961	0.02349
-0.170097	-0.123787	8.795459	0.331571	8.795459	0.503444							2.241208	0.023532
-0.16885	-0.123763	8.801695	0.336054	8.801695	0.51265							2.242455	0.023575
-0.167603	-0.123739	8.807931	0.340421	8.807931	0.520951							2.243703	0.023617
-0.166356	-0.123715	8.814168	0.344194	8.814168	0.529439							2.24495	0.02366
-0.165108	-0.123691	8.820404	0.347552	8.820404	0.540183							2.246197	0.02366
-0.163861	-0.123667	8.82664	0.35065	8.82664	0.551778							2.247444	0.02366
-0.162614	-0.123643	8.832877	0.352877	8.832877	0.56044							2.248692	0.02366
-0.161367	-0.12362	8.839113	0.354254	8.839113	0.56492							2.249938	0.02366
-0.16012	-0.123572	8.845349	0.353347	8.845349	0.568801							2.251186	0.02366
-0.158872	-0.123306	8.851585	0.349268	8.851585	0.570166							2.252433	0.02366
-0.157625	-0.122905	8.857822	0.346985	8.857822	0.571582							2.25368	0.02366
-0.156378	-0.122415	8.864058	0.348308	8.864058	0.576346							2.254928	0.02366
-0.155131	-0.121919	8.870295	0.349451	8.870295	0.581692							2.256175	0.02366
-0.153884	-0.121423	8.876532	0.349281	8.876532	0.588374							2.257422	0.02366
-0.152637	-0.120925	8.882768	0.349116	8.882768	0.596698							2.258669	0.023703
-0.151389	-0.120427	8.889004	0.348227	8.889004	0.603125							2.259916	0.023745
-0.150142	-0.119932	8.895241	0.346567	8.895241	0.604558							2.261163	0.023788
-0.148895	-0.119435	8.901477	0.345685	8.901477	0.606623							2.262411	0.02383
-0.147648	-0.118937	8.907713	0.347634	8.907713	0.611741							2.263658	0.023873
-0.1464	-0.118439	8.91395	0.35006	8.91395	0.62024							2.264905	0.023915
-0.145153	-0.117967	8.920186	0.3529	8.920186	0.628944							2.266152	0.023958
-0.143906	-0.117733	8.926422	0.354583	8.926422	0.637674							2.267399	0.024001
-0.142659	-0.117635	8.932659	0.356745	8.932659	0.643671							2.268647	0.024043
-0.141412	-0.117626	8.938895	0.360661	8.938895	0.646464							2.269894	0.024086
-0.140164	-0.117623	8.945131	0.365686	8.945131	0.64557							2.271141	0.024128
-0.138917	-0.11762	8.951367	0.374059	8.951367	0.645953							2.272388	0.024171
-0.13767	-0.117617	8.957604	0.3839	8.957604	0.652406							2.273635	0.024213
-0.136423	-0.117614	8.96384	0.392144	8.96384	0.660694							2.274882	0.024256
-0.135176	-0.117611	8.970077	0.396726	8.970077	0.669079							2.27613	0.024299
-0.133929	-0.117608	8.976314	0.401237	8.976314	0.67613							2.277377	0.024341
-0.132681	-0.117605	8.98255	0.405371	8.98255	0.686253							2.278624	0.024384
-0.131434	-0.117602	8.988786	0.408859	8.988786	0.697204							2.279871	0.024426
-0.130187	-0.117599	8.995023	0.413898	8.995023	0.707943							2.281118	0.024469
-0.12894	-0.117418	9.001259	0.420143	9.001259	0.718681							2.282366	0.024511
-0.127692	-0.117235	9.007495	0.425852	9.007495	0.730801							2.283613	0.024511
-0.126445	-0.117075	9.013732	0.428639	9.013732	0.743675							2.28486	0.024511
-0.125198	-0.116914	9.019968	0.431117	9.019968	0.757835							2.286107	0.024511
-0.123951	-0.116742	9.026204	0.436108	9.026204	0.771874							2.287354	0.024511
-0.122704	-0.116568	9.032441	0.443013	9.032441	0.784281							2.288602	0.024511
-0.121457	-0.116394	9.038677	0.450538	9.038677	0.795745							2.289849	0.024511
-0.120209	-0.11622	9.044913	0.458237	9.044913	0.806338							2.291096	0.024511
-0.118962	-0.116045	9.051149	0.465613	9.051149	0.812875							2.292343	0.024511
-0.117715	-0.11587	9.057386	0.472808	9.057386	0.82155							2.293591	0.024511
-0.116468	-0.115696	9.063622	0.478761	9.063622	0.834448							2.294837	0.024511
-0.115221	-0.115521	9.069859	0.483375	9.069859	0.847672							2.296085	0.024554
-0.113973	-0.115235	9.076096	0.487018	9.076096	0.861994							2.297332	0.024597
-0.112726	-0.114918	9.082332	0.490395	9.082332	0.876674							2.298579	0.024639
-0.111479	-0.114603	9.088568	0.492386	9.088568	0.893331							2.299827	0.024682
-0.110232	-0.114286	9.094805	0.494209	9.094805	0.910797							2.301074	0.024724
-0.108985	-0.113971	9.101041	0.497701	9.101041	0.927741							2.302321	0.024767
-0.107738	-0.113655	9.107277	0.500685	9.107277	0.941923							2.303568	0.02481
-0.10649	-0.113339	9.113514	0.503411	9.113514	0.955042							2.304815	0.024852
-0.105243	-0.113023	9.11975	0.504735	9.11975	0.968124							2.306062	0.024895
-0.103996	-0.112708	9.125986	0.506625	9.125986	0.979302							2.30731	0.024937
-0.102749	-0.112392	9.132223	0.512809	9.132223	0.991796							2.308557	0.024937
-0.101501	-0.112076	9.138459	0.521007	9.138459	1.005773							2.309804	0.024937
-0.100254	-0.111759	9.144695	0.529701	9.144695	1.020397							2.311051	0.024937
-0.099007	-0.11183	9.150931	0.53871	9.150931	1.038916							2.312298	0.024937
-0.09776	-0.112012	9.157168	0.54732	9.157168	1.056071							2.313546	0.024937
-0.096513	-0.112396	9.163404	0.554852	9.163404	1.074519							2.314793	0.024937
-0.095265	-0.112822	9.169641	0.561104	9.169641	1.09302							2.31604	0.024937
-0.094018	-0.113251	9.175878	0.56747	9.175878	1.111055							2.317287	0.024937
-0.092771	-0.113678	9.182114	0.574078	9.182114	1.126175							2.318534	0.024937
-0.091524	-0.114105	9.18835	0.580015	9.18835	1.140572							2.319781	0.024937
-0.090277	-0.114533	9.194587	0.582571	9.194587	1.154107							2.321029	0.02498
-0.08903	-0.114961	9.200823	0.584729	9.200823	1.165392							2.322276	0.025023
-0.087782	-0.115389	9.207059	0.587495	9.207059	1.177857							2.323523	0.025065
-0.086535	-0.115816	9.213296	0.589975	9.213296	1.189067							2.32477	0.025108
-0.085288	-0.116244	9.219532	0.593044	9.219532	1.198877							2.326017	0.025151
-0.084041	-0.116257	9.225768	0.595806	9.225768	1.204809							2.327265	0.025193
-0.082793	-0.116167	9.232005	0.598727	9.232005	1.208931							2.328512	0.025236
-0.081546	-0.115858	9.238241	0.602747	9.238241	1.215303							2.329759	0.025278
-0.080299	-0.115508	9.244477	0.607075	9.244477	1.226153							2.331006	0.025321
-0.079052	-0.11516	9.250713	0.612914	9.250713	1.23721							2.332253	0.025364
-0.077805	-0.114811	9.25695	0.620302	9.25695	1.249731							2.333501	0.025364
-0.076558	-0.114462	9.263186	0.62675	9.263186	1.261603							2.334748	0.025364
-0.07531	-0.114113	9.269423	0.629075	9.269423	1.272693							2.335995	0.025364
-0.074063	-0.11377	9.27566	0.631304	9.27566	1.278827							2.337242	0.025364
-0.072816	-0.113456	9.281896	0.635598	9.281896	1.286516							2.33849	0.025364
-0.071569	-0.113128	9.288132	0.640001	9.288132	1.302352							2.339736	0.025364
-0.070322	-0.112784	9.294369	0.644038	9.294369	1.318025							2.340984	0.025364
-0.069074	-0.112727	9.300605	0.646549	9.300605	1.324723							2.342231	0.025364
-0.067827	-0.112808	9.306841	0.648832	9.306841	1.325686							2.343478	0.025364
-0.06658	-0.113018	9.313078	0.649933	9.313078	1.329039							2.344726	0.025364
-0.065333	-0.113288	9.319314	0.650055	9.319314	1.335151							2.345973	0.025406
-0.064086	-0.113557	9.32555	0.651569	9.32555	1.341354							2.34722	0.025449
-0.062839	-0.113825	9.331787	0.657117	9.331787	1.348447							2.348467	0.025491
-0.061591	-0.114094	9.338023	0.662046	9.338023	1.354954							2.349714	0.025534
-0.060344	-0.114364	9.344259	0.661908	9.344259	1.361974							2.350961	0.025577
-0.059097	-0.114633	9.350495	0.66071	9.350495	1.365215							2.352209	0.025619
-0.05785	-0.114902	9.356732	0.661549	9.356732	1.368877							2.353456	0.025662
-0.056602	-0.115172	9.362968	0.663769	9.362968	1.377865							2.354703	0.025705
-0.055355	-0.115442	9.369205	0.665618	9.369205	1.389328							2.35595	0.025747
-0.054108	-0.115562	9.375442	0.666545	9.375442	1.399162							2.357197	0.02579
-0.052861	-0.11562	9.381678	0.667303	9.381678	1.403862							2.358445	0.02579
-0.051614	-0.115778	9.387914	0.665881	9.387914	1.408332							2.359692	0.02579
-0.050366	-0.115977	9.394151	0.663374	9.394151	1.410669							2.360939	0.02579
-0.049119	-0.116176	9.400387	0.661864	9.400387	1.412429							2.362186	0.02579
-0.047872	-0.116376	9.406623	0.663432	9.406623	1.409973							2.363433	0.02579
-0.046625	-0.116575	9.41286	0.664581	9.41286	1.405592							2.36468	0.02579
-0.045378	-0.116774	9.419096	0.661788	9.419096	1.402858							2.365928	0.02579
-0.044131	-0.116974	9.425332	0.658286	9.425332	1.403297							2.367175	0.02579
-0.042883	-0.117174	9.431569	0.65793	9.431569	1.403871							2.368422	0.02579
-0.041636	-0.117374	9.437805	0.659986	9.437805	1.40514							2.369669	0.02579
-0.040389	-0.117573	9.444041	0.660953	9.444041	1.405896							2.370916	0.025832
-0.039142	-0.117793	9.450277	0.660157	9.450277	1.402837							2.372164	0.025875
-0.037894	-0.118025	9.456514	0.659642	9.456514	1.398116							2.373411	0.025918
-0.036647	-0.117908	9.46275	0.659482	9.46275	1.395221							2.374658	0.02596
-0.0354	-0.117664	9.468987	0.658749	9.468987	1.399773							2.375905	0.026003
-0.034153	-0.117421	9.475224	0.657432	9.475224	1.40441							2.377152	0.026046
-0.032906	-0.117177	9.48146	0.657168	9.48146	1.403535							2.3784	0.026088
-0.031659	-0.116934	9.487696	0.656713	9.487696	1.400121							2.379647	0.026131
-0.030411	-0.116689	9.493933	0.650406	9.493933	1.395777							2.380894	0.026173
-0.029164	-0.116445	9.500169	0.642541	9.500169	1.388955							2.382141	0.026216
-0.027917	-0.116201	9.506405	0.638948	9.506405	1.382108							2.383389	0.026259
-0.02667	-0.115958	9.512642	0.640728	9.512642	1.375092							2.384635	0.026301
-0.025423	-0.115714	9.518878	0.642183	9.518878	1.369909							2.385883	0.026344
-0.024175	-0.115514	9.525114	0.64144	9.525114	1.36142							2.38713	0.026387
-0.022928	-0.115334	9.531351	0.640448	9.531351	1.347353							2.388377	0.026429
-0.021681	-0.115533	9.537587	0.636716	9.537587	1.333481							2.389625	0.026472
-0.020434	-0.115838	9.543823	0.633037	9.543823	1.326751							2.390872	0.026514
-0.019187	-0.116124	9.550059	0.628671	9.550059	1.320917							2.392119	0.026557
-0.017939	-0.116422	9.556296	0.625817	9.556296	1.31098							2.393366	0.0266
-0.016692	-0.048165	9.562532	0.623025	9.562532	1.300638							2.394613	0.026642
-0.015445	-0.0005	9.568769	0.620368	9.568769	1.289199							2.39586	0.026642
-0.014198	-0.000816	9.575006	0.615675	9.575006	1.279915							2.397108	0.026642
-0.012951	-0.001131	9.581242	0.610657	9.581242	1.270852							2.398355	0.026642
-0.011703	-0.001447	9.587478	0.606411	9.587478	1.269108							2.399602	0.026642
-0.010456	-0.001763	9.593715	0.602018	9.593715	1.268788							2.400849	0.026642
-0.009209	-0.002262	9.599951	0.601064	9.599951	1.26121							2.402096	0.026642
-0.007962	-0.002903	9.606187	0.601231	9.606187	1.245565							2.403344	0.026642
-0.006715	-0.003297	9.612424	0.599721	9.612424	1.229903							2.404591	0.026642
-0.005467	-0.003522	9.61866	0.598775	9.61866	1.218857							2.405838	0.026642
-0.00422	-0.003746	9.624896	0.597835	9.624896	1.209355							2.407085	0.026642
-0.002973	-0.003971	9.631132	0.593611	9.631132	1.198631							2.408332	0.026685
-0.001726	-0.004195	9.637369	0.589333	9.637369	1.189544							2.409579	0.026728
-0.000479	-0.00442	9.643605	0.581017	9.643605	1.180989							2.410827	0.02677
0.000768	-0.004644	9.649841	0.572829	9.649841	1.168386							2.412074	0.026813
0.002016	-0.004869	9.656078	0.564568	9.656078	1.155411							2.413321	0.026856
0.003263	-0.005094	9.662314	0.556341	9.662314	1.144321							2.414568	0.026898
0.00451	-0.005318	9.66855	0.548584	9.66855	1.138224							2.415815	0.026941
0.005757	-0.005133	9.674788	0.54607	9.674788	1.132867							2.417063	0.026983
0.007004	-0.004599	9.681024	0.544481	9.681024	1.12832							2.41831	0.027026
0.008252	-0.004137	9.68726	0.540164	9.68726	1.123782							2.419557	0.027069
0.009499	-0.003754	9.693497	0.534887	9.693497	1.121677							2.420804	0.027069
0.010746	-0.003374	9.699733	0.529137	9.699733	1.120257							2.422051	0.027069
0.011993	0.020062	9.705969	0.527193	9.705969	1.114761							2.423299	0.027069
0.01324	0.057384	9.712206	0.525694	9.712206	1.106414							2.424546	0.027069
0.014488	0.058517	9.718442	0.522948	9.718442	1.096069							2.425793	0.027069
0.015735	0.058977	9.724678	0.5201	9.724678	1.086209							2.42704	0.027069
0.016982	0.06003	9.730914	0.516311	9.730914	1.076562							2.428288	0.027069
0.018229	0.060631	9.737151	0.509183	9.737151	1.068535							2.429534	0.027069
0.019476	0.060962	9.743387	0.502542	9.743387	1.060547							2.430782	0.027069
0.020724	0.061265	9.749623	0.501243	9.749623	1.049713							2.432029	0.027069
0.021971	0.061544	9.75586	0.501312	9.75586	1.03635							2.433276	0.027111
0.023218	0.061804	9.762096	0.500738	9.762096	1.023089							2.434524	0.027154
0.024465	0.06205	9.768332	0.500283	9.768332	1.015026							2.435771	0.027197
0.025712	0.062286	9.77457	0.49821	9.77457	1.008395							2.437018	0.027239
0.02696	0.062513	9.780806	0.493155	9.780806	0.999565							2.438265	0.027282
0.028207	0.062738	9.787042	0.488052	9.787042	0.992799							2.439512	0.027324
0.029454	0.062802	9.793279	0.483254	9.793279	0.985732							2.440759	0.027367
0.030701	0.062869	9.799515	0.479074	9.799515	0.975871							2.442007	0.02741
0.031948	0.062964	9.805751	0.473991	9.805751	0.965343							2.443254	0.027452
0.033195	0.063061	9.811988	0.465395	9.811988	0.95302							2.444501	0.027495
0.034443	0.06316	9.818224	0.456471	9.818224	0.942401							2.445748	0.027495
0.03569	0.063259	9.82446	0.447938	9.82446	0.930287							2.446995	0.027495
0.036937	0.063372	9.830696	0.439851	9.830696	0.914603							2.448243	0.027495
0.038184	0.063478	9.836933	0.432878	9.836933	0.898519							2.44949	0.027495
0.039432	0.063577	9.843169	0.429837	9.843169	0.883544							2.450737	0.027495
0.040679	0.063677	9.849405	0.427085	9.849405	0.870834							2.451984	0.027495
0.041926	0.063776	9.855642	0.424133	9.855642	0.85766							2.453231	0.027495
0.043173	0.063832	9.861878	0.421183	9.861878	0.844964							2.454479	0.027495
0.04442	0.063189	9.868114	0.41618	9.868114	0.831314							2.455726	0.027495
0.045667	0.062535	9.874352	0.410746	9.874352	0.817749							2.456973	0.027495
0.046915	0.061817	9.880588	0.406081	9.880588	0.804663							2.45822	0.027538
0.048162	0.061105	9.886824	0.403302	9.886824	0.790231							2.459467	0.02758
0.049409	0.060389	9.893061	0.400701	9.893061	0.776459							2.460714	0.027623
0.050656	0.059674	9.899297	0.394951	9.899297	0.763004							2.461962	0.027665
0.051903	0.058957	9.905533	0.389316	9.905533	0.753007							2.463209	0.027708
0.053151	0.058241	9.91177	0.385048	9.91177	0.742991							2.464456	0.027751
0.054398	0.057524	9.918006	0.382274	9.918006	0.733921							2.465703	0.027793
0.055645	0.05681	9.924242	0.379279	9.924242	0.725358							2.46695	0.027836
0.056892	0.056092	9.930478	0.376659	9.930478	0.715952							2.468198	0.027878
0.058139	0.055333	9.936715	0.374786	9.936715	0.709033							2.469445	0.027921
0.059386	0.053814	9.942951	0.370643	9.942951	0.701626							2.470692	0.027964
0.060634	0.052333	9.949187	0.364499	9.949187	0.693148							2.471939	0.028006
0.061881	0.051109	9.955424	0.359155	9.955424	0.685474							2.473186	0.028049
0.063128	0.049883	9.96166	0.358786	9.96166	0.677312							2.474433	0.028092
0.064375	0.048664	9.967896	0.359222	9.967896	0.668798							2.475681	0.028134
0.065623	0.047436	9.974133	0.35801	9.974133	0.661171							2.476928	0.028177
0.06687	0.046219	9.98037	0.355506	9.98037	0.654964							2.478175	0.028219
0.068117	0.044993	9.986606	0.352565	9.986606	0.648926							2.479423	0.028262
0.069364	0.04377	9.992843	0.35098	9.992843	0.639688							2.480669	0.028305
0.070611	0.042545	9.999079	0.349338	9.999079	0.631027							2.481917	0.028347
0.071859	0.041324	10.005315	0.347374	10.005315	0.624423							2.483164	0.028347
0.073106	0.040095	10.011552	0.345917	10.011552	0.622701							2.484411	0.028347
0.074353	0.038798	10.017788	0.345008	10.017788	0.620916							2.485658	0.028347
0.0756	0.037483	10.024024	0.343165	10.024024	0.615362							2.486906	0.028347
0.076847	0.035682	10.03026	0.339909	10.03026	0.609263							2.488153	0.028347
0.078094	0.033889	10.036497	0.333779	10.036497	0.601336							2.4894	0.028347
[truncated: 29,077 more rows]
