# Supplementary material for: Conformational dynamics and allosteric modulation of the SARS-CoV-2 spike
Source: eLife. 2022 Mar 24;11:e75433. doi: 10.7554/eLife.75433 (PMC8963877; doi:10.7554/eLife.75433)
Supplement: Figure 1—figure supplement 1—source data 1. [file elife-75433-fig1-figsupp1-data1.zip › Figure 1- supplement 1 - source data S1E.csv]

Chrom.1		Chrom.1		Chrom.1		Chrom.1		Chrom.1		Chrom.1		Chrom.1
UV 1_280		UV 2_550		UV 3_650		Injection		Run Log		Fraction		UV 1_280_CUT_TEMP@100,BASEM
ml	mAU	ml	mAU	ml	mAU	ml	Injection	ml	Logbook	ml	Fraction	ml	mAU
-2.411001	-0.118239	-2.411001	0	-2.411001	0	-0.000205		-2.411001	Method Settings	1.007484	2	0	-0.007776
-2.409754	-0.9883	-2.404765	-0.479362	-2.404765	-0.336071	0.01102		-2.410911	Equilibration	2.50665	3	0.001247	-0.007776
-2.408507	-1.057162	-2.398528	-1.022568	-2.398528	-0.981761			-0.016172	Sample Application	4.007746	4	0.002494	-0.00792
-2.40726	-1.110818	-2.392292	-1.01887	-2.392292	-0.982886			0.990424	Elution	5.50766	5	0.003742	-0.007735
-2.406013	-1.156162	-2.386055	-1.015215	-2.386055	-0.984844					7.007678	6	0.004989	-0.007534
-2.404765	-1.196391	-2.379819	-1.012682	-2.379819	-0.986833					8.50754	7	0.006236	-0.007383
-2.403518	-1.232488	-2.373582	-0.440063	-2.373582	-0.432041					10.008636	8	0.007483	-0.007305
-2.402271	-1.289571	-2.367346	0.000556	-2.367346	-0.008606					11.508487	9	0.00873	-0.007226
-2.401024	-1.403627	-2.361109	-0.001183	-2.361109	-0.016344					13.008332	10	0.009977	-0.007148
-2.399777	-1.426101	-2.354873	-0.005008	-2.354873	-0.020785					14.509428	11	0.011225	-0.007069
-2.39853	-1.425855	-2.348636	-0.009173	-2.348636	-0.022847					16.009279	12	0.012472	-0.006991
-2.397282	-1.42524	-2.3424	-0.012829	-2.3424	-0.028832					17.50913	13	0.013719	-0.006908
-2.396035	-1.424734	-2.336163	-0.016229	-2.336163	-0.038873					19.010252	14	0.014966	-0.006826
-2.394788	-1.424285	-2.329927	-0.021559	-2.329927	-0.048892					20.510303	15	0.016213	-0.006744
-2.393541	-1.423879	-2.32369	-0.028681	-2.32369	-0.056185					22.010151	16	0.017461	-0.006662
-2.392293	-1.423506	-2.317454	-0.03507	-2.317454	-0.062073					23.510002	17	0.018708	-0.006579
-2.391046	-1.423159	-2.311217	-0.039356	-2.311217	-0.06744					25.009853	18	0.019955	-0.006497
-2.389799	-1.422844	-2.304981	-0.042108	-2.304981	-0.071947					26.510956	19	0.021202	-0.006415
-2.388552	-1.422622	-2.298744	-0.041885	-2.298744	-0.074522					28.010792	20	0.022449	-0.006332
-2.387305	-1.422459	-2.292508	-0.039726	-2.292508	-0.075417					29.510647	21	0.023696	-0.00625
-2.386058	-1.422747	-2.286271	-0.037548	-2.286271	-0.076028					31.011736	22	0.024944	-0.006168
-2.38481	-1.423067	-2.280035	-0.035352	-2.280035	-0.074724					32.511587	23	0.026191	-0.006088
-2.383563	-1.423388	-2.273798	-0.033571	-2.273798	-0.07193					34.011667	24	0.027438	-0.006007
-2.382316	-1.423713	-2.267562	-0.032188	-2.267562	-0.06847					35.511518	25	0.028685	-0.005927
-2.381069	-1.424041	-2.261325	-0.030628	-2.261325	-0.064673					36.342585	Waste	0.029932	-0.005847
-2.379822	-1.42437	-2.255089	-0.027975	-2.255089	-0.059729					36.343828	Waste	0.031179	-0.005767
-2.378575	-0.409456	-2.248852	-0.024663	-2.248852	-0.052038							0.032427	-0.005686
-2.377327	-0.000575	-2.242616	-0.019991	-2.242616	-0.042726							0.033674	-0.005606
-2.37608	-0.000953	-2.236379	-0.014409	-2.236379	-0.033468							0.034921	-0.005526
-2.374833	-0.001351	-2.230143	-0.006404	-2.230143	-0.024868							0.036168	-0.005446
-2.373586	-0.002107	-2.223906	0.008551	-2.223906	-0.008707							0.037415	-0.005365
-2.372339	-0.002862	-2.21767	0.02769	-2.21767	0.016672							0.038662	-0.005282
-2.371092	-0.003313	-2.211433	0.05546	-2.211433	0.046585							0.03991	-0.005198
-2.369844	-0.003734	-2.205197	0.091812	-2.205197	0.080738							0.041157	-0.005115
-2.368597	-0.004156	-2.19896	0.130665	-2.19896	0.117157							0.042404	-0.005031
-2.36735	-0.004576	-2.192724	0.17128	-2.192724	0.154305							0.043651	-0.004948
-2.366103	-0.004998	-2.186487	0.212559	-2.186487	0.191438							0.044899	-0.004864
-2.364856	-0.005418	-2.180251	0.254431	-2.180251	0.229548							0.046146	-0.00478
-2.363608	-0.00584	-2.174014	0.295258	-2.174014	0.268717							0.047393	-0.004697
-2.362361	-0.006262	-2.167778	0.332865	-2.167778	0.308364							0.04864	-0.004613
-2.361114	-0.006681	-2.161541	0.363904	-2.161541	0.343262							0.049887	-0.00453
-2.359867	-0.00718	-2.155305	0.390431	-2.155305	0.370448							0.051134	-0.004448
-2.35862	-0.008372	-2.149068	0.409398	-2.149068	0.393911							0.052382	-0.004367
-2.357373	-0.009603	-2.142832	0.420444	-2.142832	0.4127							0.053629	-0.004285
-2.356125	-0.010459	-2.136595	0.429564	-2.136595	0.426598							0.054876	-0.004204
-2.354878	-0.011272	-2.130359	0.435856	-2.130359	0.433351							0.056123	-0.004122
-2.353631	-0.01207	-2.124122	0.439642	-2.124122	0.434773							0.05737	-0.004041
-2.352384	-0.012888	-2.117886	0.439456	-2.117886	0.436607							0.058617	-0.00396
-2.351137	-0.013701	-2.11165	0.436324	-2.11165	0.437848							0.059865	-0.003878
-2.34989	-0.014511	-2.105413	0.430811	-2.105413	0.436471							0.061112	-0.003797
-2.348642	-0.015324	-2.099176	0.423043	-2.099176	0.430281							0.062359	-0.003715
-2.347395	-0.016136	-2.09294	0.413443	-2.09294	0.420547							0.063606	-0.00364
-2.346148	-0.016948	-2.086703	0.40089	-2.086703	0.408496							0.064853	-0.003565
-2.344901	-0.01779	-2.080467	0.387337	-2.080467	0.394092							0.0661	-0.00349
-2.343654	-0.01891	-2.07423	0.37355	-2.07423	0.378657							0.067348	-0.003414
-2.342406	-0.020118	-2.067994	0.3596	-2.067994	0.36468							0.068595	-0.003339
-2.341159	-0.021808	-2.061758	0.345455	-2.061758	0.352646							0.069842	-0.003264
-2.339912	-0.023558	-2.055521	0.331506	-2.055521	0.336868							0.071089	-0.003189
-2.338665	-0.025306	-2.049284	0.318158	-2.049284	0.316979							0.072336	-0.003114
-2.337418	-0.027046	-2.043048	0.307073	-2.043048	0.297118							0.073584	-0.003038
-2.33617	-0.028797	-2.036811	0.29844	-2.036811	0.27896							0.074831	-0.002963
-2.334923	-0.030547	-2.030575	0.290971	-2.030575	0.262856							0.076078	-0.002883
-2.333676	-0.032292	-2.024338	0.285851	-2.024338	0.250073							0.077325	-0.002804
-2.332429	-0.034022	-2.018102	0.280971	-2.018102	0.240082							0.078572	-0.002724
-2.331182	-0.035712	-2.011865	0.274631	-2.011865	0.233435							0.079819	-0.002644
-2.329935	-0.037444	-2.005629	0.267646	-2.005629	0.23146							0.081067	-0.002564
-2.328687	-0.039336	-1.999393	0.261406	-1.999393	0.23137							0.082314	-0.002484
-2.32744	-0.041253	-1.993156	0.256423	-1.993156	0.233002							0.083561	-0.002404
-2.326193	-0.043092	-1.98692	0.249722	-1.98692	0.235434							0.084808	-0.002325
-2.324946	-0.044919	-1.980683	0.240288	-1.980683	0.235935							0.086055	-0.002245
-2.323699	-0.04675	-1.974447	0.230536	-1.974447	0.235058							0.087302	-0.002165
-2.322452	-0.048586	-1.96821	0.221949	-1.96821	0.231744							0.08855	-0.002081
-2.321204	-0.050416	-1.961973	0.214452	-1.961973	0.224343							0.089797	-0.001997
-2.319957	-0.052246	-1.955737	0.206092	-1.955737	0.214912							0.091044	-0.001913
-2.31871	-0.054078	-1.949501	0.197075	-1.949501	0.202765							0.092291	-0.00183
-2.317463	-0.055906	-1.943264	0.189039	-1.943264	0.188252							0.093538	-0.001746
-2.316216	-0.057738	-1.937027	0.182019	-1.937027	0.175592							0.094786	-0.001662
-2.314968	-0.059573	-1.930791	0.175434	-1.930791	0.165166							0.096033	-0.001578
-2.313721	-0.06083	-1.924555	0.170566	-1.924555	0.155897							0.09728	-0.001494
-2.312474	-0.061937	-1.918318	0.1684	-1.918318	0.150549							0.098527	-0.00141
-2.311227	-0.062694	-1.912081	0.166818	-1.912081	0.14805							0.099774	-0.001326
-2.30998	-0.063384	-1.905845	0.165027	-1.905845	0.147086							0.101022	-0.001239
-2.308733	-0.064077	-1.899609	0.162468	-1.899609	0.14852							0.102269	-0.001152
-2.307485	-0.06477	-1.893372	0.160051	-1.893372	0.150422							0.103516	-0.001064
-2.306238	-0.065462	-1.887136	0.158869	-1.887136	0.153025							0.104763	-0.000977
-2.304991	-0.066153	-1.880899	0.156256	-1.880899	0.156648							0.10601	-0.00089
-2.303744	-0.066843	-1.874663	0.151366	-1.874663	0.158096							0.107257	-0.000802
-2.302497	-0.067535	-1.868426	0.146444	-1.868426	0.156852							0.108505	-0.000715
-2.30125	-0.068221	-1.86219	0.142517	-1.86219	0.154206							0.109752	-0.000628
-2.300002	-0.068906	-1.855953	0.138906	-1.855953	0.149277							0.110999	-0.00054
-2.298755	-0.069854	-1.849717	0.133511	-1.849717	0.143656							0.112246	-0.000453
-2.297508	-0.070808	-1.84348	0.126092	-1.84348	0.137819							0.113493	-0.000378
-2.296261	-0.071102	-1.837244	0.119965	-1.837244	0.13207							0.11474	-0.000304
-2.295014	-0.07128	-1.831007	0.117182	-1.831007	0.128042							0.115988	-0.000229
-2.293766	-0.071458	-1.824771	0.11551	-1.824771	0.126453							0.117235	-0.000154
-2.292519	-0.071636	-1.818534	0.112988	-1.818534	0.124193							0.118482	-0.000079
-2.291272	-0.071814	-1.812298	0.11035	-1.812298	0.120381							0.119729	-0.000005
-2.290025	-0.071992	-1.806061	0.108317	-1.806061	0.117178							0.120976	0.00007
-2.288778	-0.07217	-1.799825	0.106926	-1.799825	0.117473							0.122224	0.000145
-2.28753	-0.072349	-1.793588	0.105275	-1.793588	0.120974							0.123471	0.00022
-2.286283	-0.072526	-1.787352	0.104677	-1.787352	0.121693							0.124718	0.000294
-2.285036	-0.072704	-1.781115	0.105733	-1.781115	0.117783							0.125965	0.000387
-2.283789	-0.072016	-1.774879	0.105504	-1.774879	0.113571							0.127212	0.000479
-2.282542	-0.071068	-1.768642	0.102976	-1.768642	0.108057							0.128459	0.000571
-2.281295	-0.06983	-1.762406	0.099646	-1.762406	0.101456							0.129707	0.000664
-2.280047	-0.068559	-1.756169	0.09659	-1.756169	0.097552							0.130954	0.000756
-2.2788	-0.067349	-1.749933	0.094561	-1.749933	0.097603							0.132201	0.000848
-2.277553	-0.066195	-1.743696	0.091607	-1.743696	0.096515							0.133448	0.00094
-2.276306	-0.064965	-1.73746	0.087182	-1.73746	0.091268							0.134695	0.001033
-2.275059	-0.063691	-1.731223	0.083094	-1.731223	0.083163							0.135942	0.001125
-2.273812	-0.062413	-1.724987	0.080143	-1.724987	0.078523							0.13719	0.001217
-2.272564	-0.061137	-1.71875	0.077886	-1.71875	0.079705							0.138437	0.001295
-2.271317	-0.059863	-1.712514	0.076755	-1.712514	0.082248							0.139684	0.001374
-2.27007	-0.058585	-1.706277	0.07661	-1.706277	0.08678							0.140931	0.001452
-2.268823	-0.057682	-1.700041	0.077748	-1.700041	0.090929							0.142178	0.00153
-2.267576	-0.056969	-1.693804	0.081167	-1.693804	0.09188							0.143425	0.001608
-2.266329	-0.056147	-1.687568	0.084759	-1.687568	0.089395							0.144673	0.001686
-2.265081	-0.055273	-1.681331	0.087849	-1.681331	0.083907							0.14592	0.001764
-2.263834	-0.054397	-1.675095	0.090455	-1.675095	0.074074							0.147167	0.001842
-2.262587	-0.053523	-1.668858	0.091391	-1.668858	0.066248							0.148414	0.00192
-2.26134	-0.052649	-1.662622	0.090192	-1.662622	0.061792							0.149662	0.001999
-2.260092	-0.051776	-1.656385	0.088393	-1.656385	0.058957							0.150909	0.002078
-2.258845	-0.050902	-1.650149	0.085249	-1.650149	0.058023							0.152156	0.002157
-2.257598	-0.050028	-1.643912	0.081316	-1.643912	0.058366							0.153403	0.002236
-2.256351	-0.049152	-1.637676	0.076531	-1.637676	0.05796							0.15465	0.002315
-2.255104	-0.048277	-1.631439	0.070667	-1.631439	0.05686							0.155897	0.002395
-2.253857	-0.045723	-1.625203	0.064298	-1.625203	0.057115							0.157145	0.002474
-2.252609	-0.042366	-1.618966	0.057379	-1.618966	0.062373							0.158392	0.002553
-2.251362	-0.03944	-1.61273	0.051181	-1.61273	0.074794							0.159639	0.002632
-2.250115	-0.036701	-1.606493	0.046771	-1.606493	0.084725							0.160886	0.002712
-2.248868	-0.03396	-1.600257	0.044185	-1.600257	0.089141							0.162133	0.002791
-2.247621	-0.031216	-1.59402	0.04221	-1.59402	0.091251							0.16338	0.002871
-2.246374	-0.028469	-1.587784	0.041222	-1.587784	0.090095							0.164628	0.002951
-2.245126	-0.025733	-1.581547	0.039842	-1.581547	0.085548							0.165875	0.003031
-2.243879	-0.022987	-1.575311	0.037355	-1.575311	0.08065							0.167122	0.003111
-2.242632	-0.020251	-1.569074	0.035296	-1.569074	0.076335							0.168369	0.003191
-2.241385	-0.017506	-1.562838	0.035741	-1.562838	0.071197							0.169616	0.003271
-2.240138	-0.014759	-1.556601	0.039269	-1.556601	0.062602							0.170863	0.003351
-2.238891	-0.005521	-1.550365	0.042358	-1.550365	0.052954							0.172111	0.003431
-2.237643	0.00657	-1.544128	0.044404	-1.544128	0.04654							0.173358	0.003511
-2.236396	0.019093	-1.537892	0.04532	-1.537892	0.044099							0.174605	0.003591
-2.235149	0.031697	-1.531655	0.043525	-1.531655	0.041328							0.175852	0.003672
-2.233902	0.044316	-1.525419	0.040105	-1.525419	0.037947							0.177099	0.003752
-2.232655	0.056965	-1.519182	0.039087	-1.519182	0.034355							0.178347	0.003833
-2.231407	0.069606	-1.512946	0.042929	-1.512946	0.030176							0.179594	0.003914
-2.23016	0.082252	-1.506709	0.046239	-1.506709	0.026817							0.180841	0.003994
-2.228913	0.094861	-1.500473	0.046403	-1.500473	0.02482							0.182088	0.004075
-2.227666	0.107537	-1.494236	0.044125	-1.494236	0.025875							0.183335	0.004156
-2.226419	0.120147	-1.488	0.041565	-1.488	0.027293							0.184582	0.004236
-2.225172	0.131821	-1.481763	0.039032	-1.481763	0.027357							0.18583	0.004317
-2.223924	0.152645	-1.475527	0.037406	-1.475527	0.025485							0.187077	0.004398
-2.222677	0.181121	-1.46929	0.03848	-1.46929	0.024497							0.188324	0.004479
-2.22143	0.211186	-1.463054	0.041445	-1.463054	0.025314							0.189571	0.00456
-2.220183	0.240827	-1.456817	0.044392	-1.456817	0.025234							0.190818	0.004641
-2.218936	0.270434	-1.450581	0.045286	-1.450581	0.022995							0.192065	0.004722
-2.217689	0.300017	-1.444344	0.046986	-1.444344	0.022135							0.193313	0.004803
-2.216441	0.329643	-1.438108	0.050683	-1.438108	0.023107							0.19456	0.004884
-2.215194	0.359242	-1.431871	0.054656	-1.431871	0.024827							0.195807	0.004965
-2.213947	0.388857	-1.425635	0.058348	-1.425635	0.027638							0.197054	0.005046
-2.2127	0.418509	-1.419398	0.061965	-1.419398	0.032122							0.198301	0.005127
-2.211453	0.448112	-1.413162	0.063837	-1.413162	0.035892							0.199548	0.005208
-2.210206	0.477669	-1.406925	0.063112	-1.406925	0.037828							0.200796	0.005289
-2.208958	0.511714	-1.400689	0.062482	-1.400689	0.038306							0.202043	0.00537
-2.207711	0.55022	-1.394452	0.06178	-1.394452	0.03757							0.20329	0.005451
-2.206464	0.590257	-1.388216	0.059543	-1.388216	0.037556							0.204537	0.005532
-2.205217	0.630519	-1.381979	0.055681	-1.381979	0.03732							0.205785	0.005613
-2.203969	0.670753	-1.375743	0.050056	-1.375743	0.034965							0.207032	0.005694
-2.202722	0.710954	-1.369506	0.044753	-1.369506	0.031033							0.208279	0.005776
-2.201475	0.751179	-1.36327	0.040266	-1.36327	0.026294							0.209526	0.005857
-2.200228	0.791411	-1.357033	0.03614	-1.357033	0.01899							0.210773	0.005938
-2.198981	0.831685	-1.350797	0.033085	-1.350797	0.012192							0.21202	0.006019
-2.197734	0.871965	-1.34456	0.032087	-1.34456	0.007058							0.213268	0.0061
-2.196486	0.912132	-1.338324	0.031073	-1.338324	0.003258							0.214515	0.006181
-2.195239	0.952066	-1.332087	0.0291	-1.332087	0.003301							0.215762	0.006262
-2.193992	0.993669	-1.325851	0.027553	-1.325851	0.007159							0.217009	0.006343
-2.192745	1.036973	-1.319614	0.028259	-1.319614	0.01018							0.218256	0.006424
-2.191498	1.079027	-1.313378	0.030293	-1.313378	0.011836							0.219503	0.006506
-2.190251	1.120083	-1.307141	0.032995	-1.307141	0.013825							0.220751	0.006587
-2.189003	1.161062	-1.300905	0.036211	-1.300905	0.016885							0.221998	0.006668
-2.187756	1.202086	-1.294668	0.038957	-1.294668	0.019596							0.223245	0.006749
-2.186509	1.242999	-1.288432	0.040444	-1.288432	0.021576							0.224492	0.00683
-2.185262	1.284052	-1.282195	0.041984	-1.282195	0.022757							0.225739	0.006894
-2.184015	1.325002	-1.275959	0.04229	-1.275959	0.02352							0.226986	0.006959
-2.182767	1.366	-1.269722	0.04143	-1.269722	0.022776							0.228234	0.007023
-2.18152	1.406988	-1.263486	0.040613	-1.263486	0.021561							0.229481	0.007088
-2.180273	1.448001	-1.257249	0.039329	-1.257249	0.020917							0.230728	0.007152
-2.179026	1.489362	-1.251013	0.037677	-1.251013	0.021267							0.231975	0.007217
-2.177779	1.530926	-1.244776	0.035298	-1.244776	0.020835							0.233222	0.007281
-2.176532	1.566739	-1.23854	0.032409	-1.23854	0.018141							0.23447	0.007346
-2.175284	1.599073	-1.232304	0.030561	-1.232304	0.014459							0.235717	0.00741
-2.174037	1.631053	-1.226067	0.031087	-1.226067	0.008106							0.236964	0.007474
-2.17279	1.662694	-1.219831	0.031672	-1.219831	0.002685							0.238211	0.007571
-2.171543	1.692123	-1.213594	0.032573	-1.213594	0.001968							0.239458	0.007668
-2.170296	1.721888	-1.207358	0.033983	-1.207358	0.005733							0.240705	0.007765
-2.169049	1.75338	-1.201121	0.036366	-1.201121	0.009035							0.241953	0.007862
-2.167801	1.785514	-1.194885	0.038908	-1.194885	0.010055							0.2432	0.007959
-2.166554	1.817637	-1.188648	0.041476	-1.188648	0.011055							0.244447	0.008057
-2.165307	1.849655	-1.182412	0.044161	-1.182412	0.011837							0.245694	0.008154
-2.16406	1.881892	-1.176175	0.046307	-1.176175	0.012923							0.246941	0.008251
-2.162813	1.914296	-1.169939	0.04592	-1.169939	0.014453							0.248188	0.008348
-2.161566	1.939428	-1.163702	0.044723	-1.163702	0.018694							0.249436	0.008445
-2.160318	1.955692	-1.157466	0.044326	-1.157466	0.023697							0.250683	0.008541
-2.159071	1.970188	-1.151229	0.045039	-1.151229	0.028591							0.25193	0.008637
-2.157824	1.984694	-1.144993	0.045364	-1.144993	0.029381							0.253177	0.008733
-2.156577	1.99919	-1.138756	0.043556	-1.138756	0.026683							0.254424	0.008829
-2.15533	2.013674	-1.132519	0.040928	-1.132519	0.021507							0.255672	0.008926
-2.154082	2.028145	-1.126283	0.037995	-1.126283	0.016605							0.256919	0.009022
-2.152835	2.042622	-1.120046	0.034723	-1.120046	0.012998							0.258166	0.009118
-2.151588	2.057136	-1.11381	0.030626	-1.11381	0.010264							0.259413	0.009214
-2.150341	2.071641	-1.107574	0.025376	-1.107574	0.010542							0.26066	0.00931
-2.149094	2.08611	-1.101337	0.021235	-1.101337	0.013421							0.261908	0.009407
-2.147846	2.100586	-1.095101	0.019861	-1.095101	0.016484							0.263155	0.00947
-2.146599	2.111297	-1.088864	0.018918	-1.088864	0.017461							0.264402	0.009533
-2.145352	2.11709	-1.082628	0.01762	-1.082628	0.017473							0.265649	0.009596
-2.144105	2.121485	-1.076391	0.016438	-1.076391	0.01838							0.266896	0.009659
-2.142858	2.125883	-1.070155	0.015474	-1.070155	0.023185							0.268143	0.009722
-2.141611	2.130284	-1.063918	0.015512	-1.063918	0.027212							0.269391	0.009785
-2.140363	2.134686	-1.057682	0.015784	-1.057682	0.029617							0.270638	0.009848
-2.139116	2.139085	-1.051445	0.01639	-1.051445	0.03215							0.271885	0.009911
-2.137869	2.143482	-1.045209	0.019654	-1.045209	0.035138							0.273132	0.009974
-2.136622	2.147887	-1.038972	0.023266	-1.038972	0.036326							0.274379	0.010037
-2.135375	2.152285	-1.032736	0.026141	-1.032736	0.036589							0.275626	0.010132
-2.134128	2.155866	-1.026499	0.027492	-1.026499	0.034083							0.276874	0.010226
-2.13288	2.158482	-1.020263	0.027642	-1.020263	0.031476							0.278121	0.01032
-2.131633	2.159524	-1.014026	0.02808	-1.014026	0.030067							0.279368	0.010415
-2.130386	2.159002	-1.00779	0.029868	-1.00779	0.030519							0.280615	0.010509
-2.129139	2.158047	-1.001553	0.033555	-1.001553	0.036237							0.281862	0.010603
-2.127892	2.157091	-0.995317	0.036639	-0.995317	0.044334							0.28311	0.010698
-2.126644	2.156137	-0.98908	0.036356	-0.98908	0.050574							0.284357	0.010792
-2.125397	2.15518	-0.982844	0.036327	-0.982844	0.050448							0.285604	0.010886
-2.12415	2.154224	-0.976607	0.037017	-0.976607	0.050025							0.286851	0.010981
-2.122903	2.153269	-0.970371	0.03621	-0.970371	0.048963							0.288098	0.011042
-2.121656	2.152313	-0.964134	0.035431	-0.964134	0.047612							0.289346	0.011104
-2.120409	2.151357	-0.957898	0.035138	-0.957898	0.044395							0.290593	0.011166
-2.119161	2.149619	-0.951661	0.035355	-0.951661	0.040578							0.29184	0.011227
-2.117914	2.146385	-0.945425	0.033895	-0.945425	0.036362							0.293087	0.011289
-2.116667	2.141987	-0.939188	0.029782	-0.939188	0.028925							0.294334	0.011351
-2.11542	2.136974	-0.932952	0.02656	-0.932952	0.019716							0.295581	0.011412
-2.114173	2.131812	-0.926715	0.029172	-0.926715	0.015126							0.296829	0.011474
-2.112926	2.126648	-0.920479	0.032236	-0.920479	0.01509							0.298076	0.011536
-2.111678	2.121483	-0.914242	0.033937	-0.914242	0.014025							0.299323	0.011597
-2.110431	2.116313	-0.908006	0.034125	-0.908006	0.010649							0.30057	0.011689
-2.109184	2.111145	-0.901769	0.033956	-0.901769	0.007658							0.301817	0.011781
-2.107937	2.105986	-0.895533	0.034316	-0.895533	0.007243							0.303064	0.011873
-2.10669	2.100821	-0.889296	0.034711	-0.889296	0.009552							0.304312	0.011965
-2.105443	2.095662	-0.88306	0.035615	-0.88306	0.013185							0.305559	0.012057
-2.104195	2.089879	-0.876823	0.036814	-0.876823	0.017587							0.306806	0.012149
-2.102948	2.082326	-0.870587	0.039489	-0.870587	0.021719							0.308053	0.012241
-2.101701	2.073396	-0.86435	0.042133	-0.86435	0.022688							0.3093	0.012333
-2.100454	2.064172	-0.858114	0.043757	-0.858114	0.022036							0.310548	0.012425
-2.099206	2.054862	-0.851877	0.04181	-0.851877	0.021198							0.311795	0.012517
-2.097959	2.045585	-0.845641	0.039779	-0.845641	0.022689							0.313042	0.012608
-2.096712	2.036306	-0.839404	0.0372	-0.839404	0.025763							0.314289	0.012698
-2.095465	2.027013	-0.833168	0.035198	-0.833168	0.033429							0.315536	0.012788
-2.094218	2.017703	-0.826931	0.034863	-0.826931	0.041226							0.316783	0.012879
-2.092971	2.008393	-0.820695	0.037055	-0.820695	0.047546							0.318031	0.012969
-2.091723	1.999111	-0.814458	0.039141	-0.814458	0.051642							0.319278	0.013059
-2.090476	1.989815	-0.808222	0.039795	-0.808222	0.053698							0.320525	0.01315
-2.089229	1.97996	-0.801985	0.038949	-0.801985	0.052975							0.321772	0.01324
-2.087982	1.96866	-0.795749	0.037893	-0.795749	0.052136							0.323019	0.01333
-2.086735	1.956424	-0.789512	0.039497	-0.789512	0.049839							0.324266	0.013421
-2.085488	1.944197	-0.783276	0.04059	-0.783276	0.048403							0.325514	0.013509
-2.08424	1.931941	-0.777039	0.040567	-0.777039	0.047044							0.326761	0.013598
-2.082993	1.919716	-0.770803	0.040986	-0.770803	0.041454							0.328008	0.013686
-2.081746	1.907501	-0.764566	0.043286	-0.764566	0.036231							0.329255	0.013775
-2.080499	1.895255	-0.75833	0.043821	-0.75833	0.03258							0.330502	0.013863
-2.079252	1.883008	-0.752093	0.043034	-0.752093	0.028817							0.331749	0.013952
-2.078005	1.870749	-0.745857	0.0394	-0.745857	0.022874							0.332997	0.01404
-2.076757	1.858521	-0.73962	0.035912	-0.73962	0.018685							0.334244	0.014129
-2.07551	1.846304	-0.733384	0.035443	-0.733384	0.015288							0.335491	0.014218
-2.074263	1.833546	-0.727147	0.03594	-0.727147	0.015639							0.336738	0.014306
-2.073016	1.819428	-0.720911	0.036057	-0.720911	0.016172							0.337986	0.014364
-2.071769	1.805169	-0.714674	0.037741	-0.714674	0.020642							0.339233	0.014421
-2.070521	1.791972	-0.708438	0.039251	-0.708438	0.024181							0.34048	0.014479
-2.069274	1.779081	-0.702201	0.036802	-0.702201	0.024655							0.341727	0.014536
-2.068027	1.766207	-0.695965	0.033258	-0.695965	0.021345							0.342974	0.014594
-2.06678	1.753357	-0.689728	0.030839	-0.689728	0.018437							0.344221	0.014651
-2.065533	1.741019	-0.683492	0.030668	-0.683492	0.020965							0.345469	0.014709
-2.064286	1.729222	-0.677255	0.030789	-0.677255	0.024743							0.346716	0.014766
-2.063038	1.71709	-0.671019	0.029755	-0.671019	0.027552							0.347963	0.014824
-2.061791	1.704206	-0.664782	0.028571	-0.664782	0.029261							0.34921	0.014882
-2.060544	1.691328	-0.658546	0.027106	-0.658546	0.031763							0.350457	0.014967
-2.059297	1.678285	-0.652309	0.026321	-0.652309	0.030341							0.351704	0.015052
-2.05805	1.664544	-0.646073	0.027052	-0.646073	0.028695							0.352952	0.015138
-2.056803	1.650689	-0.639836	0.029524	-0.639836	0.027545							0.354199	0.015223
-2.055555	1.638551	-0.6336	0.031762	-0.6336	0.028499							0.355446	0.015308
-2.054308	1.627859	-0.627363	0.032342	-0.627363	0.030447							0.356693	0.015394
-2.053061	1.617125	-0.621127	0.032956	-0.621127	0.032244							0.35794	0.015479
-2.051814	1.606386	-0.61489	0.036176	-0.61489	0.034322							0.359187	0.015564
-2.050567	1.595664	-0.608654	0.039954	-0.608654	0.038373							0.360435	0.01565
-2.049319	1.584945	-0.602417	0.042594	-0.602417	0.042573							0.361682	0.015735
-2.048072	1.574241	-0.596181	0.043746	-0.596181	0.043905							0.362929	0.015819
-2.046825	1.563486	-0.589944	0.044994	-0.589944	0.042801							0.364176	0.015902
-2.045578	1.552753	-0.583708	0.043017	-0.583708	0.041149							0.365423	0.015985
-2.044331	1.541771	-0.577471	0.039356	-0.577471	0.040488							0.366671	0.016069
-2.043083	1.52992	-0.571235	0.037148	-0.571235	0.040022							0.367918	0.016152
-2.041836	1.517784	-0.564998	0.038073	-0.564998	0.038945							0.369165	0.016235
-2.040589	1.507351	-0.558762	0.038959	-0.558762	0.036803							0.370412	0.016319
-2.039342	1.49834	-0.552525	0.036165	-0.552525	0.033376							0.371659	0.016402
-2.038095	1.489322	-0.546289	0.032039	-0.546289	0.027306							0.372906	0.016485
-2.036848	1.480324	-0.540052	0.028864	-0.540052	0.021331							0.374154	0.016569
-2.0356	1.471321	-0.533816	0.028282	-0.533816	0.019382							0.375401	0.01665
-2.034353	1.4623	-0.527579	0.0277	-0.527579	0.018294							0.376648	0.016731
-2.033106	1.45333	-0.521343	0.028715	-0.521343	0.023068							0.377895	0.016812
-2.031859	1.44433	-0.515106	0.029949	-0.515106	0.031391							0.379142	0.016894
-2.030612	1.435313	-0.50887	0.029639	-0.50887	0.038946							0.380389	0.016975
-2.029365	1.42609	-0.502633	0.027893	-0.502633	0.042761							0.381637	0.017056
-2.028117	1.415989	-0.496397	0.026329	-0.496397	0.046344							0.382884	0.017137
-2.02687	1.405512	-0.49016	0.025811	-0.49016	0.050219							0.384131	0.017219
-2.025623	1.39644	-0.483924	0.025335	-0.483924	0.055004							0.385378	0.0173
-2.024376	1.388487	-0.477687	0.027904	-0.477687	0.058732							0.386625	0.017381
-2.023129	1.380558	-0.471451	0.03065	-0.471451	0.059182							0.387872	0.01746
-2.021882	1.3726	-0.465214	0.033437	-0.465214	0.059551							0.38912	0.017539
-2.020634	1.364632	-0.458978	0.036259	-0.458978	0.056086							0.390367	0.017618
-2.019387	1.356654	-0.452742	0.039025	-0.452742	0.050015							0.391614	0.017698
-2.01814	1.348701	-0.446505	0.04159	-0.446505	0.045643							0.392861	0.017777
-2.016893	1.34076	-0.440269	0.044216	-0.440269	0.04499							0.394109	0.017856
-2.015646	1.332785	-0.434032	0.043672	-0.434032	0.044049							0.395356	0.017935
-2.014398	1.324712	-0.427796	0.041946	-0.427796	0.041995							0.396603	0.018014
-2.013151	1.316222	-0.421559	0.041323	-0.421559	0.040015							0.39785	0.018093
-2.011904	1.308061	-0.415323	0.039642	-0.415323	0.035898							0.399097	0.018172
-2.010657	1.301295	-0.409086	0.037962	-0.409086	0.032359							0.400344	0.018275
-2.00941	1.295221	-0.402849	0.039522	-0.402849	0.031471							0.401592	0.018378
-2.008162	1.288934	-0.396613	0.041375	-0.396613	0.033413							0.402839	0.018481
-2.006915	1.282641	-0.390377	0.041469	-0.390377	0.035445							0.404086	0.018584
-2.005668	1.276338	-0.38414	0.040743	-0.38414	0.030319							0.405333	0.018687
-2.004421	1.270038	-0.377903	0.040508	-0.377903	0.024155							0.40658	0.01879
-2.003174	1.263733	-0.371667	0.045442	-0.371667	0.023611							0.407827	0.018892
-2.001927	1.257425	-0.365431	0.051508	-0.365431	0.02845							0.409075	0.018995
-2.000679	1.251131	-0.359194	0.054527	-0.359194	0.031967							0.410322	0.019098
-1.999432	1.244756	-0.352957	0.055104	-0.352957	0.032338							0.411569	0.019201
-1.998185	1.237843	-0.346721	0.055583	-0.346721	0.033133							0.412816	0.019275
-1.996938	1.230165	-0.340485	0.052914	-0.340485	0.034561							0.414063	0.019349
-1.995691	1.223124	-0.334248	0.049898	-0.334248	0.033025							0.41531	0.019423
-1.994444	1.216727	-0.328012	0.049401	-0.328012	0.031092							0.416558	0.019497
-1.993196	1.210319	-0.321775	0.050414	-0.321775	0.035116							0.417805	0.019571
-1.991949	1.203911	-0.315539	0.051373	-0.315539	0.039764							0.419052	0.019645
-1.990702	1.19753	-0.309302	0.050413	-0.309302	0.040576							0.420299	0.019719
-1.989455	1.191123	-0.303066	0.049218	-0.303066	0.037991							0.421546	0.019793
-1.988208	1.184715	-0.296829	0.049424	-0.296829	0.036644							0.422794	0.019867
-1.98696	1.178305	-0.290593	0.050283	-0.290593	0.041183							0.424041	0.019941
-1.985713	1.171915	-0.284356	0.050613	-0.284356	0.046428							0.425288	0.019988
-1.984466	1.165426	-0.27812	0.050646	-0.27812	0.048267							0.426535	0.020036
-1.983219	1.158328	-0.271883	0.051032	-0.271883	0.048972							0.427782	0.020084
-1.981972	1.150414	-0.265647	0.051449	-0.265647	0.049559							0.429029	0.020131
-1.980725	1.143351	-0.25941	0.051864	-0.25941	0.05036							0.430277	0.020179
-1.979477	1.137169	-0.253174	0.048722	-0.253174	0.050781							0.431524	0.020227
-1.97823	1.130995	-0.246937	0.045	-0.246937	0.04941							0.432771	0.020275
-1.976983	1.124816	-0.240701	0.04144	-0.240701	0.047794							0.434018	0.020322
-1.975736	1.118626	-0.234464	0.038466	-0.234464	0.045303							0.435265	0.02037
-1.974489	1.112442	-0.228228	0.035762	-0.228228	0.04267							0.436512	0.020418
-1.973242	1.106269	-0.221991	0.034481	-0.221991	0.041618							0.43776	0.020512
-1.971994	1.100096	-0.215755	0.033556	-0.215755	0.041998							0.439007	0.020605
-1.970747	1.093924	-0.209518	0.031149	-0.209518	0.04233							0.440254	0.020699
-1.9695	1.087657	-0.203282	0.027597	-0.203282	0.041961							0.441501	0.020793
-1.968253	1.080865	-0.197045	0.025487	-0.197045	0.041566							0.442748	0.020887
-1.967006	1.073508	-0.190809	0.028976	-0.190809	0.0441							0.443996	0.020981
-1.965758	1.066969	-0.184572	0.033488	-0.184572	0.048343							0.445243	0.021075
-1.964511	1.06136	-0.178336	0.034622	-0.178336	0.051046							0.44649	0.021169
-1.963264	1.055739	-0.172099	0.034875	-0.172099	0.051426							0.447737	0.021263
-1.962017	1.050117	-0.165863	0.035772	-0.165863	0.051456							0.448984	0.021357
-1.96077	1.044498	-0.159626	0.036636	-0.159626	0.05315							0.450232	0.021447
-1.959522	1.038951	-0.15339	0.037354	-0.15339	0.054173							0.451479	0.021537
-1.958275	1.033663	-0.147153	0.03853	-0.147153	0.055177							0.452726	0.021627
-1.957028	1.02862	-0.140917	0.040047	-0.140917	0.056963							0.453973	0.021717
-1.955781	1.023098	-0.13468	0.041471	-0.13468	0.058618							0.45522	0.021807
-1.954534	1.017444	-0.128444	0.040917	-0.128444	0.056312							0.456467	0.021897
-1.953287	1.011595	-0.122207	0.040608	-0.122207	0.052579							0.457715	0.021987
-1.952039	1.005249	-0.115971	0.044703	-0.115971	0.04977							0.458962	0.022077
-1.950792	0.99925	-0.109734	0.049763	-0.109734	0.049794							0.460209	0.022167
-1.949545	0.993951	-0.103498	0.051312	-0.103498	0.051852							0.461456	0.022257
-1.948298	0.988641	-0.097261	0.051405	-0.097261	0.053574							0.462703	0.022342
-1.947051	0.983323	-0.091025	0.052798	-0.091025	0.055094							0.46395	0.022428
-1.945804	0.978012	-0.084788	0.056089	-0.084788	0.055272							0.465198	0.022514
-1.944556	0.972702	-0.078552	0.059522	-0.078552	0.055206							0.466445	0.0226
-1.943309	0.967383	-0.072315	0.060161	-0.072315	0.05586							0.467692	0.022686
-1.942062	0.962083	-0.066079	0.059791	-0.066079	0.058371							0.468939	0.022772
-1.940815	0.956759	-0.059842	0.058289	-0.059842	0.060568							0.470186	0.022858
-1.939568	0.951432	-0.053606	0.055289	-0.053606	0.059687							0.471434	0.022944
-1.938321	0.94585	-0.047369	0.052697	-0.047369	0.058356							0.472681	0.02303
-1.937073	0.939791	-0.041133	0.054345	-0.041133	0.055787							0.473928	0.023116
-1.935826	0.934184	-0.034896	0.056885	-0.034896	0.050746							0.475175	0.023198
-1.934579	0.929601	-0.02866	0.056318	-0.02866	0.046086							0.476422	0.023281
-1.933332	0.925037	-0.022423	0.053768	-0.022423	0.045156							0.477669	0.023363
-1.932085	0.920436	-0.016187	0.052058	-0.016187	0.045164							0.478917	0.023445
-1.930837	0.915858	-0.00995	0.011088	-0.00995	0.009722							0.480164	0.023527
-1.92959	0.911262	-0.003714	0.002216	-0.003714	0.002005							0.481411	0.023609
-1.928343	0.90668	0.002523	0.004455	0.002523	0.002493							0.482658	0.023691
-1.927096	0.902115	0.008759	0.006992	0.008759	0.004811							0.483905	0.023773
-1.925849	0.897525	0.014996	0.074144	0.014996	0.075692							0.485152	0.023855
-1.924602	0.892925	0.021232	0.079684	0.021232	0.080001							0.4864	0.023937
-1.923354	0.888179	0.027469	0.081497	0.027469	0.081873							0.487647	0.024016
-1.922107	0.883148	0.033705	0.082519	0.033705	0.0836							0.488894	0.024094
-1.92086	0.878679	0.039942	0.078999	0.039942	0.085288							0.490141	0.024172
-1.919613	0.875274	0.046178	0.073924	0.046178	0.0819							0.491388	0.02425
-1.918366	0.871869	0.052415	0.069595	0.052415	0.077689							0.492635	0.024329
-1.917118	0.868479	0.058651	0.068362	0.058651	0.070477							0.493883	0.024407
-1.915871	0.865093	0.064888	0.067183	0.064888	0.063499							0.49513	0.024485
-1.914624	0.861707	0.071124	0.061273	0.071124	0.056139							0.496377	0.024563
-1.913377	0.858309	0.077361	0.054575	0.077361	0.048157							0.497624	0.024642
-1.91213	0.85491	0.083597	0.047505	0.083597	0.040331							0.498872	0.02472
-1.910883	0.851519	0.089834	0.038291	0.089834	0.033024							0.500119	0.024795
-1.909635	0.848083	0.09607	0.029052	0.09607	0.026074							0.501366	0.024869
-1.908388	0.844346	0.102307	0.024431	0.102307	0.021052							0.502613	0.024944
-1.907141	0.840071	0.108543	0.020813	0.108543	0.017418							0.50386	0.025018
-1.905894	0.836298	0.11478	0.016864	0.11478	0.013086							0.505107	0.025093
-1.904647	0.83355	0.121016	0.012439	0.121016	0.009733							0.506355	0.025167
-1.903399	0.830858	0.127253	0.008803	0.127253	0.006932							0.507602	0.025242
-1.902152	0.827893	0.133489	0.011706	0.133489	0.008635							0.508849	0.025316
-1.900905	0.824933	0.139726	0.015526	0.139726	0.012642							0.510096	0.025391
-1.899658	0.821969	0.145962	0.019396	0.145962	0.017008							0.511343	0.025465
-1.898411	0.818992	0.152199	0.023032	0.152199	0.021911							0.51259	0.025572
-1.897164	0.816019	0.158435	0.027025	0.158435	0.026879							0.513838	0.025679
-1.895916	0.813044	0.164672	0.030727	0.164672	0.029106							0.515085	0.025786
-1.894669	0.810072	0.170908	0.034508	0.170908	0.029894							0.516332	0.025892
-1.893422	0.806967	0.177145	0.039575	0.177145	0.035334							0.517579	0.025999
-1.892175	0.8031	0.183381	0.044851	0.183381	0.047355							0.518826	0.026106
-1.890928	0.799416	0.189618	0.055444	0.189618	0.061233							0.520073	0.026213
-1.889681	0.796288	0.195854	0.067907	0.195854	0.07536							0.521321	0.026319
-1.888433	0.793157	0.202091	0.085634	0.202091	0.088419							0.522568	0.026426
-1.887186	0.790028	0.208327	0.112664	0.208327	0.112507							0.523815	0.026533
-1.885939	0.786897	0.214564	0.141051	0.214564	0.141448							0.525062	0.026598
-1.884692	0.783752	0.2208	0.17748	0.2208	0.172833							0.526309	0.026664
-1.883445	0.780623	0.227036	0.214067	0.227036	0.207838							0.527557	0.026729
-1.882197	0.777486	0.233273	0.252258	0.233273	0.24445							0.528804	0.026795
-1.88095	0.774359	0.23951	0.290412	0.23951	0.279225							0.530051	0.026861
-1.879703	0.771213	0.245746	0.32853	0.245746	0.311014							0.531298	0.026926
-1.878456	0.767888	0.251982	0.361108	0.251982	0.34133							0.532545	0.026992
-1.877209	0.763656	0.258219	0.390827	0.258219	0.367413							0.533792	0.027057
-1.875962	0.759632	0.264456	0.417453	0.264456	0.392632							0.53504	0.027123
-1.874714	0.756241	0.270692	0.435846	0.270692	0.404946							0.536287	0.027189
-1.873467	0.752799	0.276928	0.451805	0.276928	0.411677							0.537534	0.027282
-1.87222	0.749352	0.283165	0.457561	0.283165	0.418579							0.538781	0.027376
-1.870973	0.745921	0.289402	0.460722	0.289402	0.42365							0.540028	0.027469
-1.869726	0.742472	0.295638	0.463325	0.295638	0.427381							0.541276	0.027563
-1.868479	0.739041	0.301874	0.465047	0.301874	0.42647							0.542523	0.027657
-1.867231	0.735605	0.308111	0.464462	0.308111	0.424401							0.54377	0.02775
-1.865984	0.732156	0.314348	0.460521	0.314348	0.427863							0.545017	0.027844
-1.864737	0.728708	0.320584	0.455978	0.320584	0.433506							0.546264	0.027938
-1.86349	0.725131	0.326821	0.44923	0.326821	0.43347							0.547511	0.028031
-1.862243	0.721015	0.333057	0.441142	0.333057	0.427141							0.548759	0.028125
-1.860995	0.717015	0.339293	0.432216	0.339293	0.419583							0.550006	0.028182
-1.859748	0.713381	0.34553	0.42451	0.34553	0.409393							0.551253	0.02824
-1.858501	0.709735	0.351767	0.416235	0.351767	0.397283							0.5525	0.028297
-1.857254	0.706092	0.358003	0.403238	0.358003	0.38727							0.553747	0.028354
-1.856007	0.702454	0.364239	0.389068	0.364239	0.381379							0.554995	0.028412
-1.854759	0.698812	0.370476	0.374606	0.370476	0.375518							0.556242	0.028469
-1.853512	0.695174	0.376713	0.362086	0.376713	0.359845							0.557489	0.028526
-1.852265	0.69161	0.382949	0.351672	0.382949	0.341353							0.558736	0.028584
-1.851018	0.688347	0.389185	0.344812	0.389185	0.323143							0.559983	0.028641
-1.849771	0.684932	0.395422	0.33862	0.395422	0.309501							0.56123	0.028699
-1.848524	0.681312	0.401659	0.331275	0.401659	0.297312							0.562478	0.028808
-1.847276	0.676893	0.407895	0.324073	0.407895	0.285817							0.563725	0.028917
-1.846029	0.672616	0.414131	0.317728	0.414131	0.2745							0.564972	0.029026
-1.844782	0.669048	0.420368	0.31547	0.420368	0.262297							0.566219	0.029135
-1.843535	0.665529	0.426605	0.313909	0.426605	0.248944							0.567466	0.029245
-1.842288	0.66202	0.432841	0.310996	0.432841	0.238832							0.568713	0.029354
-1.841041	0.6585	0.439077	0.308492	0.439077	0.236508							0.569961	0.029463
-1.839793	0.654984	0.445314	0.304343	0.445314	0.235419							0.571208	0.029572
-1.838546	0.651464	0.45155	0.296421	0.45155	0.235241							0.572455	0.029681
-1.837299	0.647934	0.457787	0.287611	0.457787	0.237222							0.573702	0.029791
-1.836052	0.644418	0.464023	0.281102	0.464023	0.239717							0.574949	0.029839
-1.834805	0.64089	0.47026	0.275454	0.47026	0.241768							0.576196	0.029887
-1.833557	0.637373	0.476496	0.269502	0.476496	0.244292							0.577444	0.029936
-1.83231	0.633678	0.482733	0.263516	0.482733	0.247932							0.578691	0.029984
-1.831063	0.630057	0.488969	0.256943	0.488969	0.251771							0.579938	0.030033
-1.829816	0.627207	0.495206	0.252582	0.495206	0.246829							0.581185	0.030081
-1.828569	0.624386	0.501442	0.248819	0.501442	0.235536							0.582433	0.03013
-1.827322	0.621573	0.507679	0.244629	0.507679	0.226411							0.58368	0.030178
-1.826074	0.618761	0.513915	0.240453	0.513915	0.226709							0.584927	0.030227
-1.824827	0.615944	0.520152	0.236631	0.520152	0.229735							0.586174	0.030275
-1.82358	0.613113	0.526388	0.233011	0.526388	0.226891							0.587421	0.030367
-1.822333	0.610307	0.532625	0.229504	0.532625	0.222065							0.588668	0.030459
-1.821086	0.60749	0.538861	0.226883	0.538861	0.216558							0.589916	0.030551
-1.819839	0.604671	0.545098	0.224671	0.545098	0.209498							0.591163	0.030643
-1.818591	0.601858	0.551334	0.221087	0.551334	0.202186							0.59241	0.030735
-1.817344	0.598317	0.557571	0.217401	0.557571	0.202556							0.593657	0.030827
-1.816097	0.59479	0.563807	0.214135	0.563807	0.206848							0.594904	0.030919
-1.81485	0.592257	0.570044	0.212138	0.570044	0.208398							0.596151	0.031011
-1.813603	0.589722	0.57628	0.21056	0.57628	0.204653							0.597399	0.031103
-1.812356	0.587201	0.582517	0.209519	0.582517	0.198101							0.598646	0.031195
-1.811108	0.584682	0.588753	0.208438	0.588753	0.194468							0.599893	0.031277
-1.809861	0.582147	0.59499	0.204426	0.59499	0.192009							0.60114	0.031358
-1.808614	0.579619	0.601226	0.197106	0.601226	0.189631							0.602387	0.03144
-1.807367	0.577099	0.607463	0.189221	0.607463	0.187268							0.603634	0.031522
-1.80612	0.574559	0.613699	0.185868	0.613699	0.183595							0.604882	0.031603
-1.804872	0.572037	0.619936	0.18499	0.619936	0.177098							0.606129	0.031685
-1.803625	0.569503	0.626172	0.182822	0.626172	0.170549							0.607376	0.031767
-1.802378	0.566701	0.632409	0.179157	0.632409	0.169093							0.608623	0.031848
-1.801131	0.563943	0.638645	0.175765	0.638645	0.169532							0.60987	0.03193
-1.799884	0.561794	0.644882	0.173033	0.644882	0.168225							0.611118	0.032012
-1.798636	0.559717	0.651118	0.17049	0.651118	0.16731							0.612365	0.032121
-1.797389	0.557824	0.657355	0.170548	0.657355	0.167117							0.613612	0.03223
-1.796142	0.555766	0.663591	0.173793	0.663591	0.167764							0.614859	0.032339
-1.794895	0.553641	0.669828	0.176154	0.669828	0.168716							0.616106	0.032447
-1.793648	0.551499	0.676064	0.174277	0.676064	0.169605							0.617353	0.032556
-1.792401	0.549359	0.682301	0.171116	0.682301	0.171082							0.618601	0.032665
-1.791153	0.547218	0.688537	0.170836	0.688537	0.170639							0.619848	0.032774
-1.789906	0.545079	0.694774	0.172118	0.694774	0.163671							0.621095	0.032883
-1.788659	0.542936	0.70101	0.172391	0.70101	0.155158							0.622342	0.032992
-1.787412	0.540826	0.707247	0.170738	0.707247	0.154557							0.623589	0.033101
-1.786165	0.53872	0.713483	0.167491	0.713483	0.158081							0.624836	0.033161
-1.784918	0.537326	0.71972	0.161458	0.71972	0.158717							0.626084	0.033221
-1.78367	0.536041	0.725956	0.154336	0.725956	0.15592							0.627331	0.03328
-1.782423	0.534753	0.732193	0.151689	0.732193	0.151915							0.628578	0.03334
-1.781176	0.533464	0.738429	0.152682	0.738429	0.147959							0.629825	0.0334
-1.779929	0.532176	0.744666	0.153482	0.744666	0.14417							0.631072	0.03346
-1.778682	0.53089	0.750902	0.151625	0.750902	0.143113							0.63232	0.03352
-1.777434	0.529602	0.757139	0.148989	0.757139	0.144477							0.633567	0.03358
-1.776187	0.528316	0.763375	0.148664	0.763375	0.145185							0.634814	0.033639
-1.77494	0.527026	0.769612	0.149684	0.769612	0.140425							0.636061	0.033699
-1.773693	0.525737	0.775848	0.151483	0.775848	0.133229							0.637308	0.033805
-1.772446	0.523769	0.782085	0.155689	0.782085	0.129411							0.638556	0.033911
-1.771199	0.521529	0.788321	0.160398	0.788321	0.128449							0.639803	0.034018
-1.769951	0.519435	0.794558	0.16041	0.794558	0.128718							0.64105	0.034124
-1.768704	0.517375	0.800794	0.157889	0.800794	0.130179							0.642297	0.03423
-1.767457	0.515317	0.807031	0.156732	0.807031	0.132265							0.643544	0.034336
-1.76621	0.513266	0.813267	0.157164	0.813267	0.133514							0.644791	0.034442
-1.764963	0.51121	0.819504	0.156431	0.819504	0.134188							0.646039	0.034548
-1.763716	0.509152	0.82574	0.151554	0.82574	0.135312							0.647286	0.034654
-1.762468	0.507088	0.831977	0.14491	0.831977	0.137249							0.648533	0.03476
-1.761221	0.505032	0.838213	0.139335	0.838213	0.141238							0.64978	0.034841
-1.759974	0.502981	0.84445	0.13445	0.84445	0.147801							0.651027	0.034922
-1.758727	0.500919	0.850686	0.131223	0.850686	0.154861							0.652274	0.035002
-1.75748	0.498221	0.856923	0.13073	0.856923	0.15715							0.653522	0.035083
-1.756233	0.495295	0.863159	0.131261	0.863159	0.156898							0.654769	0.035164
-1.754985	0.493021	0.869396	0.131141	0.869396	0.157656							0.656016	0.035245
-1.753738	0.490896	0.875632	0.130519	0.875632	0.159225							0.657263	0.035325
-1.752491	0.488776	0.881869	0.133627	0.881869	0.159844							0.65851	0.035406
-1.751244	0.486647	0.888105	0.140985	0.888105	0.15684							0.659758	0.035487
-1.749997	0.484524	0.894342	0.148198	0.894342	0.152067							0.661005	0.035568
-1.748749	0.482403	0.900578	0.152247	0.900578	0.147886							0.662252	0.035629
-1.747502	0.480278	0.906815	0.154854	0.906815	0.142513							0.663499	0.03569
-1.746255	0.478163	0.913051	0.154997	0.913051	0.13599							0.664746	0.035751
-1.745008	0.476153	0.919288	0.153261	0.919288	0.132785							0.665993	0.035813
-1.743761	0.474238	0.925524	0.151464	0.925524	0.131582							0.667241	0.035874
-1.742513	0.472052	0.931761	0.149874	0.931761	0.130391							0.668488	0.035935
-1.741266	0.469737	0.937997	0.148593	0.937997	0.128609							0.669735	0.035996
-1.740019	0.467623	0.944234	0.1461	0.944234	0.126154							0.670982	0.036057
-1.738772	0.465599	0.95047	0.142284	0.95047	0.125689							0.672229	0.036119
-1.737525	0.46358	0.956707	0.138703	0.956707	0.126506							0.673476	0.03618
-1.736278	0.46156	0.962943	0.136844	0.962943	0.124647							0.674724	0.036273
-1.73503	0.459546	0.96918	0.136566	0.96918	0.120851							0.675971	0.036366
-1.733783	0.457528	0.975416	0.138953	0.975416	0.119419							0.677218	0.036459
-1.732536	0.455511	0.981652	0.142857	0.981652	0.120821							0.678465	0.036552
-1.731289	0.453485	0.987889	0.145677	0.987889	0.121613							0.679712	0.036645
-1.730042	0.451475	0.994126	0.147568	0.994126	0.118429							0.680959	0.036737
-1.728795	0.449456	1.000362	0.149703	1.000362	0.113227							0.682207	0.03683
-1.727547	0.447324	1.006598	0.152257	1.006598	0.112554							0.683454	0.036923
-1.7263	0.445066	1.012835	0.150988	1.012835	0.120293							0.684701	0.037016
-1.725053	0.442766	1.019072	0.145283	1.019072	0.119816							0.685948	0.037109
-1.723806	0.440467	1.025308	0.140636	1.025308	0.117164							0.687196	0.037203
-1.722559	0.438155	1.031544	0.138626	1.031544	0.115818							0.688443	0.037298
-1.721311	0.435847	1.037781	0.13742	1.037781	0.117216							0.68969	0.037392
-1.720064	0.433544	1.044018	0.133403	1.044018	0.119304							0.690937	0.037486
-1.718817	0.431229	1.050254	0.127856	1.050254	0.118499							0.692184	0.03758
-1.71757	0.428915	1.05649	0.12269	1.05649	0.116705							0.693431	0.037674
-1.716323	0.426609	1.062727	0.119615	1.062727	0.113271							0.694679	0.037769
-1.715075	0.4243	1.068964	0.117446	1.068964	0.109193							0.695926	0.037863
-1.713828	0.42199	1.0752	0.118565	1.0752	0.105932							0.697173	0.037957
-1.712581	0.41975	1.081436	0.121094	1.081436	0.10434							0.69842	0.038051
-1.711334	0.417584	1.087673	0.123895	1.087673	0.103421							0.699667	0.038105
-1.710087	0.416054	1.09391	0.125742	1.09391	0.104086							0.700914	0.038159
-1.70884	0.414838	1.100146	0.127142	1.100146	0.105363							0.702162	0.038213
-1.707592	0.413654	1.106383	0.130414	1.106383	0.108415							0.703409	0.038267
-1.706345	0.41247	1.112619	0.134435	1.112619	0.112731							0.704656	0.038321
-1.705098	0.411289	1.118855	0.135322	1.118855	0.11741							0.705903	0.038375
-1.703851	0.410108	1.125092	0.134781	1.125092	0.123933							0.70715	0.038429
-1.702604	0.408927	1.131329	0.135617	1.131329	0.130934							0.708397	0.038482
-1.701357	0.407742	1.137565	0.13711	1.137565	0.135782							0.709645	0.038536
-1.700109	0.40656	1.143801	0.138832	1.143801	0.139279							0.710892	0.03859
-1.698862	0.405376	1.150038	0.140807	1.150038	0.142638							0.712139	0.038699
-1.697615	0.403664	1.156275	0.14255	1.156275	0.14494							0.713386	0.038808
-1.696368	0.401321	1.162511	0.146556	1.162511	0.146832							0.714633	0.038916
-1.695121	0.399455	1.168747	0.152549	1.168747	0.147239							0.715881	0.039025
-1.693873	0.397853	1.174984	0.159722	1.174984	0.146512							0.717128	0.039134
-1.692626	0.396282	1.181221	0.171947	1.181221	0.150362							0.718375	0.039242
-1.691379	0.394836	1.187457	0.185847	1.187457	0.157546							0.719622	0.039351
-1.690132	0.393389	1.193693	0.199255	1.193693	0.164612							0.720869	0.03946
-1.688885	0.391855	1.19993	0.211162	1.19993	0.1708							0.722116	0.039568
-1.687638	0.390287	1.206167	0.222759	1.206167	0.176805							0.723364	0.039677
-1.68639	0.388718	1.212403	0.23396	1.212403	0.188471							0.724611	0.039731
-1.685143	0.387146	1.218639	0.244893	1.218639	0.203322							0.725858	0.039786
-1.683896	0.385577	1.224876	0.252443	1.224876	0.216471							0.727105	0.03984
-1.682649	0.384038	1.231112	0.257645	1.231112	0.2258							0.728352	0.039895
-1.681402	0.382546	1.237349	0.262778	1.237349	0.233662							0.729599	0.039949
-1.680155	0.381187	1.243585	0.267257	1.243585	0.241033							0.730847	0.040004
-1.678907	0.37991	1.249822	0.271518	1.249822	0.246427							0.732094	0.040059
-1.67766	0.378642	1.256058	0.275779	1.256058	0.251365							0.733341	0.040113
-1.676413	0.377376	1.262295	0.279879	1.262295	0.258432							0.734588	0.040168
-1.675166	0.376113	1.268531	0.28151	1.268531	0.26573							0.735835	0.040222
-1.673919	0.374847	1.274768	0.280842	1.274768	0.263677							0.737082	0.040332
-1.672671	0.373581	1.281004	0.280139	1.281004	0.256381							0.73833	0.040442
-1.671424	0.372316	1.287241	0.281619	1.287241	0.250992							0.739577	0.040552
-1.670177	0.37105	1.293477	0.283948	1.293477	0.249535							0.740824	0.040661
-1.66893	0.369781	1.299714	0.283531	1.299714	0.249662							0.742071	0.040771
-1.667683	0.368379	1.30595	0.280836	1.30595	0.246501							0.743319	0.040881
-1.666435	0.366786	1.312187	0.276764	1.312187	0.241512							0.744566	0.040991
-1.665188	0.365242	1.318423	0.270816	1.318423	0.234027							0.745813	0.041101
-1.663941	0.363814	1.32466	0.264186	1.32466	0.225465							0.74706	0.041211
-1.662694	0.36242	1.330896	0.259701	1.330896	0.220184							0.748307	0.041321
-1.661447	0.361014	1.337133	0.256926	1.337133	0.221496							0.749554	0.041376
-1.6602	0.359612	1.343369	0.251301	1.343369	0.224811							0.750802	0.041431
-1.658952	0.358216	1.349606	0.242338	1.349606	0.225523							0.752049	0.041486
-1.657705	0.356817	1.355842	0.233319	1.355842	0.224804							0.753296	0.041541
-1.656458	0.355418	1.362079	0.228198	1.362079	0.22057							0.754543	0.041596
-1.655211	0.354022	1.368315	0.225088	1.368315	0.212993							0.75579	0.041651
-1.653964	0.352624	1.374552	0.223317	1.374552	0.2065							0.757037	0.041706
-1.652717	0.351155	1.380788	0.222904	1.380788	0.206945							0.758285	0.041761
-1.651469	0.349592	1.387025	0.221828	1.387025	0.210745							0.759532	0.041816
-1.650222	0.347943	1.393261	0.219239	1.393261	0.209708							0.760779	0.041872
-1.648975	0.346218	1.399498	0.216044	1.399498	0.204343							0.762026	0.041983
-1.647728	0.344466	1.405734	0.214536	1.405734	0.198652							0.763273	0.042093
-1.646481	0.342715	1.411971	0.214947	1.411971	0.195496							0.76452	0.042204
-1.645234	0.340969	1.418207	0.215023	1.418207	0.193726							0.765768	0.042315
-1.643986	0.339217	1.424444	0.212901	1.424444	0.195253							0.767015	0.042426
-1.642739	0.337468	1.43068	0.209567	1.43068	0.19967							0.768262	0.042537
-1.641492	0.335718	1.436917	0.205264	1.436917	0.201363							0.769509	0.042648
-1.640245	0.333967	1.443153	0.200429	1.443153	0.197729							0.770756	0.042759
-1.638998	0.332244	1.44939	0.195476	1.44939	0.191063							0.772004	0.04287
-1.63775	0.330634	1.455626	0.191153	1.455626	0.184216							0.773251	0.042981
-1.636503	0.328937	1.461863	0.188347	1.461863	0.177595							0.774498	0.043037
-1.635256	0.327488	1.468099	0.187974	1.468099	0.17528							0.775745	0.043093
-1.634009	0.326647	1.474336	0.188533	1.474336	0.175922							0.776992	0.043148
-1.632762	0.326073	1.480572	0.187085	1.480572	0.175824							0.778239	0.043204
-1.631515	0.325499	1.486809	0.184375	1.486809	0.174275							0.779487	0.043259
-1.630267	0.324926	1.493045	0.183135	1.493045	0.172014							0.780734	0.043315
-1.62902	0.324355	1.499282	0.183849	1.499282	0.169819							0.781981	0.043371
-1.627773	0.323782	1.505518	0.184149	1.505518	0.168138							0.783228	0.043426
-1.626526	0.323209	1.511755	0.181968	1.511755	0.167583							0.784475	0.043482
-1.625279	0.322635	1.517991	0.178515	1.517991	0.169405							0.785722	0.043538
-1.624032	0.322062	1.524228	0.176413	1.524228	0.172303							0.78697	0.043594
-1.622784	0.321375	1.530464	0.174723	1.530464	0.16999							0.788217	0.043649
-1.621537	0.320347	1.536701	0.172264	1.536701	0.163821							0.789464	0.043705
-1.62029	0.319109	1.542937	0.170427	1.542937	0.158726							0.790711	0.043761
-1.619043	0.317827	1.549174	0.169233	1.549174	0.155362							0.791958	0.043817
-1.617796	0.316522	1.55541	0.167553	1.55541	0.152797							0.793206	0.043873
-1.616548	0.315217	1.561647	0.164928	1.561647	0.151713							0.794453	0.043928
-1.615301	0.313914	1.567883	0.163025	1.567883	0.151472							0.7957	0.043984
-1.614054	0.312609	1.57412	0.164905	1.57412	0.149346							0.796947	0.04404
-1.612807	0.311303	1.580356	0.168757	1.580356	0.145864							0.798194	0.044096
-1.61156	0.309999	1.586593	0.169195	1.586593	0.142811							0.799442	0.044208
-1.610312	0.3087	1.592829	0.166825	1.592829	0.140719							0.800689	0.044321
-1.609065	0.307394	1.599066	0.166684	1.599066	0.139545							0.801936	0.044433
-1.607818	0.306026	1.605302	0.169641	1.605302	0.139613							0.803183	0.044545
-1.606571	0.30446	1.611539	0.173535	1.611539	0.140264							0.80443	0.044658
-1.605324	0.30293	1.617775	0.17699	1.617775	0.139983							0.805677	0.04477
-1.604077	0.301592	1.624012	0.180057	1.624012	0.138706							0.806925	0.044883
-1.602829	0.300321	1.630248	0.181827	1.630248	0.138069							0.808172	0.044995
-1.601582	0.299052	1.636485	0.182389	1.636485	0.141167							0.809419	0.045107
-1.600335	0.297784	1.642721	0.182294	1.642721	0.146693							0.810666	0.04522
-1.599088	0.296513	1.648958	0.182171	1.648958	0.149829							0.811913	0.045276
-1.597841	0.295244	1.655194	0.182426	1.655194	0.150948							0.81316	0.045332
-1.596594	0.293972	1.661431	0.181037	1.661431	0.152322							0.814408	0.045389
-1.595346	0.292705	1.667667	0.177972	1.667667	0.153092							0.815655	0.045445
-1.594099	0.291434	1.673903	0.174603	1.673903	0.15343							0.816902	0.045501
-1.592852	0.290173	1.68014	0.171079	1.68014	0.155932							0.818149	0.045558
-1.591605	0.288992	1.686377	0.167807	1.686377	0.160336							0.819396	0.045614
-1.590358	0.287918	1.692613	0.166609	1.692613	0.162739							0.820644	0.04567
-1.58911	0.286934	1.69885	0.166956	1.69885	0.161738							0.821891	0.045727
-1.587863	0.285985	1.705086	0.16815	1.705086	0.159647							0.823138	0.045783
-1.586616	0.285035	1.711323	0.170613	1.711323	0.160249							0.824385	0.045896
-1.585369	0.284113	1.717559	0.172525	1.717559	0.162939							0.825632	0.04601
-1.584122	0.283248	1.723795	0.172532	1.723795	0.164039							0.82688	0.046123
-1.582875	0.28236	1.730032	0.171789	1.730032	0.16306							0.828127	0.046236
-1.581627	0.281417	1.736269	0.173611	1.736269	0.160963							0.829374	0.04635
-1.58038	0.280469	1.742505	0.177589	1.742505	0.156885							0.830621	0.046463
-1.579133	0.279522	1.748742	0.180282	1.748742	0.1514							0.831868	0.046576
-1.577886	0.278575	1.754978	0.18069	1.754978	0.146869							0.833115	0.04669
-1.576639	0.277502	1.761215	0.17977	1.761215	0.143687							0.834363	0.046803
-1.575392	0.276317	1.767451	0.177603	1.767451	0.141735							0.83561	0.046916
-1.574144	0.275184	1.773687	0.174596	1.773687	0.140706							0.836857	0.046973
-1.572897	0.274083	1.779924	0.17394	1.779924	0.139302							0.838104	0.04703
-1.57165	0.272981	1.78616	0.176838	1.78616	0.136809							0.839351	0.047087
-1.570403	0.271882	1.792397	0.179631	1.792397	0.13383							0.840598	0.047144
-1.569156	0.270781	1.798634	0.177418	1.798634	0.132014							0.841846	0.0472
-1.567909	0.269682	1.80487	0.171482	1.80487	0.131709							0.843093	0.047257
-1.566661	0.268581	1.811107	0.167139	1.811107	0.131967							0.84434	0.047314
-1.565414	0.267478	1.817343	0.164766	1.817343	0.132842							0.845587	0.047371
-1.564167	0.26638	1.823579	0.163071	1.823579	0.134252							0.846834	0.047427
-1.56292	0.26528	1.829816	0.162431	1.829816	0.137028							0.848082	0.047484
-1.561673	0.264118	1.836052	0.162875	1.836052	0.140784							0.849329	0.047599
-1.560425	0.262988	1.842289	0.162883	1.842289	0.143024							0.850576	0.047713
-1.559178	0.262178	1.848526	0.161886	1.848526	0.144665							0.851823	0.047827
-1.557931	0.261579	1.854762	0.160076	1.854762	0.146948							0.85307	0.047941
-1.556684	0.260978	1.860999	0.158624	1.860999	0.14896							0.854317	0.048056
-1.555437	0.260377	1.867235	0.158957	1.867235	0.150436							0.855565	0.04817
-1.554189	0.259781	1.873471	0.160747	1.873471	0.152637							0.856812	0.048284
-1.552942	0.259185	1.879708	0.163114	1.879708	0.155758							0.858059	0.048398
-1.551695	0.258583	1.885944	0.16559	1.885944	0.15769							0.859306	0.048513
-1.550448	0.257984	1.892181	0.168266	1.892181	0.154406							0.860553	0.048627
-1.549201	0.257384	1.898417	0.170799	1.898417	0.146661							0.8618	0.048684
-1.547954	0.256784	1.904654	0.172376	1.904654	0.143584							0.863048	0.048741
-1.546706	0.256331	1.910891	0.172648	1.910891	0.146822							0.864295	0.048799
-1.545459	0.256079	1.917127	0.171974	1.917127	0.150148							0.865542	0.048856
-1.544212	0.256023	1.923364	0.171141	1.923364	0.151501							0.866789	0.048913
-1.542965	0.256079	1.9296	0.17086	1.9296	0.151792							0.868036	0.04897
-1.541718	0.256134	1.935836	0.169833	1.935836	0.151122							0.869283	0.049028
-1.54047	0.25619	1.942073	0.167716	1.942073	0.149072							0.870531	0.049085
-1.539223	0.256245	1.948309	0.165671	1.948309	0.148137							0.871778	0.049142
-1.537976	0.256301	1.954546	0.16364	1.954546	0.15058							0.873025	0.049199
-1.536729	0.256356	1.960783	0.163245	1.960783	0.155563							0.874272	0.049314
-1.535482	0.256412	1.967019	0.165131	1.967019	0.159211							0.87552	0.04943
-1.534235	0.256468	1.973256	0.166947	1.973256	0.160492							0.876767	0.049545
-1.532987	0.256523	1.979492	0.169138	1.979492	0.161013							0.878014	0.04966
-1.53174	0.256122	1.985728	0.172377	1.985728	0.160883							0.879261	0.049775
-1.530493	0.255319	1.991965	0.176309	1.991965	0.160812							0.880508	0.04989
-1.529246	0.254391	1.998201	0.180945	1.998201	0.160083							0.881755	0.050005
-1.527999	0.25334	2.004438	0.18416	2.004438	0.159006							0.883003	0.05012
-1.526752	0.252289	2.010674	0.185195	2.010674	0.158345							0.88425	0.050235
-1.525504	0.251238	2.016911	0.18499	2.016911	0.158115							0.885497	0.050351
-1.524257	0.250185	2.023148	0.181744	2.023148	0.158482							0.886744	0.050408
-1.52301	0.249136	2.029384	0.17476	2.029384	0.159183							0.887991	0.050466
-1.521763	0.248088	2.03562	0.169449	2.03562	0.158953							0.889238	0.050524
-1.520516	0.247034	2.041857	0.167962	2.041857	0.159328							0.890486	0.050581
-1.519269	0.245984	2.048093	0.168271	2.048093	0.161121							0.891733	0.050639
-1.518021	0.244934	2.05433	0.167532	2.05433	0.163625							0.89298	0.050697
-1.516774	0.243885	2.060566	0.165039	2.060566	0.167017							0.894227	0.050754
-1.515527	0.242839	2.066803	0.16298	2.066803	0.170239							0.895474	0.050812
-1.51428	0.241897	2.07304	0.162125	2.07304	0.170848							0.896721	0.05087
-1.513033	0.241101	2.079276	0.163115	2.079276	0.169127							0.897969	0.050927
-1.511785	0.240305	2.085512	0.167112	2.085512	0.166196							0.899216	0.050985
-1.510538	0.239511	2.091749	0.173087	2.091749	0.161079							0.900463	0.051043
-1.509291	0.238718	2.097985	0.177163	2.097985	0.155855							0.90171	0.051101
-1.508044	0.237922	2.104222	0.178353	2.104222	0.152471							0.902957	0.051158
-1.506797	0.237127	2.110458	0.177675	2.110458	0.150794							0.904205	0.051216
-1.505549	0.236332	2.116695	0.174038	2.116695	0.15051							0.905452	0.051274
-1.504302	0.235539	2.122931	0.169551	2.122931	0.151863							0.906699	0.051332
-1.503055	0.234742	2.129168	0.16638	2.129168	0.152623							0.907946	0.051389
-1.501808	0.233869	2.135404	0.164722	2.135404	0.153157							0.909193	0.051447
-1.500561	0.232874	2.141641	0.163511	2.141641	0.154574							0.91044	0.051505
-1.499314	0.231901	2.147877	0.162533	2.147877	0.155751							0.911688	0.051621
-1.498066	0.231002	2.154114	0.161325	2.154114	0.156816							0.912935	0.051737
-1.496819	0.230114	2.16035	0.161868	2.16035	0.157627							0.914182	0.051854
-1.495572	0.22922	2.166587	0.163946	2.166587	0.1576							0.915429	0.05197
-1.494325	0.228329	2.172823	0.166765	2.172823	0.155897							0.916676	0.052086
-1.493078	0.227441	2.17906	0.171453	2.17906	0.150656							0.917923	0.052202
-1.491831	0.22655	2.185296	0.177175	2.185296	0.142794							0.919171	0.052318
-1.490583	0.225659	2.191533	0.183173	2.191533	0.138175							0.920418	0.052435
-1.489336	0.224767	2.197769	0.188408	2.197769	0.138366							0.921665	0.052551
-1.488089	0.223877	2.204006	0.191453	2.204006	0.140135							0.922912	0.052667
-1.486842	0.222823	2.210242	0.191517	2.210242	0.144258							0.924159	0.052725
-1.485595	0.221523	2.216479	0.190904	2.216479	0.148793							0.925406	0.052783
-1.484347	0.220049	2.222715	0.188925	2.222715	0.151323							0.926654	0.052841
-1.4831	0.218409	2.228952	0.187061	2.228952	0.151795							0.927901	0.0529
-1.481853	0.216755	2.235188	0.18752	2.235188	0.153522							0.929148	0.052958
-1.480606	0.215104	2.241425	0.18954	2.241425	0.158182							0.930395	0.053016
-1.479359	0.213453	2.247661	0.188619	2.247661	0.163706							0.931643	0.053074
-1.478112	0.21189	2.253898	0.183145	2.253898	0.167114							0.93289	0.053132
-1.476864	0.210383	2.260134	0.178468	2.260134	0.167855							0.934137	0.05319
-1.475617	0.208785	2.266371	0.17672	2.266371	0.168086							0.935384	0.053249
-1.47437	0.207131	2.272607	0.176489	2.272607	0.166818							0.936631	0.053365
-1.473123	0.20548	2.278844	0.174863	2.278844	0.165629							0.937878	0.053482
-1.471876	0.203875	2.28508	0.171856	2.28508	0.16677							0.939126	0.053599
-1.470628	0.202403	2.291317	0.169501	2.291317	0.170151							0.940373	0.053716
-1.469381	0.201246	2.297553	0.16793	2.297553	0.174506							0.94162	0.053833
-1.468134	0.200733	2.30379	0.165515	2.30379	0.179481							0.942867	0.05395
-1.466887	0.200289	2.310026	0.164453	2.310026	0.18225							0.944114	0.054067
-1.46564	0.199844	2.316263	0.166513	2.316263	0.180246							0.945361	0.054184
-1.464393	0.199401	2.322499	0.167321	2.322499	0.177589							0.946609	0.054301
-1.463145	0.198957	2.328736	0.165237	2.328736	0.174478							0.947856	0.054418
-1.461898	0.198512	2.334972	0.163871	2.334972	0.170846							0.949103	0.054476
-1.460651	0.198067	2.341208	0.166898	2.341208	0.168701							0.95035	0.054535
-1.459404	0.197623	2.347445	0.172645	2.347445	0.169036							0.951597	0.054593
-1.458157	0.197179	2.353682	0.175914	2.353682	0.168971							0.952844	0.054652
-1.45691	0.196663	2.359918	0.174946	2.359918	0.167788							0.954092	0.05471
-1.455662	0.19596	2.366155	0.17357	2.366155	0.165308							0.955339	0.054769
-1.454415	0.195189	2.372391	0.172181	2.372391	0.16555							0.956586	0.054827
-1.453168	0.194414	2.378628	0.171465	2.378628	0.17183							0.957833	0.054886
-1.451921	0.19364	2.384864	0.171655	2.384864	0.178132							0.95908	0.054944
-1.450674	0.192865	2.391101	0.173158	2.391101	0.182913							0.960328	0.055003
-1.449426	0.192089	2.397337	0.172849	2.397337	0.187518							0.961575	0.055062
-1.448179	0.191313	2.403574	0.168043	2.403574	0.190829							0.962822	0.05512
-1.446932	0.190537	2.40981	0.162165	2.40981	0.191294							0.964069	0.055179
-1.445685	0.189762	2.416047	0.157065	2.416047	0.191359							0.965316	0.055237
-1.444438	0.188987	2.422283	0.153561	2.422283	0.190469							0.966563	0.055296
-1.443191	0.188213	2.42852	0.152037	2.42852	0.188675							0.967811	0.055355
-1.441943	0.187414	2.434756	0.153863	2.434756	0.184035							0.969058	0.055413
-1.440696	0.186555	2.440993	0.156364	2.440993	0.17774							0.970305	0.055472
-1.439449	0.18574	2.447229	0.160188	2.447229	0.173824							0.971552	0.055531
-1.438202	0.185062	2.453465	0.163462	2.453465	0.174027							0.972799	0.055589
-1.436955	0.184412	2.459702	0.16521	2.459702	0.173681							0.974046	0.055707
-1.435708	0.183763	2.465939	0.166602	2.465939	0.171141							0.975294	0.055825
-1.43446	0.183114	2.472175	0.169324	2.472175	0.168026							0.976541	0.055943
-1.433213	0.182463	2.478412	0.176084	2.478412	0.165174							0.977788	0.05606
-1.431966	0.181812	2.484648	0.18249	2.484648	0.163102							0.979035	0.056178
-1.430719	0.181163	2.490885	0.185602	2.490885	0.161387							0.980282	0.056296
-1.429472	0.180512	2.497121	0.185079	2.497121	0.161011							0.98153	0.056414
-1.428224	0.179862	2.503357	0.183174	2.503357	0.161618							0.982777	0.056532
-1.426977	0.17917	2.509594	0.178052	2.509594	0.161591							0.984024	0.056649
-1.42573	0.178403	2.515831	0.174166	2.515831	0.159822							0.985271	0.056767
-1.424483	0.177753	2.522067	0.175483	2.522067	0.159213							0.986518	0.056826
-1.423236	0.17737	2.528304	0.179679	2.528304	0.161643							0.987766	0.056885
-1.421988	0.177023	2.53454	0.181324	2.53454	0.164692							0.989013	0.056944
-1.420741	0.17667	2.540777	0.177698	2.540777	0.168475							0.99026	0.057003
-1.419494	0.176317	2.547013	0.174374	2.547013	0.172004							0.991507	0.057062
-1.418247	0.175964	2.553249	0.172764	2.553249	0.173649							0.992754	0.057121
-1.417	0.175611	2.559486	0.172679	2.559486	0.173556							0.994001	0.05718
-1.415753	0.175258	2.565722	0.174923	2.565722	0.175272							0.995249	0.057239
-1.414505	0.174905	2.571959	0.179643	2.571959	0.182088							0.996496	0.057298
-1.413258	0.174553	2.578196	0.182669	2.578196	0.187802							0.997743	0.057357
-1.412011	0.174173	2.584432	0.180766	2.584432	0.19044							0.99899	0.057475
-1.410764	0.173678	2.590669	0.178204	2.590669	0.190354							1.000237	0.057594
-1.409517	0.173104	2.596905	0.177433	2.596905	0.192515							1.001484	0.057712
-1.40827	0.172387	2.603141	0.178599	2.603141	0.199239							1.002732	0.05783
-1.407022	0.171617	2.609378	0.180173	2.609378	0.20442							1.003979	0.057949
-1.405775	0.170844	2.615614	0.18224	2.615614	0.205506							1.005226	0.058067
-1.404528	0.170073	2.621851	0.184416	2.621851	0.207284							1.006473	0.058186
-1.403281	0.169302	2.628088	0.186683	2.628088	0.20783							1.00772	0.058304
-1.402034	0.168531	2.634324	0.188023	2.634324	0.202559							1.008968	0.058422
-1.400787	0.167761	2.640561	0.189944	2.640561	0.197412							1.010215	0.058541
-1.399539	0.166988	2.646797	0.193509	2.646797	0.194881							1.011462	0.0586
-1.398292	0.166216	2.653033	0.195911	2.653033	0.194371							1.012709	0.058659
-1.397045	0.165419	2.65927	0.195149	2.65927	0.193259							1.013956	0.058719
-1.395798	0.164535	2.665506	0.194593	2.665506	0.187953							1.015203	0.058778
-1.394551	0.163656	2.671743	0.195329	2.671743	0.183071							1.016451	0.058837
-1.393303	0.162973	2.677979	0.196249	2.677979	0.181269							1.017698	0.058896
-1.392056	0.162361	2.684216	0.196614	2.684216	0.181396							1.018945	0.058956
-1.390809	0.161749	2.690453	0.194995	2.690453	0.181093							1.020192	0.059015
-1.389562	0.161137	2.696689	0.193245	2.696689	0.180231							1.021439	0.059074
-1.388315	0.160528	2.702926	0.191599	2.702926	0.180138							1.022686	0.059133
-1.387068	0.159914	2.709162	0.190153	2.709162	0.181394							1.023934	0.059193
-1.38582	0.159303	2.715398	0.1897	2.715398	0.182206							1.025181	0.059252
-1.384573	0.158692	2.721635	0.19205	2.721635	0.180842							1.026428	0.059311
-1.383326	0.15808	2.727871	0.193996	2.727871	0.178344							1.027675	0.059371
-1.382079	0.157505	2.734108	0.194189	2.734108	0.177814							1.028922	0.05943
-1.380832	0.157078	2.740345	0.193576	2.740345	0.1815							1.030169	0.059489
-1.379584	0.156778	2.746581	0.192905	2.746581	0.184811							1.031417	0.059549
-1.378337	0.156539	2.752818	0.192376	2.752818	0.186415							1.032664	0.059608
-1.37709	0.156321	2.759054	0.19191	2.759054	0.18726							1.033911	0.059667
-1.375843	0.156104	2.76529	0.19162	2.76529	0.184055							1.035158	0.059727
-1.374596	0.155886	2.771527	0.191454	2.771527	0.177801							1.036406	0.059846
-1.373349	0.155669	2.777763	0.191835	2.777763	0.173101							1.037653	0.059965
-1.372101	0.155455	2.784	0.192235	2.784	0.172093							1.0389	0.060084
-1.370854	0.155254	2.790236	0.191714	2.790236	0.170715							1.040147	0.060203
-1.369607	0.155055	2.796473	0.18993	2.796473	0.166495							1.041394	0.060322
-1.36836	0.154838	2.80271	0.188928	2.80271	0.161316							1.042641	0.060441
-1.367113	0.154612	2.808946	0.19221	2.808946	0.160013							1.043889	0.060561
-1.365865	0.154289	2.815182	0.195584	2.815182	0.165006							1.045136	0.06068
-1.364618	0.153859	2.821419	0.197291	2.821419	0.170487							1.046383	0.060799
-1.363371	0.153534	2.827655	0.197714	2.827655	0.178842							1.04763	0.060918
-1.362124	0.15325	2.833892	0.198091	2.833892	0.188966							1.048877	0.060978
-1.360877	0.152968	2.840128	0.198104	2.840128	0.197611							1.050124	0.061037
-1.35963	0.152686	2.846365	0.197945	2.846365	0.202752							1.051372	0.061097
-1.358382	0.152403	2.852602	0.197839	2.852602	0.207141							1.052619	0.061156
-1.357135	0.152121	2.858838	0.198727	2.858838	0.209848							1.053866	0.061216
-1.355888	0.151838	2.865074	0.198862	2.865074	0.212764							1.055113	0.061276
-1.354641	0.151556	2.871311	0.194714	2.871311	0.213102							1.05636	0.061335
-1.353394	0.151274	2.877547	0.19109	2.877547	0.209151							1.057607	0.061395
-1.352147	0.150997	2.883784	0.192414	2.883784	0.206655							1.058855	0.061454
-1.350899	0.15077	2.89002	0.195306	2.89002	0.206911							1.060102	0.061514
-1.349652	0.150618	2.896257	0.198213	2.896257	0.206764							1.061349	0.061634
-1.348405	0.150587	2.902493	0.201149	2.902493	0.203356							1.062596	0.061753
-1.347158	0.150604	2.90873	0.203548	2.90873	0.199637							1.063843	0.061873
-1.345911	0.150621	2.914966	0.203612	2.914966	0.196616							1.065091	0.061993
-1.344664	0.150637	2.921203	0.204091	2.921203	0.196852							1.066338	0.062112
-1.343416	0.150654	2.927439	0.205178	2.927439	0.197514							1.067585	0.062232
-1.342169	0.150671	2.933676	0.206621	2.933676	0.199883							1.068832	0.062352
-1.340922	0.150688	2.939912	0.20718	2.939912	0.20155							1.070079	0.062471
-1.339675	0.150704	2.946149	0.2036	2.946149	0.200135							1.071326	0.062591
-1.338428	0.150721	2.952385	0.199701	2.952385	0.195777							1.072574	0.062711
-1.33718	0.150681	2.958622	0.195241	2.958622	0.192808							1.073821	0.06277
-1.335933	0.150249	2.964858	0.190711	2.964858	0.195636							1.075068	0.06283
-1.334686	0.149385	2.971095	0.187787	2.971095	0.198457							1.076315	0.06289
-1.333439	0.148613	2.977331	0.189264	2.977331	0.198135							1.077562	0.06295
-1.332192	0.147894	2.983568	0.190644	2.983568	0.19795							1.078809	0.06301
-1.330945	0.147176	2.989804	0.191286	2.989804	0.200087							1.080057	0.063069
-1.329697	0.146457	2.996041	0.191806	2.996041	0.202439							1.081304	0.063129
-1.32845	0.145741	3.002277	0.19366	3.002277	0.20474							1.082551	0.063189
-1.327203	0.145022	3.008514	0.196996	3.008514	0.207988							1.083798	0.063249
-1.325956	0.144303	3.01475	0.200244	3.01475	0.212132							1.085045	0.063309
-1.324709	0.143587	3.020987	0.203499	3.020987	0.216276							1.086293	0.063369
-1.323461	0.142868	3.027223	0.206577	3.027223	0.218468							1.08754	0.063429
-1.322214	0.142184	3.03346	0.207159	3.03346	0.219712							1.088787	0.063488
-1.320967	0.141706	3.039696	0.20636	3.039696	0.220843							1.090034	0.063548
-1.31972	0.141428	3.045933	0.206791	3.045933	0.222409							1.091281	0.063608
-1.318473	0.141019	3.052169	0.209085	3.052169	0.222379							1.092529	0.063668
-1.317226	0.14053	3.058406	0.211189	3.058406	0.219785							1.093776	0.063728
-1.315978	0.140021	3.064642	0.211524	3.064642	0.217048							1.095023	0.063788
-1.314731	0.139479	3.070879	0.211238	3.070879	0.215011							1.09627	0.063848
-1.313484	0.138936	3.077115	0.210807	3.077115	0.212914							1.097517	0.063908
-1.312237	0.138391	3.083352	0.210496	3.083352	0.209971							1.098764	0.064028
-1.31099	0.137848	3.089588	0.210104	3.089588	0.206416							1.100012	0.064148
-1.309742	0.137308	3.095825	0.210318	3.095825	0.203801							1.101259	0.064269
-1.308495	0.136767	3.102061	0.210823	3.102061	0.204714							1.102506	0.064389
-1.307248	0.136226	3.108298	0.210299	3.108298	0.205711							1.103753	0.064509
-1.306001	0.135659	3.114534	0.208115	3.114534	0.206334							1.105	0.064629
-1.304754	0.135056	3.12077	0.207871	3.12077	0.206601							1.106247	0.064749
-1.303507	0.134544	3.127007	0.212328	3.127007	0.206023							1.107495	0.06487
-1.302259	0.134166	3.133244	0.216598	3.133244	0.205255							1.108742	0.06499
-1.301012	0.133787	3.13948	0.217249	3.13948	0.203422							1.109989	0.06511
-1.299765	0.133408	3.145717	0.217637	3.145717	0.199325							1.111236	0.06517
-1.298518	0.133027	3.151953	0.217868	3.151953	0.195734							1.112483	0.06523
-1.297271	0.132647	3.15819	0.21873	3.15819	0.200062							1.11373	0.065291
-1.296023	0.132268	3.164426	0.220065	3.164426	0.205205							1.114978	0.065351
-1.294776	0.131888	3.170662	0.225921	3.170662	0.20668							1.116225	0.065411
-1.293529	0.13151	3.176899	0.231591	3.176899	0.20372							1.117472	0.065471
-1.292282	0.13113	3.183136	0.231956	3.183136	0.201152							1.118719	0.065531
-1.291035	0.130739	3.189372	0.226727	3.189372	0.202075							1.119967	0.065591
-1.289788	0.130331	3.195609	0.221922	3.195609	0.203396							1.121214	0.065651
-1.28854	0.129877	3.201845	0.221685	3.201845	0.204837							1.122461	0.065711
-1.287293	0.129358	3.208082	0.221967	3.208082	0.207873							1.123708	0.065832
-1.286046	0.128837	3.214318	0.224182	3.214318	0.210377							1.124955	0.065953
-1.284799	0.128316	3.220555	0.227031	3.220555	0.204149							1.126202	0.066073
-1.283552	0.127797	3.226791	0.228887	3.226791	0.197073							1.12745	0.066194
-1.282305	0.127277	3.233027	0.225539	3.233027	0.193789							1.128697	0.066314
-1.281057	0.126757	3.239264	0.222304	3.239264	0.19412							1.129944	0.066435
-1.27981	0.126236	3.245501	0.223018	3.245501	0.193367							1.131191	0.066556
-1.278563	0.125717	3.251737	0.225362	3.251737	0.189398							1.132438	0.066676
-1.277316	0.125194	3.257974	0.228423	3.257974	0.185942							1.133685	0.066797
-1.276069	0.124621	3.26421	0.231263	3.26421	0.187002							1.134933	0.066918
-1.274821	0.12401	3.270447	0.232913	3.270447	0.188402							1.13618	0.066978
-1.273574	0.123772	3.276683	0.229928	3.276683	0.192168							1.137427	0.067038
-1.272327	0.124032	3.282919	0.226669	3.282919	0.197658							1.138674	0.067099
-1.27108	0.12429	3.289156	0.225119	3.289156	0.201567							1.139921	0.067159
-1.269833	0.124549	3.295393	0.22431	3.295393	0.201647							1.141168	0.067219
-1.268586	0.124808	3.301629	0.22334	3.301629	0.201716							1.142416	0.067279
-1.267338	0.125066	3.307866	0.221751	3.307866	0.206429							1.143663	0.06734
-1.266091	0.125326	3.314102	0.220017	3.314102	0.212328							1.14491	0.0674
-1.264844	0.125576	3.320339	0.215957	3.320339	0.218021							1.146157	0.06746
-1.263597	0.125805	3.326575	0.211351	3.326575	0.220616							1.147404	0.067521
-1.26235	0.126055	3.332811	0.209737	3.332811	0.222817							1.148652	0.067581
-1.261102	0.126307	3.339048	0.21202	3.339048	0.219102							1.149899	0.067641
-1.259855	0.126547	3.345284	0.213954	3.345284	0.214431							1.151146	0.067702
-1.258608	0.126613	3.351521	0.213475	3.351521	0.212555							1.152393	0.067762
-1.257361	0.126405	3.357758	0.212794	3.357758	0.214999							1.15364	0.067822
-1.256114	0.126176	3.363994	0.213112	3.363994	0.216844							1.154887	0.067883
-1.254867	0.125947	3.370231	0.213716	3.370231	0.212929							1.156135	0.067943
-1.253619	0.125718	3.376467	0.215233	3.376467	0.20869							1.157382	0.068003
-1.252372	0.12549	3.382703	0.219244	3.382703	0.202672							1.158629	0.068064
-1.251125	0.125261	3.38894	0.223363	3.38894	0.196006							1.159876	0.068124
-1.249878	0.125032	3.395176	0.225526	3.395176	0.191224							1.161123	0.068245
-1.248631	0.124804	3.401413	0.226723	3.401413	0.192314							1.16237	0.068366
-1.247383	0.124575	3.40765	0.228114	3.40765	0.19378							1.163618	0.068487
-1.246136	0.124369	3.413886	0.230593	3.413886	0.201806							1.164865	0.068608
-1.244889	0.124217	3.420123	0.232441	3.420123	0.209464							1.166112	0.068729
-1.243642	0.124091	3.426359	0.230766	3.426359	0.214223							1.167359	0.068851
-1.242395	0.124002	3.432595	0.228856	3.432595	0.218644							1.168606	0.068972
-1.241148	0.123915	3.438832	0.228294	3.438832	0.223923							1.169854	0.069093
-1.2399	0.123828	3.445068	0.227345	3.445068	0.233337							1.171101	0.069214
-1.238653	0.12374	3.451305	0.227412	3.451305	0.243194							1.172348	0.069335
-1.237406	0.123653	3.457541	0.229188	3.457541	0.246118							1.173595	0.069395
-1.236159	0.123566	3.463778	0.231057	3.463778	0.245657							1.174842	0.069456
-1.234912	0.123478	3.470015	0.227354	3.470015	0.24648							1.17609	0.069516
-1.233665	0.12339	3.476251	0.223377	3.476251	0.24234							1.177337	0.069577
-1.232417	0.123303	3.482487	0.22167	3.482487	0.238104							1.178584	0.069637
-1.23117	0.123094	3.488724	0.223712	3.488724	0.234502							1.179831	0.069698
-1.229923	0.122594	3.49496	0.226389	3.49496	0.232907							1.181078	0.069758
-1.228676	0.122098	3.501197	0.228612	3.501197	0.232618							1.182325	0.069819
-1.227429	0.121621	3.507433	0.230258	3.507433	0.231043							1.183573	0.069879
-1.226182	0.121145	3.51367	0.229771	3.51367	0.229486							1.18482	0.06994
-1.224934	0.120665	3.519907	0.227212	3.519907	0.233908							1.186067	0.070001
-1.223687	0.120187	3.526143	0.223947	3.526143	0.239929							1.187314	0.070061
-1.22244	0.119709	3.53238	0.225205	3.53238	0.240088							1.188561	0.070122
-1.221193	0.119232	3.538616	0.226858	3.538616	0.236017							1.189808	0.070182
-1.219946	0.118753	3.544852	0.231302	3.544852	0.232192							1.191056	0.070243
-1.218698	0.118276	3.551089	0.235148	3.551089	0.232047							1.192303	0.070303
-1.217451	0.117798	3.557325	0.2388	3.557325	0.232326							1.19355	0.070364
-1.216204	0.117375	3.563562	0.240982	3.563562	0.232696							1.194797	0.070424
-1.214957	0.117161	3.569798	0.242742	3.569798	0.231787							1.196044	0.070485
-1.21371	0.116996	3.576035	0.243808	3.576035	0.231668							1.197292	0.070545
-1.212463	0.116902	3.582272	0.245181	3.582272	0.231792							1.198539	0.070667
-1.211215	0.116813	3.588508	0.245571	3.588508	0.231038							1.199786	0.070788
-1.209968	0.116728	3.594744	0.246396	3.594744	0.22967							1.201033	0.07091
-1.208721	0.116636	3.600981	0.247286	3.600981	0.229542							1.20228	0.071031
-1.207474	0.116541	3.607217	0.24404	3.607217	0.234306							1.203527	0.071153
-1.206227	0.116447	3.613454	0.240002	3.613454	0.240425							1.204775	0.071274
-1.204979	0.116353	3.61969	0.238587	3.61969	0.243459							1.206022	0.071396
-1.203732	0.116259	3.625927	0.237566	3.625927	0.237978							1.207269	0.071517
-1.202485	0.116164	3.632164	0.236418	3.632164	0.231466							1.208516	0.071639
-1.201238	0.116059	3.6384	0.236534	3.6384	0.2261							1.209763	0.07176
-1.199991	0.115911	3.644636	0.236874	3.644636	0.220423							1.21101	0.071821
-1.198744	0.115759	3.650873	0.239724	3.650873	0.216391							1.212258	0.071882
-1.197496	0.115621	3.657109	0.243472	3.657109	0.218197							1.213505	0.071942
-1.196249	0.115483	3.663346	0.246224	3.663346	0.221065							1.214752	0.072003
-1.195002	0.115347	3.669582	0.248317	3.669582	0.221375							1.215999	0.072064
-1.193755	0.11521	3.675819	0.251276	3.675819	0.21945							1.217246	0.072124
-1.192508	0.115073	3.682055	0.254227	3.682055	0.217959							1.218493	0.072185
-1.19126	0.114936	3.688292	0.256914	3.688292	0.221514							1.219741	0.072246
-1.190013	0.1148	3.694528	0.2573	3.694528	0.225871							1.220988	0.072306
-1.188766	0.114663	3.700765	0.25737	3.700765	0.229055							1.222235	0.072367
-1.187519	0.114526	3.707001	0.257514	3.707001	0.231848							1.223482	0.072489
-1.186272	0.114316	3.713238	0.256871	3.713238	0.232383							1.22473	0.07261
-1.185025	0.113795	3.719474	0.256085	3.719474	0.231382							1.225977	0.072732
-1.183777	0.113212	3.725711	0.256253	3.725711	0.230794							1.227224	0.072854
-1.18253	0.112572	3.731947	0.257077	3.731947	0.228563							1.228471	0.072976
-1.181283	0.11193	3.738184	0.254613	3.738184	0.226288							1.229718	0.073097
-1.180036	0.111287	3.74442	0.247712	3.74442	0.229184							1.230965	0.073219
-1.178789	0.110645	3.750657	0.241318	3.750657	0.233851							1.232213	0.073341
-1.177541	0.110002	3.756893	0.239882	3.756893	0.239764							1.23346	0.073462
-1.176294	0.10936	3.76313	0.239811	3.76313	0.245757							1.234707	0.073584
-1.175047	0.108716	3.769366	0.239188	3.769366	0.250564							1.235954	0.073645
-1.1738	0.108071	3.775603	0.238175	3.775603	0.253387							1.237201	0.073706
-1.172553	0.107427	3.781839	0.236521	3.781839	0.256039							1.238448	0.073767
-1.171306	0.106822	3.788076	0.234151	3.788076	0.256856							1.239696	0.073827
-1.170058	0.106372	3.794312	0.231838	3.794312	0.256289							1.240943	0.073888
-1.168811	0.106054	3.800549	0.234495	3.800549	0.254395							1.24219	0.073949
-1.167564	0.106012	3.806785	0.239332	3.806785	0.248576							1.243437	0.07401
-1.166317	0.105998	3.813022	0.24372	3.813022	0.242285							1.244684	0.07407
-1.16507	0.105985	3.819258	0.245579	3.819258	0.240867							1.245931	0.074131
-1.163823	0.105971	3.825495	0.247383	3.825495	0.239958							1.247179	0.074192
-1.162575	0.105957	3.831731	0.251257	3.831731	0.24021							1.248426	0.074253
-1.161328	0.105943	3.837968	0.255629	3.837968	0.24374							1.249673	0.074314
-1.160081	0.10593	3.844204	0.258305	3.844204	0.247116							1.25092	0.074375
-1.158834	0.105916	3.850441	0.260807	3.850441	0.24883							1.252167	0.074435
-1.157587	0.105903	3.856677	0.263028	3.856677	0.250327							1.253415	0.074496
-1.15634	0.105894	3.862914	0.262629	3.862914	0.251623							1.254662	0.074557
-1.155092	0.105913	3.86915	0.261578	3.86915	0.253677							1.255909	0.074618
-1.153845	0.105901	3.875387	0.258363	3.875387	0.256423							1.257156	0.074679
-1.152598	0.105719	3.881623	0.254555	3.881623	0.254587							1.258403	0.074739
-1.151351	0.105484	3.88786	0.253867	3.88786	0.251576							1.25965	0.0748
-1.150104	0.105248	3.894096	0.254865	3.894096	0.247201							1.260898	0.074922
-1.148856	0.105013	3.900332	0.255995	3.900332	0.242429							1.262145	0.075044
-1.147609	0.104777	3.906569	0.25887	3.906569	0.237496							1.263392	0.075166
-1.146362	0.104542	3.912806	0.262715	3.912806	0.234089							1.264639	0.075288
-1.145115	0.104307	3.919042	0.266511	3.919042	0.231889							1.265886	0.07541
-1.143868	0.104072	3.925279	0.270288	3.925279	0.234133							1.267133	0.075532
-1.142621	0.103836	3.931515	0.272983	3.931515	0.237815							1.268381	0.075654
-1.141373	0.103601	3.937752	0.275445	3.937752	0.24273							1.269628	0.075776
-1.140126	0.103166	3.943988	0.277924	3.943988	0.247361							1.270875	0.075898
-1.138879	0.102678	3.950224	0.277775	3.950224	0.251538							1.272122	0.07602
-1.137632	0.102233	3.956461	0.274601	3.956461	0.256258							1.273369	0.076081
-1.136385	0.101801	3.962698	0.271139	3.962698	0.261001							1.274616	0.076142
-1.135137	0.101367	3.968934	0.268148	3.968934	0.263951							1.275864	0.076203
-1.13389	0.100933	3.975171	0.265535	3.975171	0.266892							1.277111	0.076264
-1.132643	0.100499	3.981407	0.264829	3.981407	0.270493							1.278358	0.076325
-1.131396	0.100067	3.987644	0.264765	3.987644	0.272201							1.279605	0.076386
-1.130149	0.099633	3.99388	0.263209	3.99388	0.272827							1.280853	0.076446
-1.128902	0.099199	4.000117	0.262201	4.000117	0.268904							1.2821	0.076507
-1.127654	0.098769	4.006353	0.262107	4.006353	0.263117							1.283347	0.076568
-1.126407	0.098336	4.012589	0.262499	4.012589	0.258357							1.284594	0.076629
-1.12516	0.098049	4.018826	0.26295	4.018826	0.254642							1.285841	0.076751
-1.123913	0.097869	4.025063	0.262357	4.025063	0.250939							1.287088	0.076873
-1.122666	0.097976	4.031299	0.261242	4.031299	0.249628							1.288336	0.076996
-1.121418	0.098156	4.037536	0.260156	4.037536	0.249281							1.289583	0.077118
-1.120171	0.098335	4.043772	0.25787	4.043772	0.248787							1.29083	0.07724
-1.118924	0.098515	4.050009	0.254815	4.050009	0.247315							1.292077	0.077362
-1.117677	0.098695	4.056245	0.251978	4.056245	0.245997							1.293324	0.077484
-1.11643	0.098874	4.062481	0.250148	4.062481	0.24723							1.294571	0.077606
-1.115183	0.099054	4.068718	0.252734	4.068718	0.249528							1.295819	0.077728
-1.113935	0.099235	4.074955	0.257413	4.074955	0.25378							1.297066	0.07785
-1.112688	0.099415	4.081191	0.261614	4.081191	0.258503							1.298313	0.077911
-1.111441	0.099594	4.087428	0.264619	4.087428	0.262584							1.29956	0.077972
-1.110194	0.099625	4.093664	0.267349	4.093664	0.266525							1.300807	0.078033
-1.108947	0.099549	4.099901	0.269642	4.099901	0.269005							1.302054	0.078094
-1.1077	0.099318	4.106137	0.271474	4.106137	0.266749							1.303302	0.078155
-1.106452	0.099055	4.112373	0.27436	4.112373	0.262965							1.304549	0.078216
-1.105205	0.098797	4.11861	0.280553	4.11861	0.265242							1.305796	0.078277
-1.103958	0.09856	4.124846	0.287546	4.124846	0.270109							1.307043	0.078338
-1.102711	0.098315	4.131083	0.287468	4.131083	0.274099							1.30829	0.078399
-1.101464	0.098056	4.13732	0.282762	4.13732	0.274311							1.309538	0.07846
-1.100216	0.097793	4.143556	0.279669	4.143556	0.272866							1.310785	0.078521
-1.098969	0.097531	4.149793	0.280093	4.149793	0.268574							1.312032	0.078582
-1.097722	0.097269	4.156029	0.281287	4.156029	0.263486							1.313279	0.078643
-1.096475	0.097006	4.162265	0.281797	4.162265	0.260266							1.314526	0.078704
-1.095228	0.096611	4.168502	0.282096	4.168502	0.260976							1.315773	0.078765
-1.093981	0.096106	4.174738	0.281575	4.174738	0.263754							1.317021	0.078826
-1.092733	0.095558	4.180975	0.279959	4.180975	0.26343							1.318268	0.078887
-1.091486	0.094996	4.187212	0.278195	4.187212	0.26109							1.319515	0.078948
-1.090239	0.094434	4.193448	0.279097	4.193448	0.257056							1.320762	0.079009
-1.088992	0.093872	4.199685	0.281099	4.199685	0.25286							1.322009	0.07907
-1.087745	0.09331	4.205921	0.280934	4.205921	0.250549							1.323256	0.079192
-1.086497	0.092747	4.212157	0.279047	4.212157	0.253964							1.324504	0.079315
-1.08525	0.092184	4.218394	0.276631	4.218394	0.259468							1.325751	0.079437
-1.084003	0.091624	4.22463	0.274603	4.22463	0.263391							1.326998	0.079559
-1.082756	0.091064	4.230867	0.272924	4.230867	0.266476							1.328245	0.079682
-1.081509	0.090502	4.237103	0.271804	4.237103	0.267026							1.329492	0.079804
-1.080262	0.089981	4.24334	0.270934	4.24334	0.263187							1.330739	0.079926
-1.079014	0.089492	4.249577	0.270942	4.249577	0.25773							1.331987	0.080048
-1.077767	0.089183	4.255813	0.271551	4.255813	0.254184							1.333234	0.080171
-1.07652	0.088959	4.262049	0.271117	4.262049	0.251921							1.334481	0.080293
-1.075273	0.088736	4.268286	0.269011	4.268286	0.250273							1.335728	0.080354
-1.074026	0.088512	4.274522	0.266376	4.274522	0.247641							1.336976	0.080415
-1.072778	0.088289	4.280759	0.267708	4.280759	0.245362							1.338223	0.080476
-1.071531	0.088065	4.286995	0.271142	4.286995	0.245668							1.33947	0.080537
-1.070284	0.087842	4.293232	0.274417	4.293232	0.247173							1.340717	0.080598
-1.069037	0.087619	4.299469	0.276924	4.299469	0.252712							1.341964	0.080659
-1.06779	0.087396	4.305705	0.278976	4.305705	0.261342							1.343211	0.08072
-1.066543	0.087172	4.311942	0.279483	4.311942	0.26859							1.344459	0.080781
-1.065295	0.087097	4.318178	0.279017	4.318178	0.273806							1.345706	0.080842
-1.064048	0.087122	4.324414	0.27798	4.324414	0.278878							1.346953	0.080903
-1.062801	0.087032	4.330651	0.277969	4.330651	0.284171							1.3482	0.080964
-1.061554	0.086887	4.336887	0.279478	4.336887	0.288986							1.349447	0.081025
-1.060307	0.086742	4.343124	0.279872	4.343124	0.29096							1.350694	0.081086
-1.05906	0.086597	4.34936	0.279377	4.34936	0.289802							1.351942	0.081147
-1.057812	0.086452	4.355597	0.277688	4.355597	0.287866							1.353189	0.081209
-1.056565	0.086306	4.361834	0.275375	4.361834	0.284073							1.354436	0.08127
-1.055318	0.086161	4.36807	0.273929	4.36807	0.279194							1.355683	0.081331
-1.054071	0.086016	4.374306	0.274165	4.374306	0.276558							1.35693	0.081392
-1.052824	0.085871	4.380543	0.274857	4.380543	0.276455							1.358178	0.081453
-1.051576	0.08573	4.386779	0.274615	4.386779	0.277639							1.359425	0.081514
-1.050329	0.085787	4.393016	0.274335	4.393016	0.278458							1.360672	0.081636
-1.049082	0.086019	4.399252	0.274907	4.399252	0.278441							1.361919	0.081758
-1.047835	0.086419	4.405489	0.27484	4.405489	0.276291							1.363166	0.081881
-1.046588	0.08693	4.411726	0.273867	4.411726	0.273611							1.364413	0.082003
-1.045341	0.087462	4.417962	0.273311	4.417962	0.272714							1.365661	0.082126
-1.044093	0.087994	4.424198	0.273197	4.424198	0.273003							1.366908	0.082248
-1.042846	0.088527	4.430435	0.273479	4.430435	0.273751							1.368155	0.08237
-1.041599	0.08906	4.436671	0.273461	4.436671	0.274942							1.369402	0.082493
-1.040352	0.089591	4.442908	0.272508	4.442908	0.276253							1.370649	0.082615
-1.039105	0.090122	4.449144	0.272466	4.449144	0.274991							1.371897	0.082737
-1.037858	0.090654	4.455381	0.273373	4.455381	0.270944							1.373144	0.082798
-1.03661	0.091185	4.461617	0.274121	4.461617	0.267902							1.374391	0.08286
-1.035363	0.091478	4.467854	0.274038	4.467854	0.27101							1.375638	0.082921
-1.034116	0.09149	4.47409	0.27289	4.47409	0.277256							1.376885	0.082982
-1.032869	0.091544	4.480327	0.271658	4.480327	0.280955							1.378132	0.083043
-1.031622	0.091716	4.486563	0.270654	4.486563	0.282411							1.37938	0.083104
-1.030374	0.091909	4.4928	0.268794	4.4928	0.282988							1.380627	0.083165
-1.029127	0.092103	4.499036	0.266214	4.499036	0.282648							1.381874	0.083226
-1.02788	0.092296	4.505273	0.265546	4.505273	0.28184							1.383121	0.083287
-1.026633	0.09249	4.511509	0.267401	4.511509	0.282581							1.384368	0.083348
-1.025386	0.092683	4.517746	0.270574	4.517746	0.284593							1.385616	0.08347
-1.024139	0.092877	4.523982	0.273786	4.523982	0.285741							1.386863	0.083593
-1.022891	0.09307	4.530219	0.276689	4.530219	0.284975							1.38811	0.083715
-1.021644	0.093264	4.536455	0.278642	4.536455	0.283886							1.389357	0.083838
-1.020397	0.093342	4.542692	0.280402	4.542692	0.28454							1.390604	0.08396
-1.01915	0.093265	4.548928	0.283998	4.548928	0.286189							1.391851	0.084082
-1.017903	0.093099	4.555165	0.289536	4.555165	0.289577							1.393099	0.084205
-1.016655	0.092898	4.561401	0.295463	4.561401	0.294354							1.394346	0.084327
-1.015408	0.092691	4.567638	0.298981	4.567638	0.297728							1.395593	0.08445
-1.014161	0.092483	4.573874	0.300651	4.573874	0.299262							1.39684	0.084572
-1.012914	0.092276	4.580111	0.302599	4.580111	0.300154							1.398087	0.084633
-1.011667	0.092069	4.586347	0.304246	4.586347	0.300397							1.399334	0.084694
-1.01042	0.091862	4.592584	0.305085	4.592584	0.300166							1.400582	0.084755
-1.009172	0.091655	4.59882	0.30683	4.59882	0.30139							1.401829	0.084816
-1.007925	0.091447	4.605057	0.309454	4.605057	0.303563							1.403076	0.084877
-1.006678	0.091239	4.611293	0.311091	4.611293	0.304803							1.404323	0.084938
-1.005431	0.091007	4.61753	0.31102	4.61753	0.302888							1.40557	0.084999
-1.004184	0.090742	4.623766	0.310822	4.623766	0.29892							1.406817	0.085061
-1.002936	0.090334	4.630002	0.312241	4.630002	0.294566							1.408065	0.085122
-1.001689	0.089813	4.636239	0.314232	4.636239	0.290679							1.409312	0.085183
-1.000442	0.089274	4.642476	0.313508	4.642476	0.288511							1.410559	0.085244
-0.999195	0.088735	4.648712	0.310664	4.648712	0.288135							1.411806	0.085305
-0.997948	0.088223	4.654949	0.309471	4.654949	0.288871							1.413054	0.085366
-0.996701	0.087728	4.661185	0.310495	4.661185	0.289578							1.414301	0.085427
-0.995453	0.087214	4.667422	0.311874	4.667422	0.289691							1.415548	0.085488
-0.994206	0.086675	4.673658	0.311856	4.673658	0.286699							1.416795	0.085549
-0.992959	0.086135	4.679894	0.310903	4.679894	0.281413							1.418042	0.08561
-0.991712	0.085595	4.686131	0.310544	4.686131	0.277915							1.419289	0.085671
-0.990465	0.085163	4.692368	0.310533	4.692368	0.279927							1.420537	0.085732
-0.989218	0.084934	4.698604	0.310096	4.698604	0.285453							1.421784	0.085793
-0.98797	0.084645	4.704841	0.310304	4.704841	0.287958							1.423031	0.085916
-0.986723	0.084125	4.711077	0.311109	4.711077	0.287354							1.424278	0.086038
-0.985476	0.083533	4.717314	0.309828	4.717314	0.285451							1.425525	0.086161
-0.984229	0.082941	4.72355	0.306376	4.72355	0.281185							1.426772	0.086283
-0.982982	0.08235	4.729786	0.302535	4.729786	0.275585							1.42802	0.086405
-0.981735	0.081757	4.736023	0.29903	4.736023	0.274447							1.429267	0.086528
-0.980487	0.081164	4.74226	0.296128	4.74226	0.278032							1.430514	0.08665
-0.97924	0.080571	4.748496	0.292931	4.748496	0.277777							1.431761	0.086772
-0.977993	0.079981	4.754733	0.289269	4.754733	0.270326							1.433008	0.086895
-0.976746	0.07939	4.760969	0.286645	4.760969	0.261981							1.434255	0.087017
-0.975499	0.078767	4.767206	0.28536	4.767206	0.25964							1.435503	0.087078
-0.974251	0.078065	4.773442	0.284162	4.773442	0.261757							1.43675	0.087139
-0.973004	0.077518	4.779679	0.282935	4.779679	0.264527							1.437997	0.0872
-0.971757	0.077271	4.785915	0.282271	4.785915	0.268206							1.439244	0.087261
-0.97051	0.077117	4.792151	0.283696	4.792151	0.27316							1.440491	0.087323
-0.969263	0.076962	4.798388	0.28706	4.798388	0.279253							1.441739	0.087384
-0.968016	0.076807	4.804625	0.289671	4.804625	0.284979							1.442986	0.087445
-0.966768	0.076653	4.810861	0.290844	4.810861	0.290589							1.444233	0.087506
-0.965521	0.076498	4.817098	0.291787	4.817098	0.297201							1.44548	0.087567
-0.964274	0.076343	4.823334	0.293344	4.823334	0.303623							1.446727	0.087628
-0.963027	0.076188	4.829571	0.295196	4.829571	0.306744							1.447974	0.08775
-0.96178	0.076033	4.835807	0.296635	4.835807	0.307895							1.449222	0.087872
-0.960532	0.075907	4.842043	0.297957	4.842043	0.310474							1.450469	0.087995
-0.959285	0.075873	4.84828	0.299644	4.84828	0.313882							1.451716	0.088117
-0.958038	0.076002	4.854517	0.300302	4.854517	0.316839							1.452963	0.088239
-0.956791	0.076291	4.860753	0.300091	4.860753	0.318514							1.45421	0.088362
-0.955544	0.076642	4.86699	0.302906	4.86699	0.318275							1.455457	0.088484
-0.954297	0.076994	4.873226	0.308859	4.873226	0.317766							1.456705	0.088606
-0.953049	0.077346	4.879463	0.313538	4.879463	0.318021							1.457952	0.088729
-0.951802	0.077698	4.885699	0.315063	4.885699	0.315647							1.459199	0.088851
-0.950555	0.07805	4.891935	0.315199	4.891935	0.310309							1.460446	0.088912
-0.949308	0.078403	4.898172	0.316344	4.898172	0.307827							1.461693	0.088973
-0.948061	0.078755	4.904408	0.31862	4.904408	0.309367							1.46294	0.089034
-0.946813	0.079106	4.910645	0.321025	4.910645	0.310878							1.464188	0.089095
-0.945566	0.079407	4.916882	0.323284	4.916882	0.309477							1.465435	0.089156
-0.944319	0.079548	4.923118	0.324462	4.923118	0.305646							1.466682	0.089217
-0.943072	0.079602	4.929355	0.322124	4.929355	0.304223							1.467929	0.089278
-0.941825	0.079693	4.935591	0.316618	4.935591	0.30734							1.469177	0.089339
-0.940578	0.079803	4.941827	0.313858	4.941827	0.311465							1.470424	0.0894
-0.93933	0.079914	4.948064	0.314941	4.948064	0.314966							1.471671	0.089461
-0.938083	0.080024	4.9543	0.316219	4.9543	0.319055							1.472918	0.089522
-0.936836	0.080135	4.960537	0.316433	4.960537	0.31999							1.474165	0.089583
-0.935589	0.080246	4.966774	0.316169	4.966774	0.315563							1.475412	0.089644
-0.934342	0.080356	4.97301	0.315627	4.97301	0.310488							1.47666	0.089705
-0.933095	0.080466	4.979247	0.314678	4.979247	0.308327							1.477907	0.089766
-0.931847	0.080577	4.985483	0.313473	4.985483	0.30817							1.479154	0.089827
-0.9306	0.080716	4.991719	0.31243	4.991719	0.306627							1.480401	0.089888
-0.929353	0.080967	4.997956	0.312072	4.997956	0.303239							1.481648	0.089949
-0.928106	0.081232	5.004192	0.31098	5.004192	0.299413							1.482895	0.090011
-0.926859	0.08129	5.010429	0.308665	5.010429	0.296101							1.484143	0.090072
-0.925611	0.081252	5.016665	0.306752	5.016665	0.295427							1.48539	0.090194
-0.924364	0.081213	5.022902	0.305625	5.022902	0.298567							1.486637	0.090316
-0.923117	0.081175	5.029139	0.304693	5.029139	0.304067							1.487884	0.090438
-0.92187	0.081137	5.035375	0.303408	5.035375	0.306221							1.489131	0.09056
-0.920623	0.081099	5.041611	0.302084	5.041611	0.303391							1.490378	0.090683
-0.919376	0.081061	5.047848	0.302616	5.047848	0.300819							1.491626	0.090805
-0.918128	0.081022	5.054084	0.305582	5.054084	0.299767							1.492873	0.090927
-0.916881	0.080984	5.060321	0.30803	5.060321	0.299884							1.49412	0.091049
-0.915634	0.080936	5.066557	0.308882	5.066557	0.30276							1.495367	0.091172
-0.914387	0.080787	5.072794	0.308359	5.072794	0.30928							1.496614	0.091294
-0.91314	0.080539	5.079031	0.30599	5.079031	0.314339							1.497862	0.091355
-0.911892	0.08037	5.085267	0.302281	5.085267	0.314738							1.499109	0.091416
-0.910645	0.080256	5.091503	0.301223	5.091503	0.31197							1.500356	0.091477
-0.909398	0.080142	5.09774	0.304669	5.09774	0.312202							1.501603	0.091538
-0.908151	0.080028	5.103976	0.307848	5.103976	0.316935							1.50285	0.091599
-0.906904	0.079914	5.110213	0.308922	5.110213	0.318438							1.504097	0.09166
-0.905657	0.0798	5.116449	0.308405	5.116449	0.314575							1.505345	0.091721
-0.904409	0.079686	5.122686	0.309896	5.122686	0.311365							1.506592	0.091781
-0.903162	0.079572	5.128922	0.314064	5.128922	0.310233							1.507839	0.091842
-0.901915	0.079457	5.135159	0.318517	5.135159	0.309271							1.509086	0.091903
-0.900668	0.079343	5.141396	0.323914	5.141396	0.30816							1.510333	0.092026
-0.899421	0.079129	5.147632	0.330567	5.147632	0.307066							1.51158	0.092148
-0.898173	0.078764	5.153868	0.334039	5.153868	0.307511							1.512828	0.09227
-0.896926	0.07831	5.160105	0.332602	5.160105	0.310659							1.514075	0.092392
-0.895679	0.077786	5.166341	0.331731	5.166341	0.31344							1.515322	0.092514
-0.894432	0.077261	5.172578	0.332415	5.172578	0.315164							1.516569	0.092636
-0.893185	0.076736	5.178814	0.333349	5.178814	0.31794							1.517816	0.092758
-0.891938	0.076221	5.185051	0.332617	5.185051	0.319472							1.519063	0.09288
-0.89069	0.075733	5.191288	0.330129	5.191288	0.31784							1.520311	0.093002
-0.889443	0.075254	5.197524	0.32918	5.197524	0.316096							1.521558	0.093125
-0.888196	0.074738	5.20376	0.33087	5.20376	0.319595							1.522805	0.093185
-0.886949	0.074213	5.209997	0.33241	5.209997	0.326221							1.524052	0.093246
-0.885702	0.073688	5.216233	0.333321	5.216233	0.329056							1.5253	0.093307
-0.884454	0.073271	5.22247	0.334563	5.22247	0.325631							1.526547	0.093368
-0.883207	0.073155	5.228706	0.335848	5.228706	0.322706							1.527794	0.093429
-0.88196	0.073168	5.234943	0.33689	5.234943	0.324215							1.529041	0.09349
-0.880713	0.073334	5.241179	0.336806	5.241179	0.328738							1.530288	0.093551
-0.879466	0.073501	5.247416	0.334862	5.247416	0.331433							1.531535	0.093612
-0.878219	0.073667	5.253652	0.332395	5.253652	0.332286							1.532783	0.093673
-0.876971	0.073834	5.259889	0.32787	5.259889	0.332669							1.53403	0.093734
-0.875724	0.074	5.266125	0.321186	5.266125	0.330806							1.535277	0.093794
-0.874477	0.074167	5.272362	0.316453	5.272362	0.327277							1.536524	0.093855
-0.87323	0.074334	5.278598	0.315113	5.278598	0.32792							1.537771	0.093916
-0.871983	0.0745	5.284835	0.314607	5.284835	0.332725							1.539018	0.093977
-0.870736	0.074667	5.291071	0.31487	5.291071	0.334834							1.540266	0.094038
-0.869488	0.074825	5.297308	0.314901	5.297308	0.332824							1.541513	0.094099
-0.868241	0.074939	5.303544	0.314976	5.303544	0.33093							1.54276	0.09416
-0.866994	0.074949	5.309781	0.316284	5.309781	0.330682							1.544007	0.094221
-0.865747	0.074841	5.316017	0.317222	5.316017	0.332029							1.545254	0.094281
-0.8645	0.074732	5.322254	0.317156	5.322254	0.33177							1.546502	0.094342
-0.863253	0.074623	5.32849	0.318215	5.32849	0.328515							1.547749	0.094464
-0.862005	0.074514	5.334727	0.320638	5.334727	0.324353							1.548996	0.094586
-0.860758	0.074406	5.340963	0.322627	5.340963	0.318105							1.550243	0.094708
-0.859511	0.074297	5.3472	0.322939	5.3472	0.311409							1.55149	0.09483
-0.858264	0.074188	5.353436	0.320141	5.353436	0.30785							1.552737	0.094952
-0.857017	0.07408	5.359673	0.317627	5.359673	0.308587							1.553985	0.095074
-0.855769	0.073971	5.365909	0.317542	5.365909	0.310771							1.555232	0.095196
-0.854522	0.073866	5.372146	0.319343	5.372146	0.315494							1.556479	0.095318
-0.853275	0.073778	5.378382	0.323306	5.378382	0.319593							1.557726	0.09544
-0.852028	0.073776	5.384619	0.330763	5.384619	0.322189							1.558973	0.095561
-0.850781	0.073915	5.390855	0.337022	5.390855	0.324372							1.56022	0.095622
-0.849534	0.074054	5.397092	0.339277	5.397092	0.325631							1.561468	0.095683
-0.848286	0.074192	5.403328	0.33953	5.403328	0.326018							1.562715	0.095744
-0.847039	0.074331	5.409564	0.340464	5.409564	0.327092							1.563962	0.095805
-0.845792	0.07447	5.415801	0.343217	5.415801	0.329705							1.565209	0.095865
-0.844545	0.074608	5.422038	0.344909	5.422038	0.331689							1.566456	0.095926
-0.843298	0.074747	5.428274	0.343984	5.428274	0.332003							1.567703	0.095987
-0.84205	0.074886	5.434511	0.342681	5.434511	0.329623							1.568951	0.096048
-0.840803	0.075024	5.440747	0.341325	5.440747	0.328826							1.570198	0.096109
-0.839556	0.075035	5.446984	0.339033	5.446984	0.33168							1.571445	0.096169
-0.838309	0.074824	5.45322	0.337881	5.45322	0.333967							1.572692	0.096291
-0.837062	0.074685	5.459456	0.338801	5.459456	0.333171							1.57394	0.096413
-0.835815	0.074695	5.465693	0.339711	5.465693	0.332016							1.575187	0.096535
-0.834567	0.074706	5.47193	0.340192	5.47193	0.330862							1.576434	0.096656
-0.83332	0.074717	5.478166	0.340616	5.478166	0.328327							1.577681	0.096778
-0.832073	0.074727	5.484403	0.340436	5.484403	0.325483							1.578928	0.0969
-0.830826	0.074738	5.490639	0.34047	5.490639	0.32261							1.580175	0.097022
-0.829579	0.074749	5.496876	0.341365	5.496876	0.319783							1.581423	0.097143
-0.828331	0.07476	5.503112	0.344149	5.503112	0.315966							1.58267	0.097265
-0.827084	0.07477	5.509348	0.3462	5.509348	0.310427							1.583917	0.097387
-0.825837	0.074781	5.515585	0.347378	5.515585	0.307671							1.585164	0.097448
-0.82459	0.074849	5.521821	0.347557	5.521821	0.313314							1.586411	0.097508
-0.823343	0.075134	5.528058	0.347584	5.528058	0.319591							1.587658	0.097569
-0.822096	0.075341	5.534295	0.347742	5.534295	0.321564							1.588906	0.09763
-0.820848	0.075245	5.540531	0.347897	5.540531	0.320624							1.590153	0.09769
-0.819601	0.07515	5.546768	0.347889	5.546768	0.320091							1.5914	0.097751
-0.818354	0.075054	5.553004	0.349021	5.553004	0.32038							1.592647	0.097812
-0.817107	0.074958	5.55924	0.351159	5.55924	0.321395							1.593894	0.097873
-0.81586	0.074863	5.565477	0.352339	5.565477	0.324533							1.595141	0.097933
-0.814613	0.074768	5.571713	0.352984	5.571713	0.328282							1.596389	0.097994
-0.813365	0.074672	5.57795	0.351749	5.57795	0.330333							1.597636	0.098115
-0.812118	0.074576	5.584187	0.350809	5.584187	0.327832							1.598883	0.098237
-0.810871	0.074481	5.590423	0.35097	5.590423	0.327282							1.60013	0.098359
-0.809624	0.074374	5.59666	0.352147	5.59666	0.333648							1.601377	0.09848
-0.808377	0.074229	5.602896	0.35237	5.602896	0.341322							1.602624	0.098602
-0.80713	0.074092	5.609133	0.351294	5.609133	0.346912							1.603872	0.098723
-0.805882	0.073976	5.615369	0.350381	5.615369	0.350882							1.605119	0.098845
-0.804635	0.07386	5.621606	0.348329	5.621606	0.354137							1.606366	0.098966
-0.803388	0.073744	5.627842	0.344413	5.627842	0.355116							1.607613	0.099088
-0.802141	0.073628	5.634079	0.342971	5.634079	0.355819							1.60886	0.099209
-0.800894	0.073512	5.640315	0.34599	5.640315	0.357472							1.610107	0.09927
-0.799646	0.073396	5.646551	0.348762	5.646551	0.359614							1.611355	0.099331
-0.798399	0.07328	5.652788	0.35021	5.652788	0.361087							1.612602	0.099391
-0.797152	0.073165	5.659024	0.351403	5.659024	0.359404							1.613849	0.099452
-0.795905	0.073049	5.665261	0.354117	5.665261	0.357821							1.615097	0.099512
-0.794658	0.072926	5.671497	0.359524	5.671497	0.357067							1.616343	0.099573
-0.793411	0.072782	5.677734	0.364507	5.677734	0.357691							1.617591	0.099634
-0.792163	0.072635	5.68397	0.367561	5.68397	0.360006							1.618838	0.099694
-0.790916	0.072478	5.690207	0.369663	5.690207	0.363601							1.620085	0.099755
-0.789669	0.072322	5.696444	0.368407	5.696444	0.366458							1.621332	0.099815
-0.788422	0.072165	5.70268	0.364733	5.70268	0.367213							1.62258	0.099876
-0.787175	0.072009	5.708917	0.363505	5.708917	0.366736							1.623827	0.099936
-0.785927	0.071852	5.715153	0.366062	5.715153	0.361752							1.625074	0.099997
-0.78468	0.071701	5.72139	0.367604	5.72139	0.355478							1.626321	0.100058
-0.783433	0.07156	5.727626	0.365032	5.727626	0.352504							1.627568	0.100118
-0.782186	0.071412	5.733863	0.362008	5.733863	0.355228							1.628815	0.100179
-0.780939	0.071255	5.740099	0.361147	5.740099	0.357257							1.630063	0.100239
-0.779692	0.071109	5.746335	0.362831	5.746335	0.355575							1.63131	0.1003
-0.778444	0.071074	5.752572	0.36439	5.752572	0.352817							1.632557	0.10036
-0.777197	0.07107	5.758808	0.365954	5.758808	0.352224							1.633804	0.100421
-0.77595	0.071389	5.765045	0.36819	5.765045	0.354418							1.635051	0.100542
-0.774703	0.071707	5.771281	0.370519	5.771281	0.357277							1.636298	0.100663
-0.773456	0.072026	5.777518	0.370629	5.777518	0.363431							1.637546	0.100785
-0.772208	0.072346	5.783754	0.369891	5.783754	0.370859							1.638793	0.100906
-0.770961	0.072664	5.789991	0.369859	5.789991	0.374849							1.64004	0.101027
-0.769714	0.072982	5.796227	0.370198	5.796227	0.37379							1.641287	0.101148
-0.768467	0.073301	5.802464	0.369332	5.802464	0.373676							1.642534	0.10127
-0.76722	0.073621	5.808701	0.367218	5.808701	0.376902							1.643782	0.101391
-0.765973	0.073939	5.814937	0.366779	5.814937	0.37936							1.645029	0.101512
-0.764725	0.074255	5.821174	0.369431	5.821174	0.376128							1.646276	0.101633
-0.763478	0.074557	5.82741	0.371202	5.82741	0.370459							1.647523	0.101694
-0.762231	0.074825	5.833647	0.368548	5.833647	0.364568							1.64877	0.101754
-0.760984	0.074849	5.839883	0.364708	5.839883	0.35861							1.650017	0.101815
-0.759737	0.074872	5.846119	0.362541	5.846119	0.352991							1.651265	0.101875
-0.758489	0.074895	5.852356	0.363891	5.852356	0.349453							1.652512	0.101935
-0.757242	0.074919	5.858592	0.364604	5.858592	0.346186							1.653759	0.101996
-0.755995	0.074942	5.864829	0.363218	5.864829	0.342983							1.655006	0.102056
-0.754748	0.074965	5.871065	0.361675	5.871065	0.339055							1.656253	0.102117
-0.753501	0.074988	5.877302	0.359983	5.877302	0.337007							1.6575	0.102177
-0.752254	0.075012	5.883538	0.357203	5.883538	0.341874							1.658748	0.102238
-0.751006	0.075035	5.889775	0.355432	5.889775	0.347764							1.659995	0.102359
-0.749759	0.07503	5.896011	0.35707	5.896011	0.35273							1.661242	0.10248
-0.748512	0.074839	5.902247	0.358555	5.902247	0.357789							1.662489	0.102601
-0.747265	0.074635	5.908484	0.358647	5.908484	0.361103							1.663736	0.102722
-0.746018	0.074475	5.914721	0.358722	5.914721	0.360614							1.664983	0.102843
-0.744771	0.074313	5.920958	0.359767	5.920958	0.360208							1.666231	0.102964
-0.743523	0.074152	5.927194	0.362645	5.927194	0.360498							1.667478	0.103085
-0.742276	0.073991	5.933431	0.365372	5.933431	0.360312							1.668725	0.103205
-0.741029	0.073829	5.939667	0.367048	5.939667	0.358784							1.669972	0.103326
-0.739782	0.073668	5.945904	0.36845	5.945904	0.353913							1.671219	0.103447
-0.738535	0.073507	5.95214	0.369849	5.95214	0.350309							1.672467	0.103508
-0.737287	0.073345	5.958376	0.370377	5.958376	0.3517							1.673714	0.103568
-0.73604	0.073184	5.964613	0.371002	5.964613	0.353179							1.674961	0.103628
-0.734793	0.073029	5.970849	0.372829	5.970849	0.352297							1.676208	0.103689
-0.733546	0.072909	5.977086	0.374268	5.977086	0.352717							1.677455	0.103749
-0.732299	0.072797	5.983322	0.372301	5.983322	0.356064							1.678702	0.103809
-0.731052	0.072712	5.989559	0.369999	5.989559	0.36242							1.67995	0.10387
-0.729804	0.072634	5.995795	0.369072	5.995795	0.368669							1.681197	0.10393
-0.728557	0.072548	6.002031	0.369233	6.002031	0.373236							1.682444	0.10399
-0.72731	0.072459	6.008268	0.369938	6.008268	0.377898							1.683691	0.104051
-0.726063	0.072371	6.014504	0.372771	6.014504	0.381375							1.684938	0.104171
-0.724816	0.072283	6.020741	0.375131	6.020741	0.381176							1.686185	0.104292
-0.723568	0.072194	6.026978	0.375419	6.026978	0.381253							1.687433	0.104413
-0.722321	0.072106	6.033215	0.374921	6.033215	0.384685							1.68868	0.104533
-0.721074	0.072017	6.039451	0.374567	6.039451	0.388895							1.689927	0.104654
-0.719827	0.071926	6.045688	0.376795	6.045688	0.389211							1.691174	0.104775
-0.71858	0.071542	6.051924	0.379151	6.051924	0.384337							1.692421	0.104895
-0.717333	0.071126	6.05816	0.379444	6.05816	0.377858							1.693668	0.105016
-0.716085	0.070586	6.064397	0.378499	6.064397	0.370274							1.694916	0.105137
-0.714838	0.07005	6.070633	0.377337	6.070633	0.363415							1.696163	0.105258
-0.713591	0.06951	6.07687	0.373558	6.07687	0.364466							1.69741	0.105318
-0.712344	0.068972	6.083106	0.369917	6.083106	0.36651							1.698658	0.105378
-0.711097	0.068435	6.089343	0.368161	6.089343	0.368988							1.699904	0.105438
-0.709849	0.067896	6.095579	0.367422	6.095579	0.372223							1.701152	0.105498
-0.708602	0.067358	6.101816	0.368286	6.101816	0.375068							1.702399	0.105558
-0.707355	0.066819	6.108052	0.370295	6.108052	0.375798							1.703646	0.105618
-0.706108	0.066283	6.114288	0.372765	6.114288	0.376874							1.704893	0.105679
-0.704861	0.065755	6.120525	0.376871	6.120525	0.377309							1.706141	0.105739
-0.703614	0.065582	6.126761	0.380833	6.126761	0.379975							1.707387	0.105799
-0.702366	0.065496	6.132998	0.381326	6.132998	0.382873							1.708635	0.105859
-0.701119	0.06543	6.139235	0.380948	6.139235	0.379679							1.709882	0.105859
-0.699872	0.065365	6.145472	0.381656	6.145472	0.375633							1.711129	0.105859
-0.698625	0.065299	6.151708	0.383882	6.151708	0.37174							1.712376	0.105859
-0.697378	0.065234	6.157944	0.386077	6.157944	0.367528							1.713624	0.105859
-0.696131	0.065169	6.164181	0.384858	6.164181	0.365135							1.71487	0.105859
-0.694883	0.065104	6.170417	0.382936	6.170417	0.367853							1.716118	0.105859
-0.693636	0.065039	6.176654	0.382369	6.176654	0.370748							1.717365	0.105859
-0.692389	0.064974	6.18289	0.382003	6.18289	0.378001							1.718612	0.105859
-0.691142	0.064909	6.189127	0.382097	6.189127	0.386236							1.719859	0.105859
-0.689895	0.064844	6.195363	0.386651	6.195363	0.390698							1.721107	0.105859
-0.688648	0.064783	6.2016	0.391699	6.2016	0.391042							1.722354	0.10598
-0.6874	0.064736	6.207836	0.395095	6.207836	0.391165							1.723601	0.1061
-0.686153	0.064889	6.214072	0.39699	6.214072	0.38988							1.724848	0.10622
-0.684906	0.065063	6.220309	0.398593	6.220309	0.388524							1.726095	0.106341
-0.683659	0.065238	6.226545	0.401525	6.226545	0.387253							1.727343	0.106461
-0.682412	0.065412	6.232782	0.404396	6.232782	0.384574							1.72859	0.106582
-0.681164	0.065586	6.239018	0.404638	6.239018	0.382423							1.729837	0.106702
-0.679917	0.065761	6.245255	0.403515	6.245255	0.379353							1.731084	0.106822
-0.67867	0.065934	6.251492	0.401191	6.251492	0.376311							1.732331	0.106943
-0.677423	0.066098	6.257729	0.396885	6.257729	0.375414							1.733578	0.107063
-0.676176	0.066254	6.263965	0.392776	6.263965	0.376821							1.734826	0.107183
-0.674929	0.066426	6.270201	0.391885	6.270201	0.382061							1.736073	0.107304
-0.673681	0.066458	6.276438	0.391217	6.276438	0.391741							1.73732	0.107424
-0.672434	0.066439	6.282674	0.389625	6.282674	0.400881							1.738567	0.107544
-0.671187	0.06638	6.288911	0.388079	6.288911	0.402506							1.739814	0.107664
-0.66994	0.066312	6.295147	0.3876	6.295147	0.40364							1.741061	0.107784
-0.668693	0.066244	6.301384	0.390925	6.301384	0.402833							1.742309	0.107905
-0.667445	0.066176	6.30762	0.394258	6.30762	0.400315							1.743556	0.108025
-0.666198	0.066108	6.313856	0.392744	6.313856	0.39857							1.744803	0.108145
-0.664951	0.06604	6.320093	0.391059	6.320093	0.399429							1.74605	0.108265
-0.663704	0.065972	6.326329	0.390963	6.326329	0.400398							1.747297	0.108385
-0.662457	0.065904	6.332566	0.390603	6.332566	0.398139							1.748545	0.108505
-0.66121	0.065836	6.338802	0.39026	6.338802	0.392558							1.749792	0.108625
-0.659962	0.065768	6.345039	0.391506	6.345039	0.387923							1.751039	0.108745
-0.658715	0.065784	6.351275	0.393351	6.351275	0.389769							1.752286	0.108865
-0.657468	0.065845	6.357512	0.392631	6.357512	0.39116							1.753533	0.108985
-0.656221	0.06618	6.363749	0.38831	6.363749	0.388209							1.75478	0.109105
-0.654974	0.066571	6.369985	0.38318	6.369985	0.385759							1.756028	0.109225
-0.653726	0.066964	6.376222	0.381858	6.376222	0.38453							1.757275	0.109345
-0.652479	0.067355	6.382458	0.381597	6.382458	0.382452							1.758522	0.109465
-0.651232	0.067749	6.388695	0.383521	6.388695	0.379708							1.759769	0.109465
-0.649985	0.06814	6.394931	0.383929	6.394931	0.37497							1.761016	0.109465
-0.648738	0.068533	6.401168	0.384471	6.401168	0.370126							1.762263	0.109465
-0.647491	0.068926	6.407404	0.384913	6.407404	0.36902							1.763511	0.109465
-0.646243	0.069319	6.413641	0.385302	6.413641	0.368092							1.764758	0.109465
-0.644996	0.06971	6.419877	0.384748	6.419877	0.366886							1.766005	0.109465
-0.643749	0.069939	6.426113	0.384906	6.426113	0.370146							1.767252	0.109465
-0.642502	0.070088	6.43235	0.386462	6.43235	0.373783							1.768499	0.109465
-0.641255	0.069887	6.438586	0.390345	6.438586	0.378549							1.769746	0.109465
-0.640007	0.069584	6.444823	0.394192	6.444823	0.382491							1.770994	0.109465
-0.63876	0.069274	6.451059	0.393497	6.451059	0.389468							1.772241	0.109585
-0.637513	0.068966	6.457296	0.391931	6.457296	0.3996							1.773488	0.109704
-0.636266	0.068658	6.463532	0.391957	6.463532	0.408356							1.774735	0.109824
-0.635019	0.068348	6.469769	0.392265	6.469769	0.406877							1.775982	0.109944
-0.633772	0.068038	6.476006	0.393289	6.476006	0.404357							1.77723	0.110064
-0.632524	0.06773	6.482242	0.397972	6.482242	0.405302							1.778477	0.110183
-0.631277	0.067422	6.488479	0.402945	6.488479	0.408389							1.779724	0.110303
-0.63003	0.067113	6.494715	0.403689	6.494715	0.411734							1.780971	0.110423
-0.628783	0.067148	6.500952	0.403378	6.500952	0.412638							1.782218	0.110543
-0.627536	0.067342	6.507188	0.403489	6.507188	0.413364							1.783465	0.110662
-0.626289	0.067538	6.513425	0.404483	6.513425	0.411362							1.784713	0.110782
-0.625041	0.06773	6.519661	0.405626	6.519661	0.407773							1.78596	0.110901
-0.623794	0.067905	6.525897	0.407113	6.525897	0.404982							1.787207	0.111021
-0.622547	0.068084	6.532134	0.408241	6.532134	0.407137							1.788454	0.11114
-0.6213	0.068274	6.53837	0.40936	6.53837	0.409831							1.789701	0.11126
-0.620053	0.068466	6.544607	0.409616	6.544607	0.410481							1.790948	0.111379
-0.618806	0.068659	6.550843	0.408872	6.550843	0.41008							1.792196	0.111499
-0.617558	0.068852	6.55708	0.408593	6.55708	0.405527							1.793443	0.111618
-0.616311	0.069046	6.563316	0.408665	6.563316	0.398162							1.79469	0.111738
-0.615064	0.069239	6.569553	0.41287	6.569553	0.392427							1.795937	0.111857
-0.613817	0.068883	6.575789	0.417792	6.575789	0.392407							1.797184	0.111977
-0.61257	0.06817	6.582026	0.42179	6.582026	0.392901							1.798431	0.112096
-0.611322	0.067535	6.588263	0.422322	6.588263	0.3932							1.799679	0.112215
-0.610075	0.066961	6.594499	0.422406	6.594499	0.394117							1.800926	0.112334
-0.608828	0.066394	6.600736	0.420895	6.600736	0.39547							1.802173	0.112454
-0.607581	0.065826	6.606972	0.418823	6.606972	0.396693							1.803421	0.112573
-0.606334	0.065259	6.613209	0.418089	6.613209	0.397685							1.804667	0.112692
-0.605087	0.064693	6.619445	0.420642	6.619445	0.399087							1.805915	0.112811
-0.603839	0.064125	6.625681	0.42247	6.625681	0.402486							1.807162	0.112931
-0.602592	0.063558	6.631918	0.416646	6.631918	0.405091							1.808409	0.11305
-0.601345	0.062991	6.638154	0.409025	6.638154	0.403146							1.809656	0.11305
-0.600098	0.062421	6.644391	0.403521	6.644391	0.400843							1.810904	0.11305
-0.598851	0.06206	6.650627	0.399855	6.650627	0.400284							1.81215	0.11305
-0.597603	0.061827	6.656864	0.398031	6.656864	0.400103							1.813398	0.11305
-0.596356	0.061532	6.6631	0.399388	6.6631	0.400586							1.814645	0.11305
-0.595109	0.061188	6.669337	0.401101	6.669337	0.40089							1.815892	0.11305
-0.593862	0.060838	6.675573	0.400306	6.675573	0.402171							1.817139	0.11305
-0.592615	0.060489	6.681809	0.398958	6.681809	0.407755							1.818387	0.11305
-0.591368	0.06014	6.688046	0.399871	6.688046	0.413902							1.819633	0.11305
-0.59012	0.059791	6.694283	0.405226	6.694283	0.417401							1.820881	0.11305
-0.588873	0.05944	6.70052	0.410888	6.70052	0.420021							1.822128	0.113169
-0.587626	0.059091	6.706756	0.413711	6.706756	0.42277							1.823375	0.113288
-0.586379	0.058743	6.712993	0.415842	6.712993	0.425019							1.824622	0.113407
-0.585132	0.058393	6.719229	0.418653	6.719229	0.426014							1.82587	0.113526
-0.583884	0.058186	6.725466	0.42022	6.725466	0.421111							1.827116	0.113645
-0.582637	0.058098	6.731702	0.421918	6.731702	0.415145							1.828364	0.113764
-0.58139	0.058176	6.737938	0.426011	6.737938	0.414145							1.829611	0.113883
-0.580143	0.058342	6.744175	0.430584	6.744175	0.414295							1.830858	0.114002
-0.578896	0.058517	6.750411	0.432187	6.750411	0.413101							1.832106	0.114121
-0.577649	0.058692	6.756648	0.43234	6.756648	0.411267							1.833353	0.11424
-0.576401	0.058867	6.762884	0.433366	6.762884	0.409366							1.8346	0.114359
-0.575154	0.059042	6.769121	0.436561	6.769121	0.405942							1.835847	0.114477
-0.573907	0.059217	6.775357	0.439797	6.775357	0.401941							1.837094	0.114596
-0.57266	0.059392	6.781593	0.439254	6.781593	0.401422							1.838341	0.114715
-0.571413	0.059564	6.78783	0.437437	6.78783	0.407783							1.839589	0.114834
-0.570166	0.059722	6.794066	0.435693	6.794066	0.415067							1.840836	0.114952
-0.568918	0.059774	6.800303	0.433633	6.800303	0.416503							1.842083	0.115071
-0.567671	0.059718	6.80654	0.431889	6.80654	0.415295							1.84333	0.11519
-0.566424	0.05938	6.812777	0.43268	6.812777	0.414159							1.844577	0.115309
-0.565177	0.058831	6.819013	0.434035	6.819013	0.414881							1.845824	0.115427
-0.56393	0.058237	6.82525	0.435153	6.82525	0.416069							1.847072	0.115546
-0.562683	0.057642	6.831486	0.435784	6.831486	0.418474							1.848319	0.115664
-0.561435	0.057053	6.837722	0.436274	6.837722	0.421125							1.849566	0.115783
-0.560188	0.056461	6.843959	0.437812	6.843959	0.422435							1.850813	0.115901
-0.558941	0.055866	6.850195	0.439392	6.850195	0.421942							1.85206	0.11602
-0.557694	0.055274	6.856432	0.438898	6.856432	0.421046							1.853307	0.116138
-0.556447	0.054681	6.862668	0.437767	6.862668	0.420543							1.854555	0.116257
-0.555199	0.054089	6.868905	0.436996	6.868905	0.420057							1.855802	0.116375
-0.553952	0.053405	6.875141	0.435871	6.875141	0.420107							1.857049	0.116494
-0.552705	0.052626	6.881378	0.435205	6.881378	0.420656							1.858296	0.116612
-0.551458	0.05232	6.887614	0.435473	6.887614	0.419332							1.859543	0.116612
-0.550211	0.052402	6.89385	0.435889	6.89385	0.416742							1.860791	0.116612
-0.548963	0.052561	6.900087	0.433839	6.900087	0.414799							1.862038	0.116612
-0.547716	0.05272	6.906323	0.431243	6.906323	0.413515							1.863285	0.116612
-0.546469	0.052879	6.91256	0.429809	6.91256	0.412296							1.864532	0.116612
-0.545222	0.053038	6.918797	0.431136	6.918797	0.41375							1.865779	0.116612
-0.543975	0.053197	6.925034	0.433145	6.925034	0.416207							1.867026	0.116612
-0.542728	0.053356	6.93127	0.434566	6.93127	0.415887							1.868274	0.116612
-0.54148	0.053515	6.937506	0.435529	6.937506	0.412593							1.869521	0.116612
-0.540233	0.053674	6.943743	0.436702	6.943743	0.409071							1.870768	0.116612
-0.538986	0.053861	6.949979	0.437121	6.949979	0.410001							1.872015	0.11673
-0.537739	0.054085	6.956216	0.436945	6.956216	0.412708							1.873262	0.116848
-0.536492	0.054133	6.962452	0.438458	6.962452	0.416148							1.874509	0.116967
-0.535244	0.054041	6.968689	0.440754	6.968689	0.418836							1.875757	0.117085
-0.533997	0.053924	6.974925	0.442195	6.974925	0.420476							1.877004	0.117203
-0.53275	0.053808	6.981162	0.442498	6.981162	0.417557							1.878251	0.117321
-0.531503	0.053692	6.987398	0.442188	6.987398	0.413211							1.879498	0.117439
-0.530256	0.053576	6.993634	0.441238	6.993634	0.415259							1.880745	0.117558
-0.529009	0.053459	6.999871	0.440119	6.999871	0.4222							1.881992	0.117676
-0.527761	0.053342	7.006107	0.43804	7.006107	0.428039							1.88324	0.117794
-0.526514	0.053226	7.012344	0.435295	7.012344	0.429647							1.884487	0.117912
-0.525267	0.05311	7.01858	0.433863	7.01858	0.430025							1.885734	0.11803
-0.52402	0.053052	7.024817	0.434313	7.024817	0.429255							1.886981	0.118148
-0.522773	0.053102	7.031054	0.434193	7.031054	0.427564							1.888228	0.118266
-0.521526	0.053046	7.037291	0.431062	7.037291	0.426635							1.889476	0.118384
-0.520278	0.052867	7.043527	0.427068	7.043527	0.427866							1.890723	0.118501
-0.519031	0.052665	7.049763	0.427139	7.049763	0.430375							1.89197	0.118619
-0.517784	0.05247	7.056	0.429294	7.056	0.431204							1.893217	0.118737
-0.516537	0.052287	7.062236	0.430534	7.062236	0.43108							1.894464	0.118855
-0.51529	0.052095	7.068473	0.430177	7.068473	0.433413							1.895711	0.118973
-0.514042	0.051895	7.074709	0.42954	7.074709	0.43821							1.896959	0.119091
-0.512795	0.051693	7.080946	0.429621	7.080946	0.441104							1.898206	0.119208
-0.511548	0.051491	7.087182	0.429446	7.087182	0.440572							1.899453	0.119326
-0.510301	0.051288	7.093418	0.429972	7.093418	0.439229							1.9007	0.119444
-0.509054	0.051103	7.099655	0.433362	7.099655	0.438572							1.901947	0.119561
-0.507807	0.050951	7.105891	0.437496	7.105891	0.438063							1.903194	0.119679
-0.506559	0.050914	7.112128	0.437522	7.112128	0.434683							1.904442	0.119796
-0.505312	0.051	7.118364	0.435673	7.118364	0.427604							1.905689	0.119914
-0.504065	0.051124	7.124601	0.436096	7.124601	0.420844							1.906936	0.120032
-0.502818	0.051248	7.130837	0.439067	7.130837	0.417494							1.908183	0.120149
-0.501571	0.051372	7.137074	0.442265	7.137074	0.415127							1.909431	0.120149
-0.500324	0.051497	7.143311	0.443267	7.143311	0.414363							1.910678	0.120149
-0.499076	0.051621	7.149547	0.443482	7.149547	0.416478							1.911925	0.120149
-0.497829	0.051745	7.155784	0.444053	7.155784	0.419545							1.913172	0.120149
-0.496582	0.051869	7.16202	0.444803	7.16202	0.422037							1.914419	0.120149
-0.495335	0.051993	7.168257	0.444484	7.168257	0.424378							1.915667	0.120149
-0.494088	0.052112	7.174493	0.443265	7.174493	0.42981							1.916914	0.120149
-0.49284	0.052205	7.18073	0.442305	7.18073	0.437674							1.918161	0.120149
-0.491593	0.052366	7.186966	0.442087	7.186966	0.443239							1.919408	0.120149
-0.490346	0.052625	7.193203	0.441867	7.193203	0.442827							1.920655	0.120149
-0.489099	0.052911	7.199439	0.441712	7.199439	0.44051							1.921902	0.120267
-0.487852	0.053198	7.205675	0.441965	7.205675	0.439392							1.92315	0.120384
-0.486605	0.053487	7.211912	0.442814	7.211912	0.438912							1.924397	0.120501
-0.485357	0.053775	7.218148	0.444281	7.218148	0.439849							1.925644	0.120619
-0.48411	0.054062	7.224385	0.445963	7.224385	0.441459							1.926891	0.120736
-0.482863	0.054348	7.230621	0.446457	7.230621	0.442221							1.928138	0.120853
-0.481616	0.054634	7.236858	0.447179	7.236858	0.440421							1.929385	0.120971
-0.480369	0.054921	7.243094	0.448723	7.243094	0.437642							1.930633	0.121088
-0.479121	0.055226	7.249331	0.449323	7.249331	0.437532							1.93188	0.121205
-0.477874	0.055609	7.255568	0.449203	7.255568	0.439471							1.933127	0.121322
-0.476627	0.055999	7.261804	0.448312	7.261804	0.440635							1.934374	0.12144
-0.47538	0.056351	7.268041	0.447154	7.268041	0.440191							1.935621	0.121557
-0.474133	0.056691	7.274277	0.446128	7.274277	0.43938							1.936869	0.121674
-0.472886	0.057031	7.280514	0.444676	7.280514	0.437703							1.938116	0.121791
-0.471638	0.057372	7.28675	0.442303	7.28675	0.435226							1.939363	0.121908
-0.470391	0.057713	7.292987	0.440842	7.292987	0.434347							1.94061	0.122025
-0.469144	0.058053	7.299223	0.440015	7.299223	0.435784							1.941857	0.122142
-0.467897	0.058394	7.305459	0.438626	7.305459	0.437771							1.943104	0.122259
-0.46665	0.058735	7.311696	0.436391	7.311696	0.438172							1.944352	0.122376
-0.465402	0.059074	7.317932	0.434628	7.317932	0.437838							1.945599	0.122493
-0.464155	0.059351	7.324169	0.434412	7.324169	0.440315							1.946846	0.122609
-0.462908	0.059445	7.330405	0.434982	7.330405	0.444907							1.948093	0.122726
-0.461661	0.059407	7.336642	0.436248	7.336642	0.448467							1.94934	0.122843
-0.460414	0.059272	7.342878	0.437679	7.342878	0.449632							1.950587	0.122959
-0.459167	0.059084	7.349115	0.440463	7.349115	0.450148							1.951835	0.123076
-0.457919	0.058896	7.355351	0.445381	7.355351	0.451092							1.953082	0.123193
-0.456672	0.058708	7.361588	0.450557	7.361588	0.451986							1.954329	0.12331
-0.455425	0.05852	7.367825	0.454257	7.367825	0.452987							1.955576	0.123426
-0.454178	0.058332	7.374061	0.457257	7.374061	0.454321							1.956823	0.123543
-0.452931	0.058144	7.380298	0.460386	7.380298	0.456073							1.95807	0.12366
-0.451684	0.057957	7.386534	0.463263	7.386534	0.456845							1.959318	0.12366
-0.450436	0.057768	7.392771	0.465167	7.392771	0.456884							1.960565	0.12366
-0.449189	0.057572	7.399007	0.465006	7.399007	0.455393							1.961812	0.12366
-0.447942	0.057336	7.405243	0.46409	7.405243	0.453858							1.963059	0.12366
-0.446695	0.057061	7.41148	0.464303	7.41148	0.452698							1.964306	0.12366
-0.445448	0.056752	7.417716	0.46483	7.417716	0.450407							1.965554	0.12366
-0.444201	0.056426	7.423953	0.466034	7.423953	0.447428							1.966801	0.12366
-0.442953	0.0561	7.430189	0.468697	7.430189	0.443817							1.968048	0.12366
-0.441706	0.055774	7.436426	0.471396	7.436426	0.439764							1.969295	0.12366
-0.440459	0.055448	7.442662	0.471733	7.442662	0.437519							1.970542	0.12366
-0.439212	0.055122	7.448899	0.470723	7.448899	0.436853							1.971789	0.123776
-0.437965	0.054796	7.455135	0.470571	7.455135	0.437412							1.973037	0.123892
-0.436717	0.054469	7.461371	0.471542	7.461371	0.443902							1.974284	0.124009
-0.43547	0.054143	7.467608	0.472736	7.467608	0.453896							1.975531	0.124125
-0.434223	0.053877	7.473845	0.472184	7.473845	0.463768							1.976778	0.124242
-0.432976	0.053897	7.480082	0.470632	7.480082	0.473331							1.978025	0.124358
-0.431729	0.054097	7.486318	0.468992	7.486318	0.481036							1.979272	0.124474
-0.430482	0.054321	7.492555	0.467116	7.492555	0.486116							1.98052	0.124591
-0.429234	0.05456	7.498791	0.465424	7.498791	0.490168							1.981767	0.124707
-0.427987	0.054799	7.505028	0.465118	7.505028	0.492947							1.983014	0.124823
-0.42674	0.055038	7.511264	0.466106	7.511264	0.49393							1.984261	0.124939
-0.425493	0.055277	7.5175	0.468853	7.5175	0.493556							1.985508	0.125056
-0.424246	0.055516	7.523737	0.47251	7.523737	0.490322							1.986755	0.125172
-0.422998	0.055755	7.529973	0.475623	7.529973	0.485974							1.988003	0.125288
-0.421751	0.055994	7.53621	0.478162	7.53621	0.483747							1.98925	0.125404
-0.420504	0.056233	7.542446	0.480572	7.542446	0.482705							1.990497	0.12552
-0.419257	0.05649	7.548683	0.482776	7.548683	0.481938							1.991745	0.125636
-0.41801	0.056832	7.554919	0.484803	7.554919	0.483192							1.992991	0.125752
-0.416763	0.057207	7.561155	0.487661	7.561155	0.485385							1.994239	0.125868
-0.415515	0.057509	7.567392	0.491309	7.567392	0.485891							1.995486	0.125984
-0.414268	0.05777	7.573628	0.494457	7.573628	0.485386							1.996733	0.1261
-0.413021	0.058033	7.579865	0.495331	7.579865	0.487191							1.99798	0.126215
-0.411774	0.058293	7.586102	0.494776	7.586102	0.490526							1.999228	0.126331
-0.410527	0.058536	7.592339	0.494008	7.592339	0.49086							2.000474	0.126447
-0.40928	0.058777	7.598575	0.493239	7.598575	0.485864							2.001722	0.126563
-0.408032	0.059031	7.604812	0.494784	7.604812	0.478591							2.002969	0.126678
-0.406785	0.059292	7.611048	0.498854	7.611048	0.474618							2.004216	0.126794
-0.405538	0.059554	7.617284	0.502398	7.617284	0.473327							2.005463	0.12691
-0.404291	0.05978	7.623521	0.50256	7.623521	0.473365							2.006711	0.127025
-0.403044	0.059822	7.629757	0.500743	7.629757	0.475026							2.007957	0.127141
-0.401796	0.059719	7.635994	0.499497	7.635994	0.477516							2.009205	0.127141
-0.400549	0.059778	7.64223	0.498833	7.64223	0.478121							2.010452	0.127141
-0.399302	0.059983	7.648467	0.498745	7.648467	0.477141							2.011699	0.127141
-0.398055	0.060189	7.654703	0.499891	7.654703	0.477135							2.012946	0.127141
-0.396808	0.060394	7.66094	0.501534	7.66094	0.479626							2.014194	0.127141
-0.395561	0.0606	7.667176	0.499718	7.667176	0.483175							2.01544	0.127141
-0.394313	0.060805	7.673412	0.494409	7.673412	0.484816							2.016688	0.127141
-0.393066	0.06101	7.679649	0.49081	7.679649	0.484641							2.017935	0.127141
-0.391819	0.061216	7.685885	0.49144	7.685885	0.481326							2.019182	0.127141
-0.390572	0.061421	7.692122	0.494063	7.692122	0.475517							2.02043	0.127141
-0.389325	0.061643	7.698359	0.496442	7.698359	0.472657							2.021677	0.127257
-0.388077	0.061946	7.704596	0.498591	7.704596	0.472962							2.022924	0.127372
-0.38683	0.062328	7.710832	0.500732	7.710832	0.473932							2.024171	0.127487
-0.385583	0.062746	7.717068	0.50258	7.717068	0.476363							2.025418	0.127603
-0.384336	0.063194	7.723305	0.504136	7.723305	0.480101							2.026665	0.127718
-0.383089	0.063642	7.729541	0.50651	7.729541	0.483875							2.027913	0.127834
-0.381842	0.064091	7.735778	0.509849	7.735778	0.48766							2.02916	0.127949
-0.380594	0.064537	7.742014	0.513835	7.742014	0.491429							2.030407	0.128064
-0.379347	0.064981	7.748251	0.517797	7.748251	0.496608							2.031654	0.12818
-0.3781	0.065429	7.754487	0.521639	7.754487	0.503379							2.032901	0.128295
-0.376853	0.065878	7.760724	0.52575	7.760724	0.509512							2.034148	0.12841
-0.375606	0.066325	7.76696	0.529566	7.76696	0.513702							2.035396	0.128525
-0.374358	0.066686	7.773196	0.531962	7.773196	0.515762							2.036643	0.12864
-0.373111	0.066607	7.779433	0.533216	7.779433	0.516005							2.03789	0.128755
-0.371864	0.066111	7.785669	0.53389	7.785669	0.516554							2.039137	0.12887
-0.370617	0.065357	7.791906	0.534102	7.791906	0.520437							2.040384	0.128985
-0.36937	0.064392	7.798142	0.534125	7.798142	0.526645							2.041631	0.1291
-0.368123	0.063426	7.804379	0.532223	7.804379	0.53087							2.042879	0.129215
-0.366875	0.06246	7.810616	0.528718	7.810616	0.533327							2.044126	0.12933
-0.365628	0.061496	7.816853	0.525583	7.816853	0.535497							2.045373	0.129446
-0.364381	0.060531	7.823089	0.522751	7.823089	0.535075							2.04662	0.12956
-0.363134	0.059565	7.829325	0.520384	7.829325	0.532405							2.047867	0.129675
-0.361887	0.0586	7.835562	0.519629	7.835562	0.532243							2.049115	0.12979
-0.36064	0.057635	7.841798	0.51977	7.841798	0.535137							2.050362	0.129904
-0.359392	0.056762	7.848035	0.520143	7.848035	0.537477							2.051609	0.130019
-0.358145	0.056342	7.854271	0.520991	7.854271	0.536319							2.052856	0.130134
-0.356898	0.056259	7.860508	0.523409	7.860508	0.533085							2.054103	0.130248
-0.355651	0.056121	7.866744	0.527904	7.866744	0.533666							2.05535	0.130363
-0.354404	0.055898	7.87298	0.533032	7.87298	0.538512							2.056598	0.130478
-0.353156	0.055671	7.879217	0.538001	7.879217	0.543654							2.057845	0.130592
-0.351909	0.055444	7.885453	0.542562	7.885453	0.548805							2.059092	0.130707
-0.350662	0.055217	7.89169	0.547419	7.89169	0.553029							2.060339	0.130821
-0.349415	0.054991	7.897926	0.552441	7.897926	0.553208							2.061586	0.130936
-0.348168	0.054765	7.904163	0.556061	7.904163	0.550243							2.062833	0.13105
-0.34692	0.05454	7.910399	0.557773	7.910399	0.550758							2.064081	0.131164
-0.345673	0.054313	7.916636	0.55909	7.916636	0.555162							2.065328	0.131279
-0.344426	0.054078	7.922873	0.560454	7.922873	0.559407							2.066575	0.131393
-0.343179	0.053785	7.929109	0.561245	7.929109	0.56203							2.067822	0.131507
-0.341932	0.053449	7.935346	0.561158	7.935346	0.56296							2.069069	0.131622
-0.340685	0.053276	7.941582	0.560041	7.941582	0.562779							2.070317	0.131736
-0.339437	0.053307	7.947819	0.559764	7.947819	0.561672							2.071564	0.131736
-0.33819	0.053337	7.954055	0.562798	7.954055	0.564293							2.072811	0.131736
-0.336943	0.053368	7.960292	0.567821	7.960292	0.573403							2.074058	0.131736
-0.335696	0.053398	7.966528	0.571869	7.966528	0.585459							2.075305	0.131736
-0.334449	0.053429	7.972765	0.575455	7.972765	0.595621							2.076552	0.131736
-0.333202	0.053459	7.979001	0.580552	7.979001	0.602537							2.0778	0.131736
-0.331954	0.05349	7.985237	0.586119	7.985237	0.608422							2.079047	0.131736
-0.330707	0.05352	7.991474	0.591297	7.991474	0.612853							2.080294	0.131736
-0.32946	0.053558	7.99771	0.597057	7.99771	0.618242							2.081541	0.131736
-0.328213	0.053636	8.003947	0.603629	8.003947	0.626866							2.082788	0.131736
-0.326966	0.053749	8.010183	0.609638	8.010183	0.637797							2.084035	0.13185
-0.325718	0.05379	8.01642	0.612744	8.01642	0.645684							2.085283	0.131964
-0.324471	0.053746	8.022656	0.613402	8.022656	0.649126							2.08653	0.132078
-0.323224	0.053702	8.028893	0.616455	8.028893	0.652665							2.087777	0.132192
-0.321977	0.053659	8.03513	0.622901	8.03513	0.657763							2.089024	0.132306
-0.32073	0.053615	8.041366	0.62953	8.041366	0.663251							2.090271	0.13242
-0.319483	0.053571	8.047603	0.635432	8.047603	0.671101							2.091518	0.132534
-0.318235	0.053528	8.053839	0.639936	8.053839	0.681535							2.092766	0.132648
-0.316988	0.053484	8.060076	0.642993	8.060076	0.690406							2.094013	0.132762
-0.315741	0.053441	8.066312	0.645186	8.066312	0.696147							2.09526	0.132876
-0.314494	0.05341	8.072549	0.64828	8.072549	0.700863							2.096507	0.132989
-0.313247	0.053523	8.078785	0.652243	8.078785	0.706238							2.097754	0.133103
-0.312	0.053886	8.085021	0.656132	8.085021	0.712383							2.099002	0.133217
-0.310752	0.054647	8.091258	0.660309	8.091258	0.718213							2.100249	0.13333
-0.309505	0.055831	8.097494	0.664535	8.097494	0.722779							2.101496	0.133444
-0.308258	0.057015	8.103731	0.668694	8.103731	0.726919							2.102743	0.133557
-0.307011	0.058197	8.109967	0.672347	8.109967	0.731089							2.103991	0.133671
-0.305764	0.059381	8.116204	0.676388	8.116204	0.735171							2.105237	0.133785
-0.304517	0.060531	8.12244	0.681557	8.12244	0.742364							2.106485	0.133898
-0.303269	0.061623	8.128677	0.686997	8.128677	0.752899							2.107732	0.134012
-0.302022	0.062716	8.134913	0.690458	8.134913	0.762815							2.108979	0.134125
-0.300775	0.063895	8.14115	0.691606	8.14115	0.770919							2.110226	0.134238
-0.299528	0.065058	8.147387	0.694297	8.147387	0.779333							2.111474	0.134352
-0.29828	0.066	8.153623	0.699094	8.153623	0.788874							2.11272	0.134465
-0.297033	0.066397	8.15986	0.702649	8.15986	0.798473							2.113968	0.134578
-0.295786	0.066479	8.166096	0.703731	8.166096	0.807259							2.115215	0.134691
-0.294539	0.066028	8.172333	0.703947	8.172333	0.81448							2.116462	0.134805
-0.293292	0.065579	8.178569	0.706158	8.178569	0.821146							2.117709	0.134918
-0.292045	0.065131	8.184805	0.710504	8.184805	0.826774							2.118957	0.135031
-0.290797	0.064682	8.191042	0.715397	8.191042	0.831188							2.120203	0.135144
-0.28955	0.064232	8.197278	0.721447	8.197278	0.839019							2.121451	0.135257
-0.288303	0.063783	8.203515	0.728186	8.203515	0.851351							2.122698	0.13537
-0.287056	0.063334	8.209751	0.733868	8.209751	0.863824							2.123945	0.135483
-0.285809	0.062886	8.215988	0.737369	8.215988	0.875588							2.125193	0.135596
-0.284562	0.06245	8.222224	0.740545	8.222224	0.886084							2.12644	0.135709
-0.283314	0.062175	8.228461	0.743565	8.228461	0.896052							2.127687	0.135822
-0.282067	0.062234	8.234697	0.74689	8.234697	0.905666							2.128934	0.135935
-0.28082	0.062344	8.240933	0.748297	8.240933	0.914067							2.130181	0.136047
-0.279573	0.062534	8.24717	0.747557	8.24717	0.919479							2.131428	0.13616
-0.278326	0.062723	8.253407	0.747884	8.253407	0.923746							2.132676	0.136273
-0.277079	0.062913	8.259644	0.749405	8.259644	0.925242							2.133923	0.136273
-0.275831	0.063102	8.26588	0.750819	8.26588	0.923507							2.13517	0.136273
-0.274584	0.063291	8.272117	0.751896	8.272117	0.920348							2.136417	0.136273
-0.273337	0.063481	8.278353	0.752134	8.278353	0.914893							2.137664	0.136273
-0.27209	0.06367	8.284589	0.752419	8.284589	0.910523							2.138911	0.136273
-0.270843	0.063859	8.290826	0.753866	8.290826	0.909014							2.140159	0.136273
-0.269595	0.064035	8.297062	0.754895	8.297062	0.908717							2.141406	0.136273
-0.268348	0.064062	8.303299	0.754987	8.303299	0.910483							2.142653	0.136273
-0.267101	0.063806	8.309535	0.755407	8.309535	0.91494							2.1439	0.136273
-0.265854	0.063513	8.315772	0.755974	8.315772	0.918624							2.145147	0.136273
-0.264607	0.063167	8.322008	0.755565	8.322008	0.920784							2.146394	0.136386
-0.26336	0.062821	8.328245	0.755017	8.328245	0.923955							2.147642	0.136498
-0.262112	0.062475	8.334481	0.754132	8.334481	0.92982							2.148889	0.136611
-0.260865	0.06213	8.340717	0.753553	8.340717	0.937683							2.150136	0.136723
-0.259618	0.061784	8.346954	0.754274	8.346954	0.945691							2.151383	0.136836
-0.258371	0.061438	8.35319	0.755953	8.35319	0.952559							2.15263	0.136948
-0.257124	0.061092	8.359427	0.757883	8.359427	0.959147							2.153878	0.137061
-0.255877	0.060746	8.365664	0.760627	8.365664	0.965926							2.155125	0.137173
-0.254629	0.060426	8.371901	0.763332	8.371901	0.972092							2.156372	0.137286
-0.253382	0.060399	8.378137	0.765625	8.378137	0.979464							2.157619	0.137398
-0.252135	0.060848	8.384374	0.766663	8.384374	0.988959							2.158866	0.13751
-0.250888	0.06117	8.39061	0.766045	8.39061	0.996503							2.160113	0.137622
-0.249641	0.061285	8.396846	0.764428	8.396846	0.999495							2.161361	0.137734
-0.248394	0.061404	8.403083	0.762451	8.403083	1.000826							2.162608	0.137847
-0.247146	0.06153	8.409319	0.759822	8.409319	0.999758							2.163855	0.137959
-0.245899	0.061656	8.415556	0.759355	8.415556	0.996292							2.165102	0.138071
-0.244652	0.061782	8.421792	0.765106	8.421792	0.991253							2.166349	0.138183
-0.243405	0.061909	8.428029	0.772779	8.428029	0.983162							2.167596	0.138295
-0.242157	0.062035	8.434265	0.780264	8.434265	0.977277							2.168844	0.138407
-0.24091	0.06216	8.440501	0.78691	8.440501	0.977908							2.170091	0.138519
-0.239663	0.062275	8.446738	0.793114	8.446738	0.979898							2.171338	0.138631
-0.238416	0.062239	8.452974	0.798945	8.452974	0.982918							2.172585	0.138743
-0.237169	0.06172	8.459211	0.805734	8.459211	0.988623							2.173832	0.138854
-0.235922	0.061373	8.465447	0.812784	8.465447	0.996372							2.175079	0.138966
-0.234674	0.061582	8.471684	0.820224	8.471684	1.009786							2.176327	0.139078
-0.233427	0.061792	8.477921	0.825449	8.477921	1.023335							2.177574	0.13919
-0.23218	0.062002	8.484158	0.824322	8.484158	1.034369							2.178821	0.139301
-0.230933	0.062211	8.490394	0.821513	8.490394	1.044625							2.180068	0.139413
-0.229686	0.062421	8.49663	0.81873	8.49663	1.052051							2.181315	0.139525
-0.228439	0.062631	8.502867	0.815612	8.502867	1.051907							2.182563	0.139637
-0.227191	0.062841	8.509103	0.811858	8.509103	1.05103							2.18381	0.139748
-0.225944	0.06305	8.51534	0.808442	8.51534	1.054006							2.185057	0.139859
-0.224697	0.063267	8.521576	0.805917	8.521576	1.058171							2.186304	0.139971
-0.22345	0.063583	8.527813	0.805829	8.527813	1.058737							2.187551	0.140082
-0.222203	0.064175	8.534049	0.806513	8.534049	1.051973							2.188798	0.140193
-0.220956	0.06464	8.540286	0.809075	8.540286	1.047852							2.190046	0.140305
-0.219708	0.064741	8.546522	0.813491	8.546522	1.052832							2.191293	0.140416
-0.218461	0.064842	8.552758	0.817858	8.552758	1.06103							2.19254	0.140527
-0.217214	0.064943	8.558995	0.822378	8.558995	1.069236							2.193787	0.140639
-0.215967	0.065043	8.565231	0.827106	8.565231	1.077713							2.195035	0.14075
-0.21472	0.065145	8.571468	0.833432	8.571468	1.085352							2.196281	0.14075
-0.213472	0.065246	8.577704	0.841825	8.577704	1.089732							2.197529	0.14075
-0.212225	0.065347	8.583941	0.849254	8.583941	1.092785							2.198776	0.14075
-0.210978	0.065448	8.590178	0.853819	8.590178	1.097583							2.200023	0.14075
-0.209731	0.06555	8.596414	0.857601	8.596414	1.105531							2.20127	0.14075
-0.208484	0.065675	8.602651	0.859636	8.602651	1.113047							2.202518	0.14075
-0.207237	0.065867	8.608887	0.86	8.608887	1.116978							2.203764	0.14075
-0.205989	0.066179	8.615124	0.860199	8.615124	1.120099							2.205012	0.14075
-0.204742	0.066802	8.62136	0.860019	8.62136	1.123839							2.206259	0.14075
-0.203495	0.067425	8.627597	0.860028	8.627597	1.128126							2.207506	0.14075
-0.202248	0.068045	8.633833	0.860587	8.633833	1.132591							2.208754	0.140861
-0.201001	0.068667	8.64007	0.860564	8.64007	1.136786							2.210001	0.140972
-0.199754	0.06929	8.646306	0.85889	8.646306	1.142232							2.211248	0.141083
-0.198506	0.069911	8.652542	0.856675	8.652542	1.151879							2.212495	0.141194
-0.197259	0.070506	8.658779	0.856028	8.658779	1.161767							2.213742	0.141305
-0.196012	0.07106	8.665015	0.85861	8.665015	1.172353							2.214989	0.141416
-0.194765	0.071661	8.671252	0.860639	8.671252	1.181941							2.216237	0.141526
-0.193518	0.072222	8.677488	0.860254	8.677488	1.192609							2.217484	0.141637
-0.19227	0.072445	8.683725	0.859106	8.683725	1.20535							2.218731	0.141748
-0.191023	0.072546	8.689961	0.856635	8.689961	1.21688							2.219978	0.141859
-0.189776	0.071966	8.696198	0.851967	8.696198	1.223522							2.221225	0.14197
-0.188529	0.071388	8.702435	0.849271	8.702435	1.228981							2.222472	0.14208
-0.187282	0.070806	8.708671	0.85427	8.708671	1.235402							2.22372	0.142191
-0.186034	0.070227	8.714908	0.860093	8.714908	1.240363							2.224967	0.142301
-0.184787	0.069651	8.721144	0.863303	8.721144	1.244995							2.226214	0.142412
-0.18354	0.069071	8.727381	0.862084	8.727381	1.247221							2.227461	0.142523
-0.182293	0.068493	8.733617	0.860875	8.733617	1.248894							2.228708	0.142633
-0.181046	0.067913	8.739854	0.860635	8.739854	1.253238							2.229955	0.142744
-0.179799	0.067336	8.74609	0.861884	8.74609	1.257977							2.231203	0.142854
-0.178551	0.066759	8.752326	0.867259	8.752326	1.261553							2.23245	0.142965
-0.177304	0.066215	8.758563	0.875206	8.758563	1.263852							2.233697	0.143075
-0.176057	0.065785	8.764799	0.882183	8.764799	1.267357							2.234944	0.143185
-0.17481	0.065893	8.771036	0.883847	8.771036	1.270655							2.236191	0.143295
-0.173563	0.066001	8.777272	0.884953	8.777272	1.272029							2.237439	0.143405
-0.172316	0.066109	8.783509	0.884515	8.783509	1.274802							2.238686	0.143515
-0.171068	0.066217	8.789745	0.884849	8.789745	1.280036							2.239933	0.143625
-0.169821	0.066325	8.795982	0.885844	8.795982	1.284661							2.24118	0.143736
-0.168574	0.066433	8.802218	0.888623	8.802218	1.285541							2.242427	0.143846
-0.167327	0.066541	8.808455	0.891789	8.808455	1.284286							2.243674	0.143956
-0.16608	0.06665	8.814692	0.89516	8.814692	1.288434							2.244922	0.144066
-0.164832	0.066759	8.820928	0.897048	8.820928	1.300921							2.246169	0.144176
-0.163585	0.066919	8.827165	0.897463	8.827165	1.312536							2.247416	0.144285
-0.162338	0.067456	8.833401	0.8966	8.833401	1.318797							2.248663	0.144395
-0.161091	0.067914	8.839638	0.895654	8.839638	1.324934							2.24991	0.144505
-0.159844	0.068064	8.845874	0.896435	8.845874	1.334163							2.251157	0.144615
-0.158597	0.068213	8.852111	0.898325	8.852111	1.343466							2.252405	0.144724
-0.157349	0.068362	8.858347	0.904749	8.858347	1.352625							2.253652	0.144834
-0.156102	0.068512	8.864583	0.911681	8.864583	1.361481							2.254899	0.144944
-0.154855	0.068661	8.87082	0.91578	8.87082	1.369889							2.256146	0.145054
-0.153608	0.06881	8.877056	0.914437	8.877056	1.375651							2.257393	0.145163
-0.152361	0.06896	8.883293	0.913021	8.883293	1.378997							2.258641	0.145163
-0.151114	0.069109	8.889529	0.911436	8.889529	1.384663							2.259888	0.145163
-0.149866	0.069258	8.895766	0.910891	8.895766	1.395505							2.261135	0.145163
-0.148619	0.069336	8.902002	0.9145	8.902002	1.405933							2.262382	0.145163
-0.147372	0.069001	8.908238	0.921377	8.908238	1.413165							2.263629	0.145163
-0.146125	0.068648	8.914475	0.926773	8.914475	1.418066							2.264876	0.145163
-0.144878	0.068236	8.920712	0.925685	8.920712	1.421346							2.266124	0.145163
-0.143631	0.067846	8.926949	0.924039	8.926949	1.424102							2.267371	0.145163
-0.142383	0.067476	8.933185	0.92583	8.933185	1.429721							2.268618	0.145163
-0.141136	0.067065	8.939422	0.930359	8.939422	1.442191							2.269865	0.145163
-0.139889	0.066649	8.945658	0.935834	8.945658	1.45444							2.271112	0.145273
-0.138642	0.066234	8.951895	0.943663	8.951895	1.465891							2.272359	0.145382
-0.137394	0.065818	8.958131	0.950895	8.958131	1.475911							2.273607	0.145491
-0.136147	0.065404	8.964367	0.953417	8.964367	1.486086							2.274854	0.145601
-0.1349	0.064987	8.970604	0.953928	8.970604	1.495514							2.276101	0.14571
-0.133653	0.064576	8.97684	0.956381	8.97684	1.504955							2.277348	0.145819
-0.132406	0.064292	8.983077	0.961353	8.983077	1.514704							2.278595	0.145929
-0.131159	0.064051	8.989313	0.966108	8.989313	1.525909							2.279842	0.146038
-0.129911	0.06416	8.99555	0.96842	8.99555	1.537795							2.28109	0.146147
-0.128664	0.064273	9.001786	0.97026	9.001786	1.544424							2.282337	0.146256
-0.127417	0.064386	9.008023	0.971759	9.008023	1.550936							2.283584	0.146365
-0.12617	0.064501	9.014259	0.972306	9.014259	1.556708							2.284831	0.146474
-0.124923	0.064614	9.020495	0.972596	9.020495	1.562334							2.286078	0.146583
-0.123676	0.064728	9.026732	0.973356	9.026732	1.567811							2.287326	0.146692
-0.122428	0.064841	9.032969	0.974351	9.032969	1.572765							2.288573	0.146801
-0.121181	0.064954	9.039206	0.978142	9.039206	1.578504							2.28982	0.14691
-0.119934	0.065068	9.045442	0.981424	9.045442	1.58638							2.291067	0.147019
-0.118687	0.065182	9.051679	0.984683	9.051679	1.594326							2.292315	0.147128
-0.11744	0.065499	9.057915	0.98854	9.057915	1.602602							2.293561	0.147237
-0.116193	0.065817	9.064151	0.992245	9.064151	1.608715							2.294809	0.147345
-0.114945	0.066106	9.070388	0.994774	9.070388	1.614598							2.296056	0.147454
-0.113698	0.066393	9.076624	0.997203	9.076624	1.620416							2.297303	0.147562
-0.112451	0.066682	9.082861	1.000201	9.082861	1.626963							2.29855	0.147671
-0.111204	0.066971	9.089097	1.003871	9.089097	1.637177							2.299798	0.147779
-0.109957	0.06726	9.095334	1.007899	9.095334	1.647352							2.301044	0.147888
-0.108709	0.067549	9.10157	1.008974	9.10157	1.652018							2.302292	0.147996
-0.107462	0.067838	9.107807	1.009649	9.107807	1.653525							2.303539	0.148105
-0.106215	0.068126	9.114043	1.011132	9.114043	1.655972							2.304786	0.148213
-0.104968	0.068414	9.120279	1.012914	9.120279	1.657187							2.306033	0.148322
-0.103721	0.068694	9.126516	1.014378	9.126516	1.658183							2.307281	0.14843
-0.102473	0.06874	9.132752	1.016126	9.132752	1.661991							2.308527	0.148538
-0.101226	0.068768	9.138989	1.017819	9.138989	1.666233							2.309775	0.148646
-0.099979	0.06838	9.145226	1.019445	9.145226	1.669168							2.311022	0.148755
-0.098732	0.067992	9.151463	1.020898	9.151463	1.666722							2.312269	0.148863
-0.097485	0.067605	9.157699	1.02057	9.157699	1.664886							2.313517	0.148971
-0.096238	0.067218	9.163936	1.018401	9.163936	1.671153							2.314764	0.149079
-0.09499	0.066829	9.170172	1.015853	9.170172	1.67959							2.316011	0.149187
-0.093743	0.066442	9.176408	1.011778	9.176408	1.684594							2.317258	0.149295
-0.092496	0.066052	9.182645	1.007658	9.182645	1.68578							2.318505	0.149403
-0.091249	0.065667	9.188881	1.004577	9.188881	1.686179							2.319752	0.149511
-0.090002	0.065316	9.195118	1.002164	9.195118	1.682542							2.321	0.149619
-0.088755	0.064957	9.201354	0.999743	9.201354	1.678399							2.322247	0.149726
-0.087507	0.064587	9.207591	0.997357	9.207591	1.673836							2.323494	0.149834
-0.08626	0.064218	9.213827	0.994983	9.213827	1.670052							2.324741	0.149942
-0.085013	0.064275	9.220063	0.993619	9.220063	1.66808							2.325988	0.150049
-0.083766	0.064387	9.2263	0.992954	9.2263	1.665445							2.327235	0.150157
-0.082519	0.064499	9.232536	0.993175	9.232536	1.66233							2.328483	0.150265
-0.081271	0.064612	9.238773	0.994643	9.238773	1.655815							2.32973	0.150372
-0.080024	0.064724	9.245009	0.995638	9.245009	1.650613							2.330977	0.15048
-0.078777	0.064836	9.251246	0.99461	9.251246	1.64342							2.332224	0.150587
-0.07753	0.064949	9.257483	0.993458	9.257483	1.63664							2.333471	0.150695
-0.076283	0.065061	9.26372	0.992619	9.26372	1.631449							2.334718	0.150802
-0.075036	0.065173	9.269956	0.991739	9.269956	1.632032							2.335966	0.150909
-0.073788	0.065285	9.276192	0.990409	9.276192	1.63281							2.337213	0.151016
-0.072541	0.065803	9.282429	0.988765	9.282429	1.631349							2.33846	0.151123
-0.071294	0.066405	9.288665	0.987047	9.288665	1.627361							2.339707	0.151231
-0.070047	0.06689	9.294902	0.980135	9.294902	1.622444							2.340954	0.151338
-0.0688	0.067362	9.301138	0.973171	9.301138	1.621447							2.342202	0.151445
-0.067553	0.067834	9.307375	0.967637	9.307375	1.620405							2.343449	0.151552
-0.066305	0.068305	9.313611	0.964373	9.313611	1.621343							2.344696	0.15166
-0.065058	0.068779	9.319848	0.960968	9.319848	1.623547							2.345943	0.15166
-0.063811	0.06925	9.326084	0.956487	9.326084	1.617369							2.34719	0.15166
-0.062564	0.069723	9.33232	0.951909	9.33232	1.602082							2.348437	0.15166
-0.061317	0.070196	9.338557	0.948042	9.338557	1.587183							2.349685	0.15166
-0.06007	0.070664	9.344793	0.944893	9.344793	1.574171							2.350932	0.15166
-0.058822	0.071137	9.35103	0.941597	9.35103	1.561498							2.352179	0.15166
-0.057575	0.071638	9.357266	0.942441	9.357266	1.552015							2.353426	0.15166
-0.056328	0.072145	9.363503	0.94339	9.363503	1.544921							2.354673	0.15166
-0.055081	0.072465	9.36974	0.942618	9.36974	1.53623							2.35592	0.15166
-0.053833	0.072771	9.375976	0.940952	9.375976	1.525188							2.357168	0.15166
-0.052586	0.073074	9.382213	0.939215	9.382213	1.514078							2.358415	0.151766
-0.051339	0.073379	9.388449	0.937978	9.388449	1.507519							2.359662	0.151873
-0.050092	0.073685	9.394686	0.936617	9.394686	1.505544							2.360909	0.15198
-0.048845	0.073989	9.400922	0.934298	9.400922	1.502444							2.362156	0.152087
-0.047598	0.074293	9.407159	0.931978	9.407159	1.497129							2.363403	0.152193
-0.04635	0.074598	9.413395	0.929655	9.413395	1.490683							2.364651	0.1523
-0.045103	0.074903	9.419632	0.927644	9.419632	1.47743							2.365898	0.152407
-0.043856	0.075208	9.425868	0.925592	9.425868	1.463279							2.367145	0.152514
-0.042609	0.075266	9.432104	0.923914	9.432104	1.453429							2.368392	0.152621
-0.041362	0.075249	9.438341	0.922277	9.438341	1.447423							2.369639	0.152727
-0.040115	0.075461	9.444577	0.91829	9.444577	1.440818							2.370887	0.152834
-0.038867	0.075684	9.450814	0.914079	9.450814	1.434749							2.372134	0.15294
-0.03762	0.075903	9.45705	0.909082	9.45705	1.428828							2.373381	0.153046
-0.036373	0.076101	9.463287	0.903748	9.463287	1.416731							2.374628	0.153153
-0.035126	0.076312	9.469523	0.898191	9.469523	1.403882							2.375875	0.153259
-0.033879	0.076533	9.47576	0.891587	9.47576	1.391603							2.377122	0.153366
-0.032632	0.076756	9.481997	0.884955	9.481997	1.383773							2.37837	0.153472
-0.031384	0.076979	9.488233	0.878845	9.488233	1.376099							2.379617	0.153578
-0.030137	0.077202	9.49447	0.873107	9.49447	1.364416							2.380864	0.153685
-0.02889	0.077425	9.500706	0.867583	9.500706	1.351537							2.382111	0.153791
-0.027643	0.077376	9.506943	0.865153	9.506943	1.337656							2.383358	0.153897
-0.026396	0.077139	9.513179	0.863253	9.513179	1.324914							2.384605	0.154003
-0.025148	0.076856	9.519416	0.858976	9.519416	1.311804							2.385853	0.154109
-0.023901	0.07657	9.525652	0.854857	9.525652	1.305445							2.3871	0.154215
-0.022654	0.076284	9.531888	0.852957	9.531888	1.300487							2.388347	0.154321
-0.021407	0.075997	9.538125	0.855055	9.538125	1.289255							2.389594	0.154426
-0.02016	0.07571	9.544361	0.857433	9.544361	1.276647							2.390841	0.154532
-0.018913	0.075425	9.550598	0.857901	9.550598	1.264096							2.392088	0.154638
-0.017665	0.075139	9.556834	0.857993	9.556834	1.252868							2.393336	0.154744
-0.016418	0.014607	9.563071	0.854411	9.563071	1.24157							2.394583	0.15485
-0.015171	-0.000516	9.569307	0.848217	9.569307	1.228728							2.39583	0.154956
-0.013924	-0.000802	9.575544	0.841778	9.575544	1.216134							2.397078	0.155061
-0.012677	-0.001026	9.58178	0.83905	9.58178	1.205592							2.398324	0.155167
-0.01143	-0.001208	9.588017	0.837364	9.588017	1.196566							2.399572	0.155272
-0.010182	-0.001747	9.594254	0.832385	9.594254	1.187339							2.400819	0.155378
-0.008935	-0.002408	9.60049	0.824092	9.60049	1.18333							2.402066	0.155483
-0.007688	-0.003079	9.606727	0.815296	9.606727	1.180948							2.403313	0.155588
-0.006441	-0.00375	9.612963	0.807514	9.612963	1.174521							2.404561	0.155694
-0.005194	-0.004421	9.6192	0.800077	9.6192	1.167022							2.405807	0.155799
-0.003946	-0.005092	9.625436	0.796336	9.625436	1.15995							2.407055	0.155905
-0.002699	-0.005762	9.631673	0.794966	9.631673	1.157074							2.408302	0.15601
-0.001452	-0.006434	9.637909	0.795094	9.637909	1.154765							2.409549	0.156115
-0.000205	-0.007106	9.644145	0.79588	9.644145	1.143348							2.410796	0.15622
0.001042	-0.007776	9.650382	0.796441	9.650382	1.129479							2.412044	0.156325
0.00229	-0.00792	9.656618	0.796929	9.656618	1.115005							2.413291	0.15643
0.003537	-0.007735	9.662855	0.797737	9.662855	1.101153							2.414538	0.156535
0.004784	-0.007534	9.669091	0.79713	9.669091	1.087884							2.415785	0.15664
0.006031	-0.007341	9.675328	0.796218	9.675328	1.081219							2.417032	0.156745
0.007278	-0.007149	9.681564	0.795085	9.681564	1.076017							2.418279	0.15685
0.008525	-0.006957	9.6878	0.792967	9.6878	1.06748							2.419527	0.156955
0.009773	-0.006764	9.694037	0.790696	9.694037	1.056705							2.420774	0.15706
0.01102	-0.006572	9.700274	0.783975	9.700274	1.044959							2.422021	0.157165
0.012267	0.03948	9.706511	0.775395	9.706511	1.038881							2.423268	0.157269
0.013514	0.080474	9.712747	0.769726	9.712747	1.033669							2.424515	0.157374
0.014761	0.079489	9.718984	0.768224	9.718984	1.029494							2.425763	0.157478
0.016008	0.079399	9.72522	0.766523	9.72522	1.026111							2.42701	0.157583
0.017256	0.07952	9.731457	0.761609	9.731457	1.022186							2.428257	0.157688
0.018503	0.079624	9.737693	0.756623	9.737693	1.01597							2.429504	0.157792
0.01975	0.079717	9.743929	0.752425	9.743929	1.009121							2.430751	0.157897
0.020997	0.079801	9.750166	0.748874	9.750166	1.003666							2.431998	0.158001
0.022244	0.079878	9.756402	0.745282	9.756402	0.999385							2.433246	0.158105
0.023492	0.07995	9.762639	0.744413	9.762639	0.995524							2.434493	0.15821
0.024739	0.080013	9.768875	0.744218	9.768875	0.992798							2.43574	0.158314
0.025986	0.080056	9.775112	0.745656	9.775112	0.988382							2.436987	0.158418
0.027233	0.080078	9.781348	0.745409	9.781348	0.980054							2.438234	0.158522
0.02848	0.080061	9.787585	0.74424	9.787585	0.970855							2.439481	0.158626
0.029727	0.080044	9.793821	0.74628	9.793821	0.963417							2.440729	0.15873
0.030975	0.080028	9.800057	0.748951	9.800057	0.956533							2.441976	0.158835
0.032222	0.080011	9.806294	0.75049	9.806294	0.949686							2.443223	0.158939
0.033469	0.079994	9.812531	0.751623	9.812531	0.944043							2.44447	0.159043
0.034716	0.079978	9.818768	0.751381	9.818768	0.938161							2.445717	0.159043
0.035963	0.079961	9.825004	0.750588	9.825004	0.929613							2.446965	0.159043
0.03721	0.079944	9.831241	0.749981	9.831241	0.920964							2.448212	0.159043
0.038458	0.079927	9.837477	0.74577	9.837477	0.916327							2.449459	0.159043
0.039705	0.079866	9.843713	0.740315	9.843713	0.916926							2.450706	0.159043
0.040952	0.079656	9.84995	0.735581	9.84995	0.916989							2.451953	0.159043
0.042199	0.079339	9.856186	0.732202	9.856186	0.911915							2.4532	0.159043
0.043446	0.078956	9.862423	0.729438	9.862423	0.905623							2.454448	0.159043
0.044693	0.078565	9.868659	0.727606	9.868659	0.900715							2.455695	0.159043
0.045941	0.078171	9.874896	0.725945	9.874896	0.896428							2.456942	0.159043
0.047188	0.077776	9.881132	0.725521	9.881132	0.890847							2.458189	0.159147
0.048435	0.077385	9.887369	0.725918	9.887369	0.886341							2.459436	0.15925
0.049682	0.076993	9.893605	0.725867	9.893605	0.88233							2.460683	0.159354
0.05093	0.0766	9.899841	0.725056	9.899841	0.878357							2.461931	0.159458
0.052177	0.076207	9.906078	0.722896	9.906078	0.873549							2.463178	0.159561
0.053424	0.075812	9.912314	0.717852	9.912314	0.870013							2.464425	0.159665
0.054671	0.075242	9.918551	0.712178	9.918551	0.869827							2.465672	0.159769
0.055918	0.073935	9.924788	0.706926	9.924788	0.869832							2.466919	0.159873
0.057165	0.072141	9.931025	0.701615	9.931025	0.867196							2.468166	0.159976
0.058413	0.070534	9.937261	0.696521	9.937261	0.863918							2.469414	0.16008
0.05966	0.068952	9.943498	0.691712	9.943498	0.860755							2.470661	0.160183
0.060907	0.067369	9.949734	0.687068	9.949734	0.859004							2.471908	0.160286
0.062154	0.065804	9.95597	0.684637	9.95597	0.856652							2.473155	0.16039
0.063401	0.064297	9.962207	0.683002	9.962207	0.850935							2.474402	0.160493
0.064648	0.062799	9.968443	0.682907	9.968443	0.844381							2.47565	0.160596
0.065896	0.061288	9.97468	0.686415	9.97468	0.838437							2.476897	0.160699
0.067143	0.059769	9.980916	0.690298	9.980916	0.832682							2.478144	0.160803
0.06839	0.058237	9.987153	0.691734	9.987153	0.828172							2.479391	0.160906
0.069637	0.056688	9.993389	0.692426	9.993389	0.825735							2.480639	0.161009
0.070884	0.055155	9.999625	0.694232	9.999625	0.822602							2.481885	0.161113
0.072131	0.053608	10.005862	0.696532	10.005862	0.817418							2.483133	0.161215
0.073379	0.051666	10.012098	0.699054	10.012098	0.811899							2.48438	0.161318
0.074626	0.049874	10.018335	0.700269	10.018335	0.805975							2.485627	0.161421
0.075873	0.04816	10.024571	0.700994	10.024571	0.800423							2.486874	0.161524
0.07712	0.046443	10.030808	0.698904	10.030808	0.797573							2.488122	0.161627
0.078367	0.044728	10.037045	0.695774	10.037045	0.798267							2.489368	0.161729
[truncated: 29,078 more rows]
