# Supplementary material for: Conformational dynamics and allosteric modulation of the SARS-CoV-2 spike
Source: eLife. 2022 Mar 24;11:e75433. doi: 10.7554/eLife.75433 (PMC8963877; doi:10.7554/eLife.75433)
Supplement: Figure 1—figure supplement 1—source data 1. [file elife-75433-fig1-figsupp1-data1.zip › Figure 1- supplement 1 - source data S1A.csv]

Chrom.1		Chrom.1		Chrom.1		Chrom.1		Chrom.1
UV 1_280		Injection		Run Log		Fraction		UV 1_280_CUT_TEMP@100,BASEM
ml	mAU	ml	Injection	ml	Logbook	ml	Fraction	ml	mAU
-2.409985	0.008542	-0.000412		-2.409985	Method Settings	1.00887	2	0	-0.038432
-2.408738	0.342683	0.010813		-2.409895	Equilibration	2.508031	3	0.001247	-0.038416
-2.40749	0.374428			-0.016184	Sample Application	4.009124	4	0.002494	-0.0384
-2.406243	0.398988			0.991808	Elution	5.508979	5	0.003742	-0.038384
-2.404996	0.419576					7.00883	6	0.004989	-0.038368
-2.403749	0.437843					8.508907	7	0.006236	-0.038353
-2.402502	0.454295					10.010001	8	0.007483	-0.038337
-2.401254	0.483382					11.509856	9	0.00873	-0.038321
-2.400007	0.549385					13.009708	10	0.009978	-0.038305
-2.39876	0.55834					14.510805	11	0.011225	-0.038289
-2.397513	0.556287					16.010671	12	0.012472	-0.038273
-2.396266	0.555776					17.510523	13	0.013719	-0.038256
-2.395019	0.555456					19.010376	14	0.014966	-0.03824
-2.393771	0.555174					20.511551	15	0.016213	-0.038223
-2.392524	0.554922					22.011558	16	0.017461	-0.038206
-2.391277	0.55469					23.511417	17	0.018708	-0.03819
-2.39003	0.554474					25.011265	18	0.019955	-0.038173
-2.388783	0.554272					26.512361	19	0.021202	-0.038157
-2.387535	0.554058					28.012211	20	0.022449	-0.03814
-2.386288	0.553835					29.512058	21	0.023697	-0.038123
-2.385041	0.553696					31.013157	22	0.024944	-0.038107
-2.383794	0.553602					32.513012	23	0.026191	-0.03809
-2.382547	0.553509					34.012863	24	0.027438	-0.038073
-2.381299	0.553416					35.512939	25	0.028685	-0.038056
-2.380052	0.553324					36.342727	Waste	0.029932	-0.038039
-2.378805	0.553232					36.343979	Waste	0.03118	-0.038022
-2.377558	0.037604							0.032427	-0.038005
-2.376311	-0.000173							0.033674	-0.037988
-2.375063	-0.000261							0.034921	-0.037971
-2.373816	-0.00035							0.036169	-0.037954
-2.372569	-0.005073							0.037416	-0.037938
-2.371322	-0.012856							0.038663	-0.037921
-2.370075	-0.021096							0.03991	-0.037905
-2.368828	-0.029322							0.041157	-0.037888
-2.36758	-0.037532							0.042404	-0.037872
-2.366333	-0.045731							0.043652	-0.037856
-2.365086	-0.05395							0.044899	-0.037839
-2.363839	-0.062148							0.046146	-0.037823
-2.362592	-0.070358							0.047393	-0.037806
-2.361344	-0.078543							0.04864	-0.03779
-2.360097	-0.08676							0.049888	-0.037774
-2.35885	-0.094955							0.051135	-0.037758
-2.357603	-0.108464							0.052382	-0.037742
-2.356356	-0.125949							0.053629	-0.037727
-2.355108	-0.144149							0.054876	-0.037711
-2.353861	-0.162261							0.056123	-0.037695
-2.352614	-0.180392							0.057371	-0.03768
-2.351367	-0.198548							0.058618	-0.037664
-2.35012	-0.216684							0.059865	-0.037648
-2.348872	-0.234817							0.061112	-0.037633
-2.347625	-0.252917							0.06236	-0.037617
-2.346378	-0.270931							0.063607	-0.0376
-2.345131	-0.288875							0.064854	-0.037583
-2.343884	-0.306791							0.066101	-0.037566
-2.342637	-0.308931							0.067348	-0.037549
-2.341389	-0.294201							0.068595	-0.037532
-2.340142	-0.275367							0.069843	-0.037515
-2.338895	-0.25648							0.07109	-0.037498
-2.337648	-0.237575							0.072337	-0.03748
-2.336401	-0.218682							0.073584	-0.037463
-2.335153	-0.199792							0.074831	-0.037446
-2.333906	-0.18091							0.076079	-0.037431
-2.332659	-0.162022							0.077326	-0.037416
-2.331412	-0.143097							0.078573	-0.037401
-2.330165	-0.124233							0.07982	-0.037386
-2.328918	-0.105342							0.081067	-0.037371
-2.32767	-0.089513							0.082314	-0.037355
-2.326423	-0.078193							0.083562	-0.03734
-2.325176	-0.068322							0.084809	-0.037325
-2.323929	-0.058732							0.086056	-0.03731
-2.322681	-0.049038							0.087303	-0.037295
-2.321434	-0.039147							0.088551	-0.037279
-2.320187	-0.029228							0.089798	-0.037263
-2.31894	-0.019322							0.091045	-0.037247
-2.317693	-0.009414							0.092292	-0.037231
-2.316446	0.000486							0.093539	-0.037215
-2.315198	0.010412							0.094786	-0.037199
-2.313951	0.020333							0.096034	-0.037183
-2.312704	0.029172							0.097281	-0.037167
-2.311457	0.036245							0.098528	-0.037151
-2.31021	0.046299							0.099775	-0.037135
-2.308962	0.060143							0.101022	-0.037119
-2.307715	0.07494							0.10227	-0.037102
-2.306468	0.089702							0.103517	-0.037085
-2.305221	0.104487							0.104764	-0.037069
-2.303974	0.119306							0.106011	-0.037052
-2.302727	0.134127							0.107258	-0.037035
-2.301479	0.148882							0.108505	-0.037019
-2.300232	0.16366							0.109753	-0.037002
-2.298985	0.178513							0.111	-0.036985
-2.297738	0.191644							0.112247	-0.036969
-2.29649	0.202168							0.113494	-0.036951
-2.295243	0.216383							0.114742	-0.036934
-2.293996	0.234983							0.115989	-0.036917
-2.292749	0.254726							0.117236	-0.0369
-2.291502	0.274438							0.118483	-0.036882
-2.290255	0.294155							0.11973	-0.036865
-2.289007	0.313859							0.120977	-0.036848
-2.28776	0.333592							0.122225	-0.03683
-2.286513	0.353306							0.123472	-0.036813
-2.285266	0.372988							0.124719	-0.036796
-2.284019	0.392699							0.125966	-0.036778
-2.282771	0.412509							0.127213	-0.03676
-2.281524	0.432405							0.128461	-0.036742
-2.280277	0.437181							0.129708	-0.036724
-2.27903	0.424576							0.130955	-0.036706
-2.277783	0.407138							0.132202	-0.036689
-2.276536	0.389702							0.133449	-0.036671
-2.275288	0.372279							0.134697	-0.036653
-2.274041	0.354833							0.135944	-0.036635
-2.272794	0.337322							0.137191	-0.036617
-2.271547	0.319954							0.138438	-0.036603
-2.270299	0.303844							0.139685	-0.036588
-2.269052	0.287742							0.140933	-0.036573
-2.267805	0.270575							0.14218	-0.036559
-2.266558	0.252528							0.143427	-0.036544
-2.265311	0.236566							0.144674	-0.03653
-2.264064	0.225133							0.145921	-0.036515
-2.262816	0.215851							0.147169	-0.0365
-2.261569	0.206556							0.148416	-0.036486
-2.260322	0.197273							0.149663	-0.036471
-2.259075	0.188							0.15091	-0.036453
-2.257828	0.178739							0.152157	-0.036434
-2.25658	0.169473							0.153404	-0.036415
-2.255333	0.16019							0.154652	-0.036397
-2.254086	0.150907							0.155899	-0.036378
-2.252839	0.15232							0.157146	-0.036359
-2.251592	0.178759							0.158393	-0.036341
-2.250344	0.219688							0.159641	-0.036322
-2.249097	0.262321							0.160888	-0.036303
-2.24785	0.305766							0.162135	-0.036285
-2.246603	0.349345							0.163382	-0.036269
-2.245356	0.392838							0.164629	-0.036254
-2.244108	0.436283							0.165876	-0.036239
-2.242861	0.479759							0.167124	-0.036224
-2.241614	0.523268							0.168371	-0.036209
-2.240367	0.566778							0.169618	-0.036194
-2.23912	0.610156							0.170865	-0.036179
-2.237873	0.715182							0.172112	-0.036163
-2.236625	0.961357							0.17336	-0.036148
-2.235378	1.279335							0.174607	-0.036133
-2.234131	1.599674							0.175854	-0.036118
-2.232884	1.921291							0.177101	-0.036102
-2.231637	2.243506							0.178348	-0.036087
-2.230389	2.565251							0.179595	-0.036072
-2.229142	2.886571							0.180843	-0.036056
-2.227895	3.208528							0.18209	-0.036041
-2.226648	3.530244							0.183337	-0.036026
-2.225401	3.852278							0.184584	-0.036011
-2.224153	4.174347							0.185832	-0.035995
-2.222906	4.536658							0.187079	-0.03598
-2.221659	4.985927							0.188326	-0.035964
-2.220412	5.476065							0.189573	-0.035949
-2.219165	5.965571							0.19082	-0.035933
-2.217917	6.445294							0.192067	-0.035918
-2.21667	6.896501							0.193315	-0.035902
-2.215423	7.349542							0.194562	-0.035887
-2.214176	7.831778							0.195809	-0.035871
-2.212929	8.322056							0.197056	-0.035856
-2.211681	8.81232							0.198303	-0.03584
-2.210434	9.302613							0.199551	-0.035825
-2.209187	9.793476							0.200798	-0.035805
-2.20794	10.286018							0.202045	-0.035786
-2.206693	10.788544							0.203292	-0.035766
-2.205446	11.300179							0.204539	-0.035747
-2.204198	11.812247							0.205786	-0.035727
-2.202951	12.324946							0.207034	-0.035707
-2.201704	12.83787							0.208281	-0.035688
-2.200457	13.351088							0.209528	-0.035668
-2.19921	13.86427							0.210775	-0.035649
-2.197962	14.376983							0.212023	-0.035629
-2.196715	14.88755							0.21327	-0.035613
-2.195468	15.399099							0.214517	-0.035597
-2.194221	15.912569							0.215764	-0.035582
-2.192974	16.423058							0.217011	-0.035566
-2.191726	16.924078							0.218258	-0.03555
-2.190479	17.408648							0.219506	-0.035535
-2.189232	17.868486							0.220753	-0.035519
-2.187985	18.312954							0.222	-0.035503
-2.186738	18.757879							0.223247	-0.035487
-2.18549	19.202971							0.224494	-0.035472
-2.184243	19.648119							0.225742	-0.035456
-2.182996	20.093071							0.226989	-0.03544
-2.181749	20.537777							0.228236	-0.035424
-2.180502	20.982117							0.229483	-0.035409
-2.179255	21.427261							0.23073	-0.035393
-2.178007	21.868214							0.231977	-0.035377
-2.17676	22.293236							0.233225	-0.035361
-2.175513	22.655907							0.234472	-0.035345
-2.174266	22.883671							0.235719	-0.03533
-2.173018	23.027134							0.236966	-0.035314
-2.171771	23.170317							0.238214	-0.035298
-2.170524	23.313282							0.239461	-0.035282
-2.169277	23.456451							0.240708	-0.035266
-2.16803	23.599724							0.241955	-0.035251
-2.166783	23.743155							0.243202	-0.035235
-2.165535	23.886148							0.244449	-0.035219
-2.164288	24.024666							0.245697	-0.035203
-2.163041	24.153929							0.246944	-0.035187
-2.161794	24.275518							0.248191	-0.035171
-2.160547	24.372892							0.249438	-0.035156
-2.159299	24.392496							0.250685	-0.03514
-2.158052	24.34445							0.251933	-0.035124
-2.156805	24.296482							0.25318	-0.035108
-2.155558	24.24847							0.254427	-0.035092
-2.154311	24.200499							0.255674	-0.035077
-2.153064	24.152578							0.256921	-0.035061
-2.151816	24.10463							0.258168	-0.035045
-2.150569	24.056723							0.259416	-0.035029
-2.149322	24.008846							0.260663	-0.035013
-2.148075	23.956171							0.26191	-0.034997
-2.146827	23.883539							0.263157	-0.034978
-2.14558	23.78697							0.264405	-0.034958
-2.144333	23.680094							0.265652	-0.034938
-2.143086	23.565153							0.266899	-0.034918
-2.141839	23.44985							0.268146	-0.034898
-2.140592	23.335024							0.269393	-0.034878
-2.139344	23.219969							0.27064	-0.034859
-2.138097	23.104799							0.271888	-0.034839
-2.13685	22.989746							0.273135	-0.034819
-2.135603	22.874607							0.274382	-0.034799
-2.134356	22.759649							0.275629	-0.034783
-2.133108	22.637821							0.276876	-0.034768
-2.131861	22.489174							0.278124	-0.034752
-2.130614	22.317188							0.279371	-0.034736
-2.129367	22.15387							0.280618	-0.03472
-2.12812	21.998022							0.281865	-0.034705
-2.126873	21.842537							0.283112	-0.034689
-2.125625	21.687466							0.284359	-0.034673
-2.124378	21.532042							0.285607	-0.034657
-2.123131	21.376202							0.286854	-0.034642
-2.121884	21.221054							0.288101	-0.034626
-2.120636	21.066042							0.289348	-0.03461
-2.119389	20.91053							0.290596	-0.034594
-2.118142	20.748196							0.291843	-0.034579
-2.116895	20.560068							0.29309	-0.034563
-2.115648	20.352118							0.294337	-0.034547
-2.114401	20.157135							0.295584	-0.034532
-2.113153	19.9739							0.296831	-0.034516
-2.111906	19.791437							0.298079	-0.0345
-2.110659	19.616737							0.299326	-0.034485
-2.109412	19.450014							0.300573	-0.034469
-2.108165	19.276237							0.30182	-0.034453
-2.106917	19.09306							0.303067	-0.034438
-2.10567	18.909586							0.304315	-0.034422
-2.104423	18.726845							0.305562	-0.034407
-2.103176	18.540083							0.306809	-0.034391
-2.101929	18.33692							0.308056	-0.034375
-2.100682	18.111507							0.309303	-0.03436
-2.099434	17.895321							0.31055	-0.034344
-2.098187	17.691425							0.311798	-0.034329
-2.09694	17.487352							0.313045	-0.034313
-2.095693	17.282745							0.314292	-0.034298
-2.094445	17.077776							0.315539	-0.034282
-2.093198	16.87381							0.316787	-0.034267
-2.091951	16.67009							0.318034	-0.034251
-2.090704	16.465343							0.319281	-0.034236
-2.089457	16.260611							0.320528	-0.03422
-2.08821	16.054659							0.321775	-0.034205
-2.086962	15.836921							0.323022	-0.034189
-2.085715	15.605235							0.32427	-0.034174
-2.084468	15.392122							0.325517	-0.034158
-2.083221	15.202045							0.326764	-0.034143
-2.081974	15.012432							0.328011	-0.034127
-2.080726	14.821962							0.329258	-0.034112
-2.079479	14.631659							0.330506	-0.034097
-2.078232	14.441389							0.331753	-0.034081
-2.076985	14.251167							0.333	-0.034066
-2.075738	14.060422							0.334247	-0.03405
-2.074491	13.870115							0.335494	-0.034035
-2.073243	13.678487							0.336741	-0.03402
-2.071996	13.477035							0.337989	-0.034004
-2.070749	13.265766							0.339236	-0.033989
-2.069502	13.079733							0.340483	-0.033974
-2.068254	12.921947							0.34173	-0.033959
-2.067007	12.764457							0.342978	-0.033943
-2.06576	12.606864							0.344225	-0.033928
-2.064513	12.44937							0.345472	-0.033913
-2.063266	12.291631							0.346719	-0.033898
-2.062019	12.133798							0.347966	-0.033882
-2.060771	11.976281							0.349213	-0.033867
-2.059524	11.818892							0.350461	-0.033844
-2.058277	11.6608							0.351708	-0.033821
-2.05703	11.50107							0.352955	-0.033799
-2.055783	11.341118							0.354202	-0.033776
-2.054535	11.186915							0.355449	-0.033753
-2.053288	11.061806							0.356697	-0.03373
-2.052041	10.93676							0.357944	-0.033707
-2.050794	10.811745							0.359191	-0.033685
-2.049547	10.686595							0.360438	-0.033662
-2.0483	10.561439							0.361685	-0.033639
-2.047052	10.436051							0.362932	-0.033624
-2.045805	10.310921							0.36418	-0.033609
-2.044558	10.18609							0.365427	-0.033594
-2.043311	10.060122							0.366674	-0.03358
-2.042063	9.928485							0.367921	-0.033565
-2.040816	9.786024							0.369169	-0.03355
-2.039569	9.659392							0.370416	-0.033535
-2.038322	9.558748							0.371663	-0.03352
-2.037075	9.45781							0.37291	-0.033505
-2.035828	9.356718							0.374157	-0.03349
-2.03458	9.255817							0.375404	-0.033476
-2.033333	9.154657							0.376652	-0.033461
-2.032086	9.05401							0.377899	-0.033446
-2.030839	8.952958							0.379146	-0.033432
-2.029592	8.852103							0.380393	-0.033417
-2.028344	8.750859							0.38164	-0.033402
-2.027097	8.645041							0.382888	-0.033388
-2.02585	8.527835							0.384135	-0.033373
-2.024603	8.419305							0.385382	-0.033358
-2.023356	8.331247							0.386629	-0.033343
-2.022109	8.243185							0.387876	-0.033329
-2.020861	8.15519							0.389123	-0.033314
-2.019614	8.066935							0.390371	-0.0333
-2.018367	7.979081							0.391618	-0.033285
-2.01712	7.890903							0.392865	-0.033271
-2.015872	7.80306							0.394112	-0.033256
-2.014625	7.714941							0.39536	-0.033242
-2.013378	7.62674							0.396607	-0.033227
-2.012131	7.535228							0.397854	-0.033213
-2.010884	7.43059							0.399101	-0.033198
-2.009637	7.334723							0.400348	-0.033177
-2.008389	7.255531							0.401595	-0.033155
-2.007142	7.176249							0.402843	-0.033134
-2.005895	7.097138							0.40409	-0.033112
-2.004648	7.018988							0.405337	-0.03309
-2.003401	6.944659							0.406584	-0.033069
-2.002153	6.873472							0.407831	-0.033047
-2.000906	6.794946							0.409079	-0.033026
-1.999659	6.715631							0.410326	-0.033004
-1.998412	6.636459							0.411573	-0.032983
-1.997165	6.556455							0.41282	-0.032969
-1.995917	6.463375							0.414067	-0.032955
-1.99467	6.37599							0.415315	-0.032941
-1.993423	6.306044							0.416562	-0.032926
-1.992176	6.236351							0.417809	-0.032912
-1.990929	6.16654							0.419056	-0.032898
-1.989681	6.096873							0.420303	-0.032884
-1.988434	6.026935							0.421551	-0.03287
-1.987187	5.957505							0.422798	-0.032856
-1.98594	5.887585							0.424045	-0.032842
-1.984693	5.817677							0.425292	-0.032829
-1.983446	5.747808							0.426539	-0.032815
-1.982198	5.67751							0.427786	-0.032801
-1.980951	5.596302							0.429034	-0.032787
-1.979704	5.520274							0.430281	-0.032773
-1.978457	5.459013							0.431528	-0.03276
-1.97721	5.397421							0.432775	-0.032746
-1.975962	5.336187							0.434022	-0.032732
-1.974715	5.274629							0.43527	-0.032718
-1.973468	5.213203							0.436517	-0.032704
-1.972221	5.151773							0.437764	-0.032684
-1.970974	5.090267							0.439011	-0.032663
-1.969726	5.0291							0.440258	-0.032643
-1.968479	4.967806							0.441506	-0.032623
-1.967232	4.905175							0.442753	-0.032602
-1.965985	4.835135							0.444	-0.032582
-1.964738	4.768385							0.445247	-0.032561
-1.96349	4.71614							0.446494	-0.032541
-1.962243	4.663935							0.447742	-0.03252
-1.960996	4.612136							0.448989	-0.0325
-1.959749	4.559914							0.450236	-0.032487
-1.958502	4.507685							0.451483	-0.032473
-1.957255	4.455549							0.45273	-0.03246
-1.956007	4.403514							0.453978	-0.032447
-1.95476	4.351574							0.455225	-0.032434
-1.953513	4.299337							0.456472	-0.03242
-1.952266	4.246172							0.457719	-0.032407
-1.951019	4.186319							0.458966	-0.032394
-1.949771	4.131752							0.460213	-0.032381
-1.948524	4.091626							0.461461	-0.032367
-1.947277	4.048765							0.462708	-0.032348
-1.94603	4.005703							0.463955	-0.032328
-1.944783	3.962551							0.465202	-0.032309
-1.943535	3.919361							0.466449	-0.032289
-1.942288	3.876279							0.467697	-0.032269
-1.941041	3.832943							0.468944	-0.03225
-1.939794	3.789768							0.470191	-0.03223
-1.938547	3.746788							0.471438	-0.032211
-1.937299	3.703524							0.472685	-0.032191
-1.936052	3.652967							0.473933	-0.032171
-1.934805	3.602465							0.47518	-0.032159
-1.933558	3.565336							0.476427	-0.032146
-1.932311	3.528584							0.477674	-0.032133
-1.931064	3.491955							0.478921	-0.032121
-1.929816	3.455292							0.480169	-0.032108
-1.928569	3.418626							0.481416	-0.032095
-1.927322	3.382011							0.482663	-0.032083
-1.926075	3.345337							0.48391	-0.03207
-1.924828	3.308686							0.485157	-0.032057
-1.92358	3.272157							0.486404	-0.032045
-1.922333	3.235475							0.487652	-0.032026
-1.921086	3.191394							0.488899	-0.032007
-1.919839	3.147324							0.490146	-0.031988
-1.918592	3.114696							0.491393	-0.03197
-1.917344	3.08217							0.49264	-0.031951
-1.916097	3.049488							0.493888	-0.031932
-1.91485	3.017073							0.495135	-0.031914
-1.913603	2.984351							0.496382	-0.031895
-1.912356	2.951894							0.497629	-0.031876
-1.911108	2.919284							0.498876	-0.031857
-1.909861	2.886737							0.500124	-0.031839
-1.908614	2.854137							0.501371	-0.031821
-1.907367	2.821414							0.502618	-0.031803
-1.90612	2.783718							0.503865	-0.031785
-1.904873	2.745914							0.505112	-0.031767
-1.903625	2.71676							0.50636	-0.031748
-1.902378	2.687582							0.507607	-0.03173
-1.901131	2.6585							0.508854	-0.031712
-1.899884	2.629387							0.510101	-0.031694
-1.898637	2.600264							0.511348	-0.031676
-1.897389	2.571725							0.512595	-0.031664
-1.896142	2.545942							0.513843	-0.031652
-1.894895	2.518151							0.51509	-0.03164
-1.893648	2.489235							0.516337	-0.031629
-1.892401	2.460019							0.517584	-0.031617
-1.891153	2.427296							0.518831	-0.031605
-1.889906	2.39371							0.520079	-0.031594
-1.888659	2.367334							0.521326	-0.031582
-1.887412	2.342107							0.522573	-0.03157
-1.886165	2.316976							0.52382	-0.031558
-1.884917	2.291737							0.525067	-0.031535
-1.88367	2.26656							0.526314	-0.031512
-1.882423	2.241294							0.527562	-0.031489
-1.881176	2.216161							0.528809	-0.031466
-1.879929	2.190946							0.530056	-0.031443
-1.878682	2.165665							0.531303	-0.03142
-1.877434	2.140417							0.532551	-0.031397
-1.876187	2.111193							0.533798	-0.031374
-1.87494	2.081095							0.535045	-0.031351
-1.873693	2.057327							0.536292	-0.031327
-1.872446	2.034678							0.537539	-0.031316
-1.871198	2.012058							0.538786	-0.031305
-1.869951	1.989281							0.540034	-0.031294
-1.868704	1.966592							0.541281	-0.031283
-1.867457	1.943984							0.542528	-0.031272
-1.86621	1.921296							0.543775	-0.031261
-1.864962	1.898573							0.545022	-0.03125
-1.863715	1.875887							0.54627	-0.031239
-1.862468	1.853197							0.547517	-0.031228
-1.861221	1.827154							0.548764	-0.031217
-1.859974	1.800782							0.550011	-0.031196
-1.858727	1.780953							0.551258	-0.031174
-1.857479	1.761757							0.552505	-0.031152
-1.856232	1.742576							0.553753	-0.031131
-1.854985	1.72343							0.555	-0.031109
-1.853738	1.704246							0.556247	-0.031088
-1.85249	1.685008							0.557494	-0.031066
-1.851243	1.665848							0.558742	-0.031044
-1.849996	1.646637							0.559989	-0.031023
-1.848749	1.627489							0.561236	-0.031001
-1.847502	1.608326							0.562483	-0.030991
-1.846255	1.586034							0.56373	-0.03098
-1.845007	1.563155							0.564977	-0.03097
-1.84376	1.545771							0.566225	-0.03096
-1.842513	1.530267							0.567472	-0.03095
-1.841266	1.513623							0.568719	-0.030939
-1.840019	1.496455							0.569966	-0.030929
-1.838771	1.479193							0.571213	-0.030919
-1.837524	1.461923							0.572461	-0.030908
-1.836277	1.444661							0.573708	-0.030898
-1.83503	1.427352							0.574955	-0.030878
-1.833783	1.410058							0.576202	-0.030858
-1.832536	1.392812							0.577449	-0.030837
-1.831288	1.373313							0.578696	-0.030817
-1.830041	1.352549							0.579944	-0.030797
-1.828794	1.334975							0.581191	-0.030777
-1.827547	1.318674							0.582438	-0.030757
-1.826299	1.30244							0.583685	-0.030736
-1.825052	1.286208							0.584933	-0.030716
-1.823805	1.269988							0.58618	-0.030696
-1.822558	1.253725							0.587427	-0.030677
-1.821311	1.237484							0.588674	-0.030657
-1.820064	1.221246							0.589921	-0.030638
-1.818816	1.205029							0.591168	-0.030619
-1.817569	1.188805							0.592416	-0.0306
-1.816322	1.171001							0.593663	-0.03058
-1.815075	1.152329							0.59491	-0.030561
-1.813828	1.137292							0.596157	-0.030542
-1.81258	1.123432							0.597404	-0.030523
-1.811333	1.109799							0.598652	-0.030503
-1.810086	1.096155							0.599899	-0.030494
-1.808839	1.08249							0.601146	-0.030485
-1.807592	1.068842							0.602393	-0.030476
-1.806345	1.055246							0.60364	-0.030467
-1.805097	1.041619							0.604887	-0.030458
-1.80385	1.027965							0.606135	-0.030448
-1.802603	1.014307							0.607382	-0.030439
-1.801356	0.998517							0.608629	-0.03043
-1.800108	0.981803							0.609876	-0.030421
-1.798861	0.967944							0.611124	-0.030412
-1.797614	0.954927							0.612371	-0.030394
-1.796367	0.941997							0.613618	-0.030376
-1.79512	0.929033							0.614865	-0.030358
-1.793873	0.916089							0.616112	-0.03034
-1.792625	0.903131							0.617359	-0.030322
-1.791378	0.890221							0.618607	-0.030304
-1.790131	0.878204							0.619854	-0.030287
-1.788884	0.866372							0.621101	-0.030269
-1.787637	0.853792							0.622348	-0.030251
-1.786389	0.839887							0.623595	-0.030233
-1.785142	0.825354							0.624843	-0.030216
-1.783895	0.812953							0.62609	-0.030199
-1.782648	0.80183							0.627337	-0.030182
-1.781401	0.79085							0.628584	-0.030165
-1.780154	0.779868							0.629831	-0.030148
-1.778906	0.768844							0.631078	-0.030131
-1.777659	0.757821							0.632326	-0.030114
-1.776412	0.746804							0.633573	-0.030097
-1.775165	0.7358							0.63482	-0.03008
-1.773917	0.724788							0.636067	-0.030062
-1.77267	0.713768							0.637315	-0.030046
-1.771423	0.701457							0.638562	-0.03003
-1.770176	0.688273							0.639809	-0.030014
-1.768929	0.677057							0.641056	-0.029998
-1.767682	0.667184							0.642303	-0.029982
-1.766434	0.657498							0.64355	-0.029965
-1.765187	0.647852							0.644798	-0.029949
-1.76394	0.638176							0.646045	-0.029933
-1.762693	0.628488							0.647292	-0.029917
-1.761446	0.618795							0.648539	-0.029901
-1.760198	0.609149							0.649786	-0.029885
-1.758951	0.599484							0.651034	-0.02987
-1.757704	0.589786							0.652281	-0.029855
-1.756457	0.579026							0.653528	-0.029839
-1.75521	0.567395							0.654775	-0.029824
-1.753963	0.557055							0.656022	-0.029809
-1.752715	0.547603							0.657269	-0.029793
-1.751468	0.538283							0.658517	-0.029778
-1.750221	0.528946							0.659764	-0.029762
-1.748974	0.519596							0.661011	-0.029747
-1.747726	0.510272							0.662258	-0.029725
-1.746479	0.500953							0.663506	-0.029703
-1.745232	0.49162							0.664753	-0.029681
-1.743985	0.482313							0.666	-0.029659
-1.742738	0.472985							0.667247	-0.029638
-1.741491	0.462528							0.668494	-0.029616
-1.740243	0.451233							0.669741	-0.029594
-1.738996	0.441707							0.670989	-0.029572
-1.737749	0.43333							0.672236	-0.02955
-1.736502	0.425757							0.673483	-0.029528
-1.735255	0.418063							0.67473	-0.029515
-1.734007	0.409971							0.675977	-0.029501
-1.73276	0.401714							0.677225	-0.029488
-1.731513	0.393438							0.678472	-0.029474
-1.730266	0.385173							0.679719	-0.029461
-1.729019	0.376905							0.680966	-0.029448
-1.727771	0.368625							0.682213	-0.029434
-1.726524	0.359476							0.683461	-0.029421
-1.725277	0.34938							0.684708	-0.029407
-1.72403	0.339889							0.685955	-0.029394
-1.722783	0.331155							0.687202	-0.029381
-1.721535	0.322552							0.688449	-0.029369
-1.720288	0.313948							0.689697	-0.029356
-1.719041	0.305361							0.690944	-0.029343
-1.717794	0.296748							0.692191	-0.02933
-1.716547	0.288153							0.693438	-0.029318
-1.715299	0.279553							0.694685	-0.029305
-1.714052	0.270939							0.695932	-0.029292
-1.712805	0.262342							0.69718	-0.02928
-1.711558	0.253418							0.698427	-0.029267
-1.710311	0.244102							0.699674	-0.029243
-1.709064	0.235832							0.700921	-0.029219
-1.707816	0.228538							0.702168	-0.029195
-1.706569	0.221448							0.703416	-0.02917
-1.705322	0.214323							0.704663	-0.029146
-1.704075	0.207177							0.70591	-0.029122
-1.702828	0.200036							0.707157	-0.029098
-1.70158	0.192883							0.708404	-0.029074
-1.700333	0.185725							0.709652	-0.02905
-1.699086	0.178578							0.710899	-0.029026
-1.697839	0.171437							0.712146	-0.029015
-1.696592	0.16366							0.713393	-0.029004
-1.695344	0.155086							0.71464	-0.028994
-1.694097	0.147228							0.715888	-0.028983
-1.69285	0.140327							0.717135	-0.028972
-1.691603	0.13366							0.718382	-0.028962
-1.690356	0.126984							0.719629	-0.028951
-1.689108	0.120324							0.720876	-0.02894
-1.687861	0.113659							0.722124	-0.02893
-1.686614	0.10698							0.723371	-0.028919
-1.685367	0.100315							0.724618	-0.028899
-1.68412	0.093806							0.725865	-0.028878
-1.682873	0.087712							0.727112	-0.028858
-1.681625	0.080756							0.728359	-0.028838
-1.680378	0.072173							0.729607	-0.028818
-1.679131	0.063695							0.730854	-0.028797
-1.677884	0.056279							0.732101	-0.028777
-1.676637	0.049219							0.733348	-0.028757
-1.675389	0.042178							0.734596	-0.028737
-1.674142	0.035117							0.735843	-0.028716
-1.672895	0.028064							0.73709	-0.028698
-1.671648	0.02101							0.738337	-0.02868
-1.670401	0.013935							0.739584	-0.028662
-1.669153	0.006869							0.740831	-0.028644
-1.667906	-0.000191							0.742079	-0.028627
-1.666659	-0.007609							0.743326	-0.028609
-1.665412	-0.015618							0.744573	-0.028591
-1.664165	-0.023133							0.74582	-0.028573
-1.662917	-0.0296							0.747067	-0.028555
-1.66167	-0.035783							0.748315	-0.028537
-1.660423	-0.041972							0.749562	-0.028521
-1.659176	-0.048157							0.750809	-0.028505
-1.657929	-0.054353							0.752056	-0.028489
-1.656682	-0.060512							0.753303	-0.028473
-1.655434	-0.066684							0.75455	-0.028457
-1.654187	-0.072862							0.755798	-0.028441
-1.65294	-0.079049							0.757045	-0.028426
-1.651693	-0.085522							0.758292	-0.02841
-1.650446	-0.092444							0.759539	-0.028394
-1.649198	-0.099264							0.760787	-0.028378
-1.647951	-0.105662							0.762034	-0.028364
-1.646704	-0.111937							0.763281	-0.02835
-1.645457	-0.118205							0.764528	-0.028336
-1.64421	-0.124442							0.765775	-0.028322
-1.642962	-0.130685							0.767022	-0.028308
-1.641715	-0.136955							0.76827	-0.028294
-1.640468	-0.14323							0.769517	-0.02828
-1.639221	-0.149483							0.770764	-0.028265
-1.637974	-0.155743							0.772011	-0.028251
-1.636726	-0.162505							0.773258	-0.028237
-1.635479	-0.169996							0.774506	-0.028225
-1.634232	-0.177179							0.775753	-0.028213
-1.632985	-0.18354							0.777	-0.0282
-1.631738	-0.189626							0.778247	-0.028188
-1.630491	-0.19548							0.779494	-0.028175
-1.629243	-0.201067							0.780741	-0.028163
-1.627996	-0.206784							0.781989	-0.028151
-1.626749	-0.212831							0.783236	-0.028138
-1.625502	-0.218907							0.784483	-0.028126
-1.624255	-0.224996							0.78573	-0.028113
-1.623007	-0.231079							0.786978	-0.028092
-1.62176	-0.237467							0.788225	-0.02807
-1.620513	-0.24459							0.789472	-0.028048
-1.619266	-0.251522							0.790719	-0.028026
-1.618019	-0.257147							0.791966	-0.028004
-1.616771	-0.262175							0.793213	-0.027982
-1.615524	-0.267214							0.794461	-0.02796
-1.614277	-0.272253							0.795708	-0.027938
-1.61303	-0.277281							0.796955	-0.027916
-1.611783	-0.282308							0.798202	-0.027894
-1.610536	-0.287346							0.799449	-0.027877
-1.609288	-0.292388							0.800697	-0.027861
-1.608041	-0.297409							0.801944	-0.027844
-1.606794	-0.302523							0.803191	-0.027827
-1.605547	-0.30784							0.804438	-0.027811
-1.6043	-0.312962							0.805685	-0.027794
-1.603052	-0.317494							0.806932	-0.027778
-1.601805	-0.321748							0.80818	-0.027761
-1.600558	-0.326019							0.809427	-0.027744
-1.599311	-0.330302							0.810674	-0.027728
-1.598064	-0.334554							0.811921	-0.027715
-1.596816	-0.338809							0.813169	-0.027702
-1.595569	-0.343076							0.814416	-0.02769
-1.594322	-0.347335							0.815663	-0.027677
-1.593075	-0.351582							0.81691	-0.027665
-1.591828	-0.356154							0.818157	-0.027652
-1.59058	-0.361406							0.819404	-0.027639
-1.589333	-0.366746							0.820652	-0.027627
-1.588086	-0.371633							0.821899	-0.027614
-1.586839	-0.376344							0.823146	-0.027602
-1.585592	-0.381057							0.824393	-0.027582
-1.584344	-0.385761							0.82564	-0.027563
-1.583097	-0.390461							0.826888	-0.027544
-1.58185	-0.395165							0.828135	-0.027525
-1.580603	-0.399867							0.829382	-0.027506
-1.579356	-0.40458							0.830629	-0.027487
-1.578109	-0.409269							0.831876	-0.027468
-1.576861	-0.413739							0.833123	-0.027449
-1.575614	-0.418122							0.834371	-0.02743
-1.574367	-0.42251							0.835618	-0.027411
-1.57312	-0.426303							0.836865	-0.027391
-1.571873	-0.429696							0.838112	-0.027372
-1.570625	-0.433076							0.83936	-0.027353
-1.569378	-0.436459							0.840607	-0.027333
-1.568131	-0.439842							0.841854	-0.027314
-1.566884	-0.443214							0.843101	-0.027295
-1.565637	-0.446589							0.844348	-0.027275
-1.564389	-0.449969							0.845595	-0.027256
-1.563142	-0.453354							0.846843	-0.027237
-1.561895	-0.456983							0.84809	-0.027218
-1.560648	-0.461471							0.849337	-0.027204
-1.559401	-0.466491							0.850584	-0.027191
-1.558153	-0.470765							0.851831	-0.027178
-1.556906	-0.474554							0.853079	-0.027165
-1.555659	-0.478342							0.854326	-0.027152
-1.554412	-0.482123							0.855573	-0.027138
-1.553165	-0.485904							0.85682	-0.027125
-1.551918	-0.489678							0.858067	-0.027112
-1.55067	-0.493472							0.859314	-0.027099
-1.549423	-0.497258							0.860562	-0.027086
-1.548176	-0.501044							0.861809	-0.027072
-1.546929	-0.504818							0.863056	-0.027059
-1.545681	-0.508541							0.864303	-0.027046
-1.544434	-0.512152							0.865551	-0.027033
-1.543187	-0.515558							0.866798	-0.027019
-1.54194	-0.518841							0.868045	-0.027006
-1.540693	-0.522128							0.869292	-0.026993
-1.539446	-0.52541							0.870539	-0.02698
-1.538198	-0.528693							0.871786	-0.026966
-1.536951	-0.531984							0.873034	-0.026953
-1.535704	-0.535268							0.874281	-0.02694
-1.534457	-0.538543							0.875528	-0.026926
-1.53321	-0.54182							0.876775	-0.026913
-1.531962	-0.545301							0.878022	-0.0269
-1.530715	-0.549393							0.87927	-0.026887
-1.529468	-0.553703							0.880517	-0.026873
-1.528221	-0.557335							0.881764	-0.02686
-1.526974	-0.560556							0.883011	-0.026847
-1.525727	-0.563777							0.884258	-0.026833
-1.524479	-0.566964							0.885505	-0.02682
-1.523232	-0.569989							0.886753	-0.026793
-1.521985	-0.572902							0.888	-0.026766
-1.520738	-0.576045							0.889247	-0.026739
-1.51949	-0.579261							0.890494	-0.026713
-1.518243	-0.582476							0.891742	-0.026686
-1.516996	-0.585751							0.892989	-0.026659
-1.515749	-0.589332							0.894236	-0.026632
-1.514502	-0.593203							0.895483	-0.026605
-1.513255	-0.597007							0.89673	-0.026578
-1.512007	-0.600726							0.897977	-0.026551
-1.51076	-0.604451							0.899225	-0.026538
-1.509513	-0.608164							0.900472	-0.026524
-1.508266	-0.611892							0.901719	-0.026511
-1.507019	-0.615613							0.902966	-0.026497
-1.505771	-0.619327							0.904213	-0.026484
-1.504524	-0.623047							0.905461	-0.02647
-1.503277	-0.626765							0.906708	-0.026457
-1.50203	-0.630515							0.907955	-0.026443
-1.500783	-0.634386							0.909202	-0.02643
-1.499536	-0.638202							0.910449	-0.026416
-1.498288	-0.641162							0.911696	-0.026403
-1.497041	-0.643286							0.912944	-0.026389
-1.495794	-0.645406							0.914191	-0.026375
-1.494547	-0.647527							0.915438	-0.026362
-1.493299	-0.649652							0.916685	-0.026348
-1.492052	-0.651773							0.917933	-0.026335
-1.490805	-0.653894							0.91918	-0.026321
-1.489558	-0.656022							0.920427	-0.026307
-1.488311	-0.65814							0.921674	-0.026294
-1.487064	-0.660301							0.922921	-0.02628
-1.485816	-0.662618							0.924168	-0.026267
-1.484569	-0.665147							0.925416	-0.026253
-1.483322	-0.667715							0.926663	-0.026239
-1.482075	-0.670329							0.92791	-0.026226
-1.480828	-0.672951							0.929157	-0.026212
-1.47958	-0.675574							0.930404	-0.026198
-1.478333	-0.678187							0.931652	-0.026185
-1.477086	-0.680805							0.932899	-0.026171
-1.475839	-0.683428							0.934146	-0.026157
-1.474592	-0.686045							0.935393	-0.026144
-1.473345	-0.688662							0.93664	-0.026116
-1.472097	-0.691311							0.937887	-0.026088
-1.47085	-0.694248							0.939135	-0.026061
-1.469603	-0.69753							0.940382	-0.026033
-1.468356	-0.700271							0.941629	-0.026005
-1.467108	-0.702619							0.942876	-0.025978
-1.465861	-0.704989							0.944124	-0.02595
-1.464614	-0.707355							0.945371	-0.025922
-1.463367	-0.709721							0.946618	-0.025895
-1.46212	-0.712089							0.947865	-0.025867
-1.460873	-0.714462							0.949112	-0.025853
-1.459625	-0.716815							0.950359	-0.025839
-1.458378	-0.719176							0.951607	-0.025825
-1.457131	-0.721553							0.952854	-0.025811
-1.455884	-0.72398							0.954101	-0.025797
-1.454637	-0.726565							0.955348	-0.025783
-1.453389	-0.72887							0.956595	-0.02577
-1.452142	-0.730824							0.957843	-0.025756
-1.450895	-0.732791							0.95909	-0.025742
-1.449648	-0.734743							0.960337	-0.025728
-1.448401	-0.736702							0.961584	-0.025714
-1.447153	-0.738665							0.962831	-0.0257
-1.445906	-0.74062							0.964078	-0.025686
-1.444659	-0.742573							0.965326	-0.025672
-1.443412	-0.744529							0.966573	-0.025658
-1.442165	-0.746503							0.96782	-0.025644
-1.440917	-0.748649							0.969067	-0.02563
-1.43967	-0.751308							0.970315	-0.025616
-1.438423	-0.753857							0.971562	-0.025601
-1.437176	-0.756266							0.972809	-0.025587
-1.435929	-0.758689							0.974056	-0.025573
-1.434682	-0.761096							0.975303	-0.025559
-1.433434	-0.763509							0.97655	-0.025545
-1.432187	-0.765915							0.977798	-0.025531
-1.43094	-0.768329							0.979045	-0.025517
-1.429693	-0.770736							0.980292	-0.025503
-1.428446	-0.773147							0.981539	-0.025489
-1.427198	-0.775584							0.982786	-0.025474
-1.425951	-0.778266							0.984034	-0.02546
-1.424704	-0.781657							0.985281	-0.025446
-1.423457	-0.784904							0.986528	-0.025432
-1.42221	-0.787925							0.987775	-0.025418
-1.420962	-0.790941							0.989022	-0.025404
-1.419715	-0.793966							0.99027	-0.025389
-1.418468	-0.796992							0.991517	-0.025375
-1.417221	-0.799951							0.992764	-0.025361
-1.415974	-0.802691							0.994011	-0.025347
-1.414726	-0.805504							0.995258	-0.025332
-1.413479	-0.808526							0.996505	-0.025318
-1.412232	-0.811534							0.997753	-0.025304
-1.410985	-0.814552							0.999	-0.025275
-1.409738	-0.817528							1.000247	-0.025246
-1.408491	-0.820364							1.001494	-0.025218
-1.407243	-0.82232							1.002742	-0.025189
-1.405996	-0.824267							1.003989	-0.02516
-1.404749	-0.826214							1.005236	-0.025131
-1.403502	-0.828167							1.006483	-0.025102
-1.402255	-0.830116							1.00773	-0.025074
-1.401007	-0.832071							1.008977	-0.025045
-1.39976	-0.834015							1.010225	-0.025016
-1.398513	-0.835969							1.011472	-0.025001
-1.397266	-0.837921							1.012719	-0.024987
-1.396019	-0.839986							1.013966	-0.024972
-1.394771	-0.842665							1.015213	-0.024958
-1.393524	-0.845301							1.016461	-0.024943
-1.392277	-0.847722							1.017708	-0.024929
-1.39103	-0.850142							1.018955	-0.024914
-1.389783	-0.852566							1.020202	-0.0249
-1.388535	-0.854987							1.021449	-0.024885
-1.387288	-0.857401							1.022696	-0.024871
-1.386041	-0.859823							1.023944	-0.024856
-1.384794	-0.862247							1.025191	-0.024841
-1.383547	-0.864675							1.026438	-0.024827
-1.3823	-0.867094							1.027685	-0.024812
-1.381052	-0.869565							1.028933	-0.024797
-1.379805	-0.872253							1.03018	-0.024783
-1.378558	-0.874816							1.031427	-0.024768
-1.377311	-0.876783							1.032674	-0.024753
-1.376064	-0.878746							1.033921	-0.024739
-1.374816	-0.880712							1.035168	-0.024724
-1.373569	-0.882672							1.036416	-0.024709
-1.372322	-0.884642							1.037663	-0.024695
-1.371075	-0.886601							1.03891	-0.02468
-1.369828	-0.888569							1.040157	-0.024665
-1.36858	-0.890533							1.041404	-0.02465
-1.367333	-0.892497							1.042652	-0.024635
-1.366086	-0.894439							1.043899	-0.024621
-1.364839	-0.896269							1.045146	-0.024606
-1.363592	-0.89789							1.046393	-0.024591
-1.362345	-0.898643							1.04764	-0.024576
-1.361097	-0.899456							1.048887	-0.024562
-1.35985	-0.900303							1.050135	-0.024547
-1.358603	-0.901152							1.051382	-0.024532
-1.357356	-0.902001							1.052629	-0.024517
-1.356109	-0.902851							1.053876	-0.024502
-1.354861	-0.903694							1.055124	-0.024487
-1.353614	-0.90454							1.056371	-0.024472
-1.352367	-0.90539							1.057618	-0.024457
-1.35112	-0.906238							1.058865	-0.024443
-1.349873	-0.907687							1.060112	-0.024428
-1.348625	-0.909177							1.061359	-0.024413
-1.347378	-0.910702							1.062607	-0.024398
-1.346131	-0.912229							1.063854	-0.024383
-1.344884	-0.913759							1.065101	-0.024368
-1.343637	-0.915288							1.066348	-0.024353
-1.342389	-0.916812							1.067595	-0.024338
-1.341142	-0.918338							1.068843	-0.024323
-1.339895	-0.919872							1.07009	-0.024308
-1.338648	-0.921394							1.071337	-0.024293
-1.337401	-0.922924							1.072584	-0.024278
-1.336154	-0.92445							1.073831	-0.024247
-1.334906	-0.926522							1.075078	-0.024217
-1.333659	-0.92854							1.076326	-0.024186
-1.332412	-0.929915							1.077573	-0.024156
-1.331165	-0.931265							1.07882	-0.024126
-1.329918	-0.93262							1.080067	-0.024095
-1.32867	-0.933975							1.081315	-0.024065
-1.327423	-0.935335							1.082562	-0.024034
-1.326176	-0.93668							1.083809	-0.024004
-1.324929	-0.938043							1.085056	-0.023973
-1.323682	-0.939401							1.086303	-0.023958
-1.322434	-0.94075							1.08755	-0.023943
-1.321187	-0.942104							1.088798	-0.023927
-1.31994	-0.943807							1.090045	-0.023912
-1.318693	-0.945478							1.091292	-0.023897
-1.317446	-0.94691							1.092539	-0.023881
-1.316198	-0.948329							1.093786	-0.023866
-1.314951	-0.94976							1.095034	-0.02385
-1.313704	-0.951193							1.096281	-0.023835
-1.312457	-0.952619							1.097528	-0.02382
-1.31121	-0.954046							1.098775	-0.023804
-1.309963	-0.955404							1.100022	-0.023789
-1.308715	-0.956674							1.101269	-0.023773
-1.307468	-0.958067							1.102517	-0.023758
-1.306221	-0.959485							1.103764	-0.023742
-1.304974	-0.961081							1.105011	-0.023727
-1.303727	-0.96272							1.106258	-0.023711
-1.302479	-0.964447							1.107506	-0.023696
-1.301232	-0.966191							1.108753	-0.02368
-1.299985	-0.967931							1.11	-0.023665
-1.298738	-0.969671							1.111247	-0.023649
-1.297491	-0.971413							1.112494	-0.023634
-1.296243	-0.97315							1.113741	-0.023618
-1.294996	-0.974892							1.114989	-0.023602
-1.293749	-0.976628							1.116236	-0.023587
-1.292502	-0.978366							1.117483	-0.023571
-1.291255	-0.980105							1.11873	-0.023555
-1.290007	-0.982402							1.119977	-0.02354
-1.28876	-0.984765							1.121225	-0.023524
-1.287513	-0.986572							1.122472	-0.023509
-1.286266	-0.988305							1.123719	-0.023493
-1.285019	-0.990043							1.124966	-0.023477
-1.283772	-0.991775							1.126213	-0.023461
-1.282524	-0.993504							1.12746	-0.023445
-1.281277	-0.995233							1.128708	-0.02343
-1.28003	-0.996967							1.129955	-0.023414
-1.278783	-0.998684							1.131202	-0.023398
-1.277536	-1.000418							1.132449	-0.023382
-1.276288	-1.002154							1.133697	-0.023367
-1.275041	-1.003731							1.134944	-0.023351
-1.273794	-1.005278							1.136191	-0.023335
-1.272547	-1.006323							1.137438	-0.023319
-1.2713	-1.007308							1.138685	-0.023303
-1.270052	-1.008291							1.139932	-0.023287
-1.268805	-1.009278							1.14118	-0.023271
-1.267558	-1.01026							1.142427	-0.023256
-1.266311	-1.011245							1.143674	-0.02324
-1.265064	-1.012231							1.144921	-0.023224
-1.263816	-1.013219							1.146168	-0.023208
-1.262569	-1.014205							1.147416	-0.023192
-1.261322	-1.015187							1.148663	-0.023176
-1.260075	-1.016379							1.14991	-0.02316
-1.258828	-1.017608							1.151157	-0.023144
-1.257581	-1.018518							1.152404	-0.023128
-1.256333	-1.019335							1.153651	-0.023112
-1.255086	-1.020148							1.154899	-0.023096
-1.253839	-1.021016							1.156146	-0.02308
-1.252592	-1.021906							1.157393	-0.023064
-1.251345	-1.022792							1.15864	-0.023048
-1.250097	-1.023679							1.159888	-0.023032
-1.24885	-1.024565							1.161135	-0.022999
-1.247603	-1.02545							1.162382	-0.022967
-1.246356	-1.026335							1.163629	-0.022934
-1.245109	-1.027658							1.164876	-0.022902
-1.243861	-1.029237							1.166123	-0.022869
-1.242614	-1.030698							1.167371	-0.022836
-1.241367	-1.032112							1.168618	-0.022804
-1.24012	-1.033524							1.169865	-0.022771
-1.238873	-1.034942							1.171112	-0.022739
-1.237625	-1.036357							1.172359	-0.022706
-1.236378	-1.037766							1.173607	-0.02269
-1.235131	-1.039179							1.174854	-0.022673
-1.233884	-1.040592							1.176101	-0.022657
-1.232637	-1.042006							1.177348	-0.022641
-1.231389	-1.04342							1.178595	-0.022624
-1.230142	-1.045							1.179842	-0.022608
-1.228895	-1.046661							1.18109	-0.022591
-1.227648	-1.047847							1.182337	-0.022575
-1.226401	-1.048897							1.183584	-0.022558
-1.225153	-1.049947							1.184831	-0.022542
-1.223906	-1.050994							1.186079	-0.022525
-1.222659	-1.052045							1.187326	-0.022509
-1.221412	-1.05309							1.188573	-0.022492
-1.220165	-1.054141							1.18982	-0.022476
-1.218917	-1.055187							1.191067	-0.022459
-1.21767	-1.056239							1.192314	-0.022442
-1.216423	-1.057287							1.193562	-0.022426
-1.215176	-1.058156							1.194809	-0.022409
-1.213929	-1.058934							1.196056	-0.022393
-1.212682	-1.059835							1.197303	-0.022376
-1.211434	-1.060788							1.19855	-0.022359
-1.210187	-1.061742							1.199798	-0.022343
-1.20894	-1.062699							1.201045	-0.022326
-1.207693	-1.063651							1.202292	-0.022309
-1.206446	-1.064607							1.203539	-0.022292
-1.205198	-1.065564							1.204786	-0.022276
-1.203951	-1.066511							1.206033	-0.022259
-1.202704	-1.067376							1.207281	-0.022242
-1.201457	-1.068267							1.208528	-0.022225
-1.20021	-1.069348							1.209775	-0.022209
-1.198962	-1.070559							1.211022	-0.022192
-1.197715	-1.071643							1.21227	-0.022175
-1.196468	-1.072634							1.213517	-0.022158
-1.195221	-1.073617							1.214764	-0.022141
-1.193974	-1.074599							1.216011	-0.022124
-1.192726	-1.075582							1.217258	-0.022107
-1.191479	-1.076563							1.218505	-0.02209
-1.190232	-1.077546							1.219753	-0.022074
-1.188985	-1.078526							1.221	-0.022057
-1.187738	-1.079509							1.222247	-0.02204
-1.186491	-1.08049							1.223494	-0.022023
-1.185243	-1.081807							1.224741	-0.022006
-1.183996	-1.083364							1.225989	-0.021989
-1.182749	-1.08457							1.227236	-0.021972
-1.181502	-1.085488							1.228483	-0.021955
-1.180255	-1.08636							1.22973	-0.021938
-1.179007	-1.087235							1.230977	-0.021921
-1.17776	-1.088107							1.232224	-0.021904
-1.176513	-1.088979							1.233472	-0.021887
-1.175266	-1.089852							1.234719	-0.02187
-1.174019	-1.090726							1.235966	-0.021852
-1.172771	-1.0916							1.237213	-0.021835
-1.171524	-1.092474							1.238461	-0.021818
-1.170277	-1.093383							1.239708	-0.021801
-1.16903	-1.094315							1.240955	-0.021784
-1.167783	-1.095102							1.242202	-0.021767
-1.166535	-1.095788							1.243449	-0.021749
-1.165288	-1.09646							1.244696	-0.021732
-1.164041	-1.097131							1.245944	-0.021715
-1.162794	-1.097805							1.247191	-0.021698
-1.161547	-1.098476							1.248438	-0.021681
-1.1603	-1.099149							1.249685	-0.021663
-1.159052	-1.09982							1.250932	-0.021646
-1.157805	-1.100492							1.25218	-0.021629
-1.156558	-1.101166							1.253427	-0.021611
-1.155311	-1.101895							1.254674	-0.021594
-1.154064	-1.102658							1.255921	-0.021577
-1.152816	-1.103594							1.257168	-0.021559
-1.151569	-1.10463							1.258416	-0.021542
-1.150322	-1.105652							1.259663	-0.021525
-1.149075	-1.106608							1.26091	-0.021489
-1.147828	-1.107598							1.262157	-0.021454
-1.14658	-1.10864							1.263404	-0.021419
-1.145333	-1.109692							1.264652	-0.021384
-1.144086	-1.110744							1.265899	-0.021349
-1.142839	-1.111796							1.267146	-0.021314
-1.141592	-1.112848							1.268393	-0.021278
-1.140345	-1.113936							1.26964	-0.021243
-1.139097	-1.115061							1.270888	-0.021208
-1.13785	-1.11607							1.272135	-0.021173
-1.136603	-1.116951							1.273382	-0.021155
-1.135356	-1.117812							1.274629	-0.021137
-1.134109	-1.118672							1.275876	-0.02112
-1.132861	-1.11953							1.277123	-0.021102
-1.131614	-1.120388							1.278371	-0.021084
-1.130367	-1.121248							1.279618	-0.021066
-1.12912	-1.122106							1.280865	-0.021048
-1.127873	-1.122965							1.282112	-0.021031
-1.126625	-1.123824							1.283359	-0.021013
-1.125378	-1.124911							1.284607	-0.020995
-1.124131	-1.126256							1.285854	-0.020977
-1.122884	-1.12737							1.287101	-0.020959
-1.121637	-1.128209							1.288348	-0.020941
-1.120389	-1.128998							1.289595	-0.020923
-1.119142	-1.12979							1.290843	-0.020905
-1.117895	-1.130582							1.29209	-0.020888
-1.116648	-1.131373							1.293337	-0.02087
-1.115401	-1.132165							1.294584	-0.020852
-1.114154	-1.132957							1.295831	-0.020834
-1.112906	-1.133749							1.297079	-0.020816
-1.111659	-1.13454							1.298326	-0.020798
-1.110412	-1.135584							1.299573	-0.02078
-1.109165	-1.136953							1.30082	-0.020762
-1.107918	-1.138394							1.302067	-0.020743
-1.10667	-1.139807							1.303314	-0.020725
-1.105423	-1.141218							1.304562	-0.020707
-1.104176	-1.142628							1.305809	-0.020689
-1.102929	-1.144039							1.307056	-0.020671
-1.101682	-1.145449							1.308303	-0.020653
-1.100434	-1.146856							1.309551	-0.020635
-1.099187	-1.148268							1.310798	-0.020617
-1.09794	-1.149684							1.312045	-0.020598
-1.096693	-1.15103							1.313292	-0.02058
-1.095446	-1.152244							1.314539	-0.020562
-1.094198	-1.153401							1.315786	-0.020544
-1.092951	-1.154534							1.317034	-0.020525
-1.091704	-1.155616							1.318281	-0.020507
-1.090457	-1.156693							1.319528	-0.020489
-1.08921	-1.157768							1.320775	-0.020471
-1.087963	-1.158845							1.322022	-0.020453
-1.086715	-1.159921							1.32327	-0.020434
-1.085468	-1.160994							1.324517	-0.020416
-1.084221	-1.162068							1.325764	-0.020397
-1.082974	-1.163142							1.327011	-0.020379
-1.081727	-1.164216							1.328258	-0.020361
-1.080479	-1.165375							1.329505	-0.020342
-1.079232	-1.166749							1.330753	-0.020324
-1.077985	-1.168223							1.332	-0.020305
-1.076738	-1.169656							1.333247	-0.020287
-1.075491	-1.17108							1.334494	-0.020269
-1.074243	-1.172503							1.335742	-0.02025
-1.072996	-1.173926							1.336989	-0.020231
-1.071749	-1.175349							1.338236	-0.020213
-1.070502	-1.176775							1.339483	-0.020194
-1.069255	-1.178198							1.34073	-0.020176
-1.068007	-1.179621							1.341977	-0.020157
-1.06676	-1.181055							1.343225	-0.020139
-1.065513	-1.182437							1.344472	-0.02012
-1.064266	-1.183689							1.345719	-0.020102
-1.063019	-1.184671							1.346966	-0.020083
-1.061772	-1.185384							1.348213	-0.020064
-1.060524	-1.186019							1.349461	-0.020046
-1.059277	-1.186656							1.350708	-0.020027
-1.05803	-1.187293							1.351955	-0.020008
-1.056783	-1.187929							1.353202	-0.019989
-1.055536	-1.188566							1.354449	-0.019971
-1.054288	-1.189202							1.355696	-0.019952
-1.053041	-1.189838							1.356944	-0.019933
-1.051794	-1.190474							1.358191	-0.019915
-1.050547	-1.191121							1.359438	-0.019896
-1.0493	-1.191806							1.360685	-0.019877
-1.048052	-1.192284							1.361933	-0.019858
-1.046805	-1.19243							1.36318	-0.019839
-1.045558	-1.192455							1.364427	-0.01982
-1.044311	-1.19248							1.365674	-0.019801
-1.043064	-1.192503							1.366921	-0.019783
-1.041816	-1.192526							1.368168	-0.019764
-1.040569	-1.192551							1.369416	-0.019745
-1.039322	-1.192576							1.370663	-0.019726
-1.038075	-1.192601							1.37191	-0.019707
-1.036828	-1.192626							1.373157	-0.019688
-1.035581	-1.192706							1.374404	-0.019669
-1.034333	-1.192997							1.375652	-0.01965
-1.033086	-1.193541							1.376899	-0.019631
-1.031839	-1.194211							1.378146	-0.019612
-1.030592	-1.194938							1.379393	-0.019593
-1.029345	-1.195665							1.38064	-0.019574
-1.028097	-1.196392							1.381887	-0.019555
-1.02685	-1.197118							1.383135	-0.019536
-1.025603	-1.197845							1.384382	-0.019517
-1.024356	-1.198571							1.385629	-0.019478
-1.023109	-1.199298							1.386876	-0.019439
-1.021861	-1.200027							1.388124	-0.019401
-1.020614	-1.200743							1.389371	-0.019362
-1.019367	-1.201397							1.390618	-0.019324
-1.01812	-1.201918							1.391865	-0.019285
-1.016873	-1.202231							1.393112	-0.019246
-1.015625	-1.202392							1.394359	-0.019208
-1.014378	-1.202554							1.395607	-0.019169
-1.013131	-1.202716							1.396854	-0.019131
-1.011884	-1.202878							1.398101	-0.019111
-1.010637	-1.20304							1.399348	-0.019091
-1.00939	-1.203202							1.400595	-0.019072
-1.008142	-1.203364							1.401843	-0.019052
-1.006895	-1.203526							1.40309	-0.019033
-1.005648	-1.203699							1.404337	-0.019013
-1.004401	-1.20393							1.405584	-0.018994
-1.003154	-1.204258							1.406831	-0.018974
-1.001906	-1.204702							1.408078	-0.018955
-1.000659	-1.205226							1.409326	-0.018935
-0.999412	-1.20575							1.410573	-0.018916
-0.998165	-1.206274							1.41182	-0.018896
-0.996918	-1.206797							1.413067	-0.018876
-0.99567	-1.20732							1.414315	-0.018857
-0.994423	-1.207845							1.415562	-0.018837
-0.993176	-1.20837							1.416809	-0.018817
-0.991929	-1.208895							1.418056	-0.018798
-0.990682	-1.209413							1.419303	-0.018778
-0.989434	-1.209897							1.42055	-0.018758
-0.988187	-1.210359							1.421798	-0.018739
-0.98694	-1.210828							1.423045	-0.018719
-0.985693	-1.211269							1.424292	-0.018699
-0.984446	-1.211713							1.425539	-0.018679
-0.983199	-1.212155							1.426786	-0.018659
-0.981951	-1.212597							1.428034	-0.018639
-0.980704	-1.21304							1.429281	-0.01862
-0.979457	-1.213485							1.430528	-0.0186
-0.97821	-1.213926							1.431775	-0.01858
-0.976963	-1.214368							1.433022	-0.01856
-0.975715	-1.214811							1.434269	-0.01854
-0.974468	-1.215213							1.435517	-0.01852
-0.973221	-1.215473							1.436764	-0.0185
-0.971974	-1.215512							1.438011	-0.01848
-0.970727	-1.21533							1.439258	-0.01846
-0.969479	-1.215147							1.440506	-0.01844
-0.968232	-1.214965							1.441753	-0.01842
-0.966985	-1.214784							1.443	-0.0184
-0.965738	-1.214602							1.444247	-0.01838
-0.964491	-1.21442							1.445494	-0.01836
-0.963243	-1.214237							1.446741	-0.01834
-0.961996	-1.214055							1.447989	-0.01832
-0.960749	-1.213872							1.449236	-0.0183
-0.959502	-1.213731							1.450483	-0.01828
-0.958255	-1.213686							1.45173	-0.01826
-0.957007	-1.213713							1.452977	-0.018239
-0.95576	-1.213813							1.454225	-0.018219
-0.954513	-1.213912							1.455472	-0.018199
-0.953266	-1.214011							1.456719	-0.018179
-0.952019	-1.21411							1.457966	-0.018159
-0.950771	-1.214209							1.459213	-0.018139
-0.949524	-1.214308							1.46046	-0.018118
-0.948277	-1.214407							1.461708	-0.018098
-0.94703	-1.214507							1.462955	-0.018078
-0.945783	-1.214606							1.464202	-0.018057
-0.944536	-1.215046							1.465449	-0.018037
-0.943288	-1.216185							1.466697	-0.018017
-0.942041	-1.21743							1.467944	-0.017996
-0.940794	-1.21861							1.469191	-0.017976
-0.939547	-1.219787							1.470438	-0.017956
-0.9383	-1.220966							1.471685	-0.017935
-0.937052	-1.222117							1.472932	-0.017915
-0.935805	-1.223207							1.47418	-0.017894
-0.934558	-1.224288							1.475427	-0.017874
-0.933311	-1.225463							1.476674	-0.017853
-0.932064	-1.226644							1.477921	-0.017833
-0.930816	-1.227825							1.479168	-0.017812
-0.929569	-1.228938							1.480416	-0.017792
-0.928322	-1.229749							1.481663	-0.017771
-0.927075	-1.23045							1.48291	-0.017751
-0.925828	-1.231155							1.484157	-0.01773
-0.92458	-1.231865							1.485404	-0.01771
-0.923333	-1.232575							1.486651	-0.017689
-0.922086	-1.233284							1.487899	-0.017668
-0.920839	-1.233996							1.489146	-0.017648
-0.919592	-1.234703							1.490393	-0.017627
-0.918344	-1.235413							1.49164	-0.017606
-0.917097	-1.236123							1.492887	-0.017586
-0.91585	-1.236832							1.494135	-0.017565
-0.914603	-1.237581							1.495382	-0.017544
-0.913356	-1.238514							1.496629	-0.017524
-0.912109	-1.239616							1.497876	-0.017503
-0.910861	-1.240827							1.499123	-0.017482
-0.909614	-1.24206							1.500371	-0.017461
-0.908367	-1.243296							1.501618	-0.017441
-0.90712	-1.244528							1.502865	-0.01742
-0.905873	-1.245763							1.504112	-0.017399
-0.904625	-1.246999							1.505359	-0.017378
-0.903378	-1.248237							1.506607	-0.017357
-0.902131	-1.249473							1.507854	-0.017336
-0.900884	-1.250706							1.509101	-0.017316
-0.899637	-1.251896							1.510348	-0.017295
-0.898389	-1.252895							1.511595	-0.017274
-0.897142	-1.253725							1.512842	-0.017253
-0.895895	-1.254461							1.51409	-0.017232
-0.894648	-1.255172							1.515337	-0.017211
-0.893401	-1.255888							1.516584	-0.01719
-0.892154	-1.256599							1.517831	-0.017169
-0.890906	-1.25731							1.519078	-0.017148
-0.889659	-1.258023							1.520326	-0.017127
-0.888412	-1.258737							1.521573	-0.017106
-0.887165	-1.259448							1.52282	-0.017085
-0.885918	-1.260162							1.524067	-0.017064
-0.88467	-1.26084							1.525314	-0.017042
-0.883423	-1.261371							1.526562	-0.017021
-0.882176	-1.261629							1.527809	-0.017
-0.880929	-1.261121							1.529056	-0.016979
-0.879682	-1.260368							1.530303	-0.016958
-0.878434	-1.259614							1.53155	-0.016937
-0.877187	-1.258859							1.532798	-0.016915
-0.87594	-1.258103							1.534045	-0.016894
-0.874693	-1.257349							1.535292	-0.016851
-0.873446	-1.25659							1.536539	-0.016809
-0.872198	-1.255836							1.537786	-0.016766
-0.870951	-1.255082							1.539034	-0.016723
-0.869704	-1.254362							1.540281	-0.01668
-0.868457	-1.253936							1.541528	-0.016637
-0.86721	-1.253811							1.542775	-0.016594
-0.865963	-1.253999							1.544022	-0.016551
-0.864715	-1.254313							1.545269	-0.016509
-0.863468	-1.254628							1.546517	-0.016466
-0.862221	-1.254942							1.547764	-0.016444
-0.860974	-1.255257							1.549011	-0.016422
-0.859727	-1.255572							1.550258	-0.016401
-0.858479	-1.255887							1.551505	-0.016379
-0.857232	-1.256202							1.552753	-0.016357
-0.855985	-1.256517							1.554	-0.016336
-0.854738	-1.25683							1.555247	-0.016314
-0.853491	-1.257134							1.556494	-0.016293
-0.852243	-1.2574							1.557741	-0.016271
-0.850996	-1.257482							1.558989	-0.016249
-0.849749	-1.25741							1.560236	-0.016227
-0.848502	-1.257337							1.561483	-0.016206
-0.847255	-1.257265							1.56273	-0.016184
-0.846007	-1.257193							1.563977	-0.016162
-0.84476	-1.257121							1.565225	-0.01614
-0.843513	-1.257048							1.566472	-0.016118
-0.842266	-1.256976							1.567719	-0.016097
-0.841019	-1.256904							1.568966	-0.016075
-0.839772	-1.256835							1.570213	-0.016053
-0.838524	-1.256784							1.57146	-0.016031
-0.837277	-1.25679							1.572708	-0.016009
-0.83603	-1.256983							1.573955	-0.015987
-0.834783	-1.257329							1.575202	-0.015965
-0.833536	-1.257674							1.576449	-0.015943
-0.832288	-1.25802							1.577697	-0.015921
-0.831041	-1.258365							1.578944	-0.015899
-0.829794	-1.258698							1.580191	-0.015878
-0.828547	-1.259005							1.581438	-0.015856
-0.8273	-1.259339							1.582685	-0.015834
-0.826052	-1.259684							1.583932	-0.015812
-0.824805	-1.260034							1.58518	-0.015789
-0.823558	-1.260544							1.586427	-0.015767
-0.822311	-1.261291							1.587674	-0.015745
-0.821064	-1.262174							1.588921	-0.015723
-0.819816	-1.263178							1.590168	-0.015701
-0.818569	-1.264185							1.591416	-0.015679
-0.817322	-1.265192							1.592663	-0.015657
-0.816075	-1.266204							1.59391	-0.015635
-0.814828	-1.267213							1.595157	-0.015612
-0.813581	-1.26822							1.596404	-0.01559
-0.812333	-1.269228							1.597652	-0.015568
-0.811086	-1.270238							1.598899	-0.015546
-0.809839	-1.27124							1.600146	-0.015523
-0.808592	-1.272071							1.601393	-0.015501
-0.807345	-1.272644							1.60264	-0.015479
-0.806097	-1.272923							1.603887	-0.015457
-0.80485	-1.272921							1.605135	-0.015434
-0.803603	-1.272918							1.606382	-0.015412
-0.802356	-1.272916							1.607629	-0.01539
-0.801109	-1.272913							1.608876	-0.015367
-0.799861	-1.272911							1.610123	-0.015345
-0.798614	-1.272909							1.611371	-0.015322
-0.797367	-1.272906							1.612618	-0.0153
-0.79612	-1.272904							1.613865	-0.015278
-0.794873	-1.2729							1.615112	-0.015255
-0.793625	-1.272874							1.616359	-0.015233
-0.792378	-1.272818							1.617606	-0.01521
-0.791131	-1.272771							1.618854	-0.015188
-0.789884	-1.272737							1.620101	-0.015165
-0.788637	-1.272703							1.621348	-0.015143
-0.78739	-1.272669							1.622596	-0.01512
-0.786142	-1.272635							1.623842	-0.015098
-0.784895	-1.272601							1.62509	-0.015075
-0.783648	-1.272567							1.626337	-0.015052
-0.782401	-1.272533							1.627584	-0.01503
-0.781154	-1.272498							1.628831	-0.015007
-0.779906	-1.272484							1.630079	-0.014984
-0.778659	-1.272685							1.631325	-0.014962
-0.777412	-1.273164							1.632573	-0.014939
-0.776165	-1.273602							1.63382	-0.014917
-0.774918	-1.273993							1.635067	-0.014894
-0.77367	-1.274424							1.636315	-0.014871
-0.772423	-1.274859							1.637562	-0.014848
-0.771176	-1.275298							1.638809	-0.014825
-0.769929	-1.275736							1.640056	-0.014803
-0.768682	-1.276174							1.641303	-0.01478
-0.767434	-1.276614							1.64255	-0.014757
-0.766187	-1.277052							1.643798	-0.014734
-0.76494	-1.277489							1.645045	-0.014712
-0.763693	-1.277884							1.646292	-0.014689
-0.762446	-1.278216							1.647539	-0.014666
-0.761199	-1.278393							1.648786	-0.014643
-0.759951	-1.278334							1.650034	-0.01462
-0.758704	-1.278262							1.651281	-0.014597
-0.757457	-1.278191							1.652528	-0.014574
-0.75621	-1.278119							1.653775	-0.014551
-0.754963	-1.278048							1.655022	-0.014528
-0.753715	-1.277976							1.656269	-0.014505
-0.752468	-1.277904							1.657517	-0.014482
-0.751221	-1.277832							1.658764	-0.014459
-0.749974	-1.277761							1.660011	-0.014436
-0.748727	-1.277913							1.661258	-0.014413
-0.747479	-1.278409							1.662505	-0.01439
-0.746232	-1.279083							1.663753	-0.014367
-0.744985	-1.280007							1.665	-0.014344
-0.743738	-1.280941							1.666247	-0.014321
-0.742491	-1.281869							1.667494	-0.014298
-0.741243	-1.282803							1.668741	-0.014274
-0.739996	-1.283736							1.669988	-0.014251
-0.738749	-1.284665							1.671236	-0.014228
-0.737502	-1.285597							1.672483	-0.014205
-0.736255	-1.286531							1.67373	-0.014182
-0.735008	-1.287461							1.674978	-0.014158
-0.73376	-1.288126							1.676224	-0.014135
-0.732513	-1.288161							1.677472	-0.014112
-0.731266	-1.288212							1.678719	-0.014089
-0.730019	-1.288295							1.679966	-0.014065
-0.728772	-1.288379							1.681213	-0.014042
-0.727524	-1.288463							1.682461	-0.014019
-0.726277	-1.288546							1.683707	-0.013996
-0.72503	-1.28863							1.684955	-0.013972
-0.723783	-1.288713							1.686202	-0.013949
-0.722536	-1.288789							1.687449	-0.013925
-0.721288	-1.288866							1.688697	-0.013902
-0.720041	-1.288949							1.689944	-0.013878
-0.718794	-1.289111							1.691191	-0.013855
-0.717547	-1.289473							1.692438	-0.013832
-0.7163	-1.289701							1.693685	-0.013808
-0.715052	-1.289636							1.694932	-0.013785
-0.713805	-1.289521							1.69618	-0.013761
-0.712558	-1.289405							1.697427	-0.013738
-0.711311	-1.289289							1.698674	-0.013714
-0.710064	-1.289173							1.699921	-0.01369
-0.708817	-1.289057							1.701168	-0.013667
-0.707569	-1.288941							1.702416	-0.013643
-0.706322	-1.288826							1.703663	-0.01362
-0.705075	-1.288709							1.70491	-0.013596
-0.703828	-1.288639							1.706157	-0.013573
-0.702581	-1.288684							1.707404	-0.013549
-0.701333	-1.288786							1.708651	-0.013525
-0.700086	-1.28895							1.709899	-0.013502
-0.698839	-1.289124							1.711146	-0.013478
-0.697592	-1.289298							1.712393	-0.013454
-0.696345	-1.289472							1.71364	-0.01343
-0.695097	-1.289645							1.714887	-0.013407
-0.69385	-1.289819							1.716135	-0.013383
-0.692603	-1.289993							1.717382	-0.013359
-0.691356	-1.290167							1.718629	-0.013335
-0.690109	-1.29034							1.719876	-0.013312
-0.688861	-1.290456							1.721123	-0.013288
-0.687614	-1.290429							1.72237	-0.013264
-0.686367	-1.290178							1.723618	-0.01324
-0.68512	-1.28959							1.724865	-0.013216
-0.683873	-1.288965							1.726112	-0.013192
-0.682625	-1.288337							1.72736	-0.013168
-0.681378	-1.287709							1.728606	-0.013144
-0.680131	-1.287084							1.729854	-0.01312
-0.678884	-1.286454							1.731101	-0.013096
-0.677637	-1.285827							1.732348	-0.013073
-0.67639	-1.2852							1.733595	-0.013049
-0.675142	-1.284572							1.734843	-0.013025
-0.673895	-1.284016							1.736089	-0.013001
-0.672648	-1.283627							1.737337	-0.012976
-0.671401	-1.283501							1.738584	-0.012952
-0.670154	-1.283972							1.739831	-0.012928
-0.668906	-1.284449							1.741079	-0.012904
-0.667659	-1.28495							1.742326	-0.01288
-0.666412	-1.285473							1.743573	-0.012856
-0.665165	-1.286003							1.74482	-0.012832
-0.663918	-1.286534							1.746067	-0.012808
-0.66267	-1.287066							1.747314	-0.012784
-0.661423	-1.287597							1.748562	-0.012759
-0.660176	-1.288129							1.749809	-0.012735
-0.658929	-1.288656							1.751056	-0.012711
-0.657682	-1.289168							1.752303	-0.012687
-0.656434	-1.289605							1.75355	-0.012663
-0.655187	-1.28985							1.754798	-0.012638
-0.65394	-1.290042							1.756045	-0.012614
-0.652693	-1.290235							1.757292	-0.01259
-0.651446	-1.290427							1.758539	-0.012566
-0.650198	-1.290619							1.759786	-0.012517
-0.648951	-1.290811							1.761033	-0.012467
-0.647704	-1.291004							1.762281	-0.012418
-0.646457	-1.291196							1.763528	-0.012369
-0.64521	-1.291389							1.764775	-0.01232
-0.643963	-1.291609							1.766022	-0.012271
-0.642715	-1.291905							1.767269	-0.012222
-0.641468	-1.292177							1.768517	-0.012173
-0.640221	-1.292341							1.769764	-0.012124
-0.638974	-1.292476							1.771011	-0.012075
-0.637727	-1.292612							1.772258	-0.01205
-0.636479	-1.292748							1.773505	-0.012026
-0.635232	-1.292883							1.774752	-0.012001
-0.633985	-1.293018							1.776	-0.011976
-0.632738	-1.293154							1.777247	-0.011952
-0.631491	-1.29329							1.778494	-0.011927
-0.630243	-1.293426							1.779742	-0.011902
-0.628996	-1.293562							1.780988	-0.011877
-0.627749	-1.293699							1.782236	-0.011853
-0.626502	-1.293891							1.783483	-0.011828
-0.625255	-1.294219							1.78473	-0.011803
-0.624007	-1.294577							1.785977	-0.011778
-0.62276	-1.294934							1.787225	-0.011753
-0.621513	-1.295292							1.788472	-0.011729
-0.620266	-1.29565							1.789719	-0.011704
-0.619019	-1.296008							1.790966	-0.011679
-0.617772	-1.296365							1.792213	-0.011654
-0.616524	-1.296711							1.793461	-0.011629
-0.615277	-1.297034							1.794708	-0.011604
-0.61403	-1.297385							1.795955	-0.011579
-0.612783	-1.297781							1.797202	-0.011554
-0.611536	-1.298146							1.798449	-0.011529
-0.610288	-1.298366							1.799696	-0.011504
-0.609041	-1.298522							1.800944	-0.011479
-0.607794	-1.29868							1.802191	-0.011454
-0.606547	-1.298836							1.803438	-0.011429
-0.6053	-1.298993							1.804685	-0.011404
-0.604052	-1.299151							1.805932	-0.011379
-0.602805	-1.299307							1.80718	-0.011354
-0.601558	-1.299464							1.808427	-0.011329
-0.600311	-1.299621							1.809674	-0.011304
-0.599064	-1.299829							1.810921	-0.011279
-0.597816	-1.300266							1.812168	-0.011254
-0.596569	-1.300811							1.813415	-0.011228
-0.595322	-1.301366							1.814663	-0.011203
-0.594075	-1.301929							1.81591	-0.011178
-0.592828	-1.30249							1.817157	-0.011153
-0.591581	-1.303053							1.818404	-0.011128
-0.590333	-1.303616							1.819651	-0.011103
-0.589086	-1.304179							1.820899	-0.011077
-0.587839	-1.304739							1.822146	-0.011052
-0.586592	-1.3053							1.823393	-0.011027
-0.585345	-1.305864							1.82464	-0.011001
-0.584097	-1.306412							1.825887	-0.010976
-0.58285	-1.306888							1.827135	-0.010951
-0.581603	-1.307309							1.828382	-0.010925
-0.580356	-1.307663							1.829629	-0.0109
-0.579109	-1.307989							1.830876	-0.010875
-0.577861	-1.308314							1.832124	-0.010849
-0.576614	-1.30864							1.83337	-0.010824
-0.575367	-1.308967							1.834618	-0.010799
-0.57412	-1.309293							1.835865	-0.010773
-0.572873	-1.30962							1.837112	-0.010748
-0.571625	-1.309946							1.838359	-0.010722
-0.570378	-1.310272							1.839607	-0.010697
-0.569131	-1.310598							1.840854	-0.010671
-0.567884	-1.310849							1.842101	-0.010646
-0.566637	-1.311071							1.843348	-0.01062
-0.56539	-1.311292							1.844595	-0.010595
-0.564142	-1.311513							1.845843	-0.010569
-0.562895	-1.31172							1.84709	-0.010543
-0.561648	-1.311921							1.848337	-0.010518
-0.560401	-1.312131							1.849584	-0.010492
-0.559154	-1.312351							1.850831	-0.010467
-0.557906	-1.312571							1.852079	-0.010441
-0.556659	-1.312791							1.853326	-0.010415
-0.555412	-1.313011							1.854573	-0.01039
-0.554165	-1.313231							1.85582	-0.010364
-0.552918	-1.312988							1.857067	-0.010338
-0.55167	-1.312383							1.858314	-0.010313
-0.550423	-1.311748							1.859562	-0.010287
-0.549176	-1.311096							1.860809	-0.010261
-0.547929	-1.310445							1.862056	-0.010235
-0.546682	-1.309793							1.863303	-0.010209
-0.545434	-1.309142							1.86455	-0.010184
-0.544187	-1.30849							1.865798	-0.010158
-0.54294	-1.307839							1.867045	-0.010132
-0.541693	-1.307187							1.868292	-0.010106
-0.540446	-1.306534							1.869539	-0.010081
-0.539199	-1.305884							1.870786	-0.010055
-0.537951	-1.305653							1.872033	-0.010029
-0.536704	-1.305776							1.873281	-0.010003
-0.535457	-1.30576							1.874528	-0.009977
-0.53421	-1.305619							1.875775	-0.009951
-0.532963	-1.305478							1.877022	-0.009925
-0.531715	-1.305338							1.878269	-0.009899
-0.530468	-1.305197							1.879517	-0.009873
-0.529221	-1.305056							1.880764	-0.009847
-0.527974	-1.304915							1.882011	-0.009821
-0.526727	-1.304774							1.883258	-0.009795
-0.525479	-1.304633							1.884506	-0.009769
-0.524232	-1.304492							1.885752	-0.009743
-0.522985	-1.304612							1.887	-0.009717
-0.521738	-1.304984							1.888247	-0.009691
-0.520491	-1.305461							1.889494	-0.009665
-0.519243	-1.305974							1.890742	-0.009639
-0.517996	-1.306487							1.891989	-0.009612
-0.516749	-1.307							1.893236	-0.009586
-0.515502	-1.307514							1.894483	-0.00956
-0.514255	-1.308027							1.89573	-0.009534
-0.513008	-1.30854							1.896977	-0.009508
-0.51176	-1.309054							1.898225	-0.009482
-0.510513	-1.309563							1.899472	-0.009455
-0.509266	-1.310039							1.900719	-0.009429
-0.508019	-1.310044							1.901966	-0.009403
-0.506772	-1.309471							1.903213	-0.009377
-0.505524	-1.308793							1.904461	-0.00935
-0.504277	-1.308171							1.905708	-0.009324
-0.50303	-1.30755							1.906955	-0.009298
-0.501783	-1.30693							1.908202	-0.009272
-0.500536	-1.306311							1.909449	-0.009245
-0.499288	-1.305691							1.910696	-0.009219
-0.498041	-1.305069							1.911944	-0.009192
-0.496794	-1.304449							1.913191	-0.009166
-0.495547	-1.303829							1.914438	-0.00914
-0.4943	-1.303207							1.915685	-0.009113
-0.493052	-1.302649							1.916932	-0.009087
-0.491805	-1.302205							1.91818	-0.00906
-0.490558	-1.302196							1.919427	-0.009034
-0.489311	-1.302616							1.920674	-0.009008
-0.488064	-1.303035							1.921921	-0.008981
-0.486817	-1.303455							1.923168	-0.008954
-0.485569	-1.303876							1.924415	-0.008928
-0.484322	-1.304296							1.925663	-0.008901
-0.483075	-1.304717							1.92691	-0.008875
-0.481828	-1.305138							1.928157	-0.008848
-0.480581	-1.305559							1.929404	-0.008822
-0.479333	-1.305979							1.930651	-0.008795
-0.478086	-1.306496							1.931899	-0.008769
-0.476839	-1.307174							1.933146	-0.008742
-0.475592	-1.307561							1.934393	-0.008715
-0.474345	-1.307501							1.93564	-0.008689
-0.473097	-1.307351							1.936888	-0.008662
-0.47185	-1.307201							1.938134	-0.008635
-0.470603	-1.307051							1.939382	-0.008609
-0.469356	-1.306901							1.940629	-0.008582
-0.468109	-1.306751							1.941876	-0.008555
-0.466861	-1.306602							1.943124	-0.008528
-0.465614	-1.306451							1.944371	-0.008502
-0.464367	-1.306301							1.945618	-0.008475
-0.46312	-1.306061							1.946865	-0.008448
-0.461873	-1.305675							1.948112	-0.008421
-0.460626	-1.305008							1.949359	-0.008394
-0.459378	-1.304078							1.950607	-0.008368
-0.458131	-1.303096							1.951854	-0.008341
-0.456884	-1.30213							1.953101	-0.008314
-0.455637	-1.301218							1.954348	-0.008287
-0.45439	-1.300314							1.955595	-0.00826
-0.453142	-1.299347							1.956843	-0.008233
-0.451895	-1.298369							1.95809	-0.008207
-0.450648	-1.297386							1.959337	-0.00818
-0.449401	-1.296405							1.960584	-0.008153
-0.448154	-1.295444							1.961831	-0.008126
-0.446906	-1.29454							1.963078	-0.008099
-0.445659	-1.294041							1.964326	-0.008072
-0.444412	-1.294257							1.965573	-0.008045
-0.443165	-1.294628							1.96682	-0.008018
-0.441918	-1.294999							1.968067	-0.007991
-0.44067	-1.295371							1.969314	-0.007964
-0.439423	-1.295743							1.970562	-0.007937
-0.438176	-1.296114							1.971809	-0.007909
-0.436929	-1.296485							1.973056	-0.007882
-0.435682	-1.296857							1.974303	-0.007855
-0.434435	-1.297229							1.97555	-0.007828
-0.433187	-1.297561							1.976797	-0.007801
-0.43194	-1.297792							1.978045	-0.007774
-0.430693	-1.297909							1.979292	-0.007747
-0.429446	-1.297909							1.980539	-0.007719
-0.428199	-1.297855							1.981786	-0.007692
-0.426951	-1.2978							1.983033	-0.007665
-0.425704	-1.297746							1.984281	-0.007638
-0.424457	-1.297691							1.985528	-0.007611
-0.42321	-1.297637							1.986775	-0.007583
-0.421963	-1.297582							1.988022	-0.007556
-0.420715	-1.297528							1.989269	-0.007529
-0.419468	-1.297474							1.990516	-0.007501
-0.418221	-1.297563							1.991764	-0.007474
-0.416974	-1.297991							1.993011	-0.007447
-0.415727	-1.29853							1.994258	-0.00742
-0.414479	-1.298901							1.995506	-0.007392
-0.413232	-1.299199							1.996753	-0.007365
-0.411985	-1.299498							1.998	-0.007337
-0.410738	-1.299797							1.999247	-0.00731
-0.409491	-1.300096							2.000494	-0.007282
-0.408243	-1.300395							2.001741	-0.007255
-0.406996	-1.300693							2.002989	-0.007228
-0.405749	-1.300992							2.004236	-0.0072
-0.404502	-1.301291							2.005483	-0.007173
-0.403255	-1.301599							2.00673	-0.007145
-0.402008	-1.301932							2.007977	-0.007118
-0.40076	-1.302342							2.009225	-0.00709
-0.399513	-1.302936							2.010472	-0.007063
-0.398266	-1.303617							2.011719	-0.007035
-0.397019	-1.304301							2.012966	-0.007008
-0.395772	-1.304981							2.014213	-0.00698
-0.394524	-1.305661							2.01546	-0.006952
-0.393277	-1.306341							2.016708	-0.006925
-0.39203	-1.307021							2.017955	-0.006897
-0.390783	-1.307701							2.019202	-0.00687
-0.389536	-1.308382							2.020449	-0.006842
-0.388288	-1.309015							2.021696	-0.006814
-0.387041	-1.309422							2.022944	-0.006787
-0.385794	-1.309542							2.024191	-0.006759
-0.384547	-1.309604							2.025438	-0.006731
-0.3833	-1.309626							2.026685	-0.006703
-0.382052	-1.309647							2.027932	-0.006676
-0.380805	-1.309669							2.029179	-0.006648
-0.379558	-1.30969							2.030427	-0.00662
-0.378311	-1.309712							2.031674	-0.006593
-0.377064	-1.309733							2.032921	-0.006565
-0.375817	-1.309755							2.034168	-0.006537
-0.374569	-1.309776							2.035415	-0.006509
-0.373322	-1.309795							2.036663	-0.006481
-0.372075	-1.3098							2.03791	-0.006453
-0.370828	-1.309816							2.039157	-0.006426
-0.369581	-1.309933							2.040404	-0.006398
-0.368333	-1.310118							2.041651	-0.00637
-0.367086	-1.310302							2.042898	-0.006342
-0.365839	-1.310488							2.044146	-0.006314
-0.364592	-1.310673							2.045393	-0.006286
-0.363345	-1.310858							2.04664	-0.006258
-0.362098	-1.311044							2.047888	-0.00623
-0.36085	-1.311229							2.049134	-0.006202
-0.359603	-1.311414							2.050382	-0.006174
-0.358356	-1.311589							2.051629	-0.006146
-0.357109	-1.311706							2.052876	-0.006118
-0.355861	-1.311629							2.054123	-0.00609
-0.354614	-1.311215							2.055371	-0.006062
-0.353367	-1.310579							2.056618	-0.006034
-0.35212	-1.309942							2.057865	-0.006006
-0.350873	-1.309307							2.059112	-0.005978
-0.349626	-1.308698							2.060359	-0.00595
-0.348378	-1.308121							2.061607	-0.005922
-0.347131	-1.307518							2.062854	-0.005894
-0.345884	-1.306884							2.064101	-0.005865
-0.344637	-1.30625							2.065348	-0.005837
-0.34339	-1.305611							2.066595	-0.005809
-0.342142	-1.304941							2.067842	-0.005781
-0.340895	-1.304196							2.06909	-0.005753
-0.339648	-1.303402							2.070337	-0.005725
-0.338401	-1.302575							2.071584	-0.005668
-0.337154	-1.301748							2.072831	-0.005611
-0.335907	-1.300919							2.074078	-0.005554
-0.334659	-1.300091							2.075326	-0.005497
-0.333412	-1.299263							2.076573	-0.005441
-0.332165	-1.298436							2.07782	-0.005384
-0.330918	-1.297608							2.079067	-0.005327
-0.32967	-1.296779							2.080314	-0.00527
-0.328423	-1.295953							2.081561	-0.005213
-0.327176	-1.295129							2.082809	-0.005157
-0.325929	-1.294347							2.084056	-0.005128
-0.324682	-1.293773							2.085303	-0.005099
-0.323435	-1.293499							2.08655	-0.005071
-0.322187	-1.293225							2.087797	-0.005042
-0.32094	-1.292951							2.089045	-0.005014
-0.319693	-1.292678							2.090292	-0.004985
-0.318446	-1.292403							2.091539	-0.004957
-0.317199	-1.292129							2.092786	-0.004928
-0.315951	-1.291855							2.094033	-0.0049
-0.314704	-1.29158							2.095281	-0.004871
-0.313457	-1.291306							2.096528	-0.004842
-0.31221	-1.291075							2.097775	-0.004814
-0.310963	-1.290978							2.099022	-0.004785
-0.309716	-1.290895							2.10027	-0.004756
-0.308468	-1.290835							2.101516	-0.004728
-0.307221	-1.290774							2.102764	-0.004699
-0.305974	-1.290714							2.104011	-0.00467
-0.304727	-1.290654							2.105258	-0.004641
-0.303479	-1.290594							2.106505	-0.004613
-0.302232	-1.290533							2.107753	-0.004584
-0.300985	-1.290473							2.109	-0.004555
-0.299738	-1.290412							2.110247	-0.004526
-0.298491	-1.290352							2.111494	-0.004498
-0.297244	-1.290202							2.112741	-0.004469
-0.295996	-1.289817							2.113989	-0.00444
-0.294749	-1.28949							2.115236	-0.004411
-0.293502	-1.289233							2.116483	-0.004382
-0.292255	-1.28897							2.11773	-0.004353
-0.291008	-1.288704							2.118977	-0.004325
-0.28976	-1.288439							2.120225	-0.004296
-0.288513	-1.288175							2.121472	-0.004267
-0.287266	-1.28791							2.122719	-0.004238
-0.286019	-1.287647							2.123966	-0.004209
-0.284772	-1.287381							2.125213	-0.00418
-0.283524	-1.287117							2.12646	-0.004151
-0.282277	-1.286824							2.127708	-0.004122
-0.28103	-1.286277							2.128955	-0.004093
-0.279783	-1.285756							2.130202	-0.004064
-0.278536	-1.285308							2.131449	-0.004035
-0.277288	-1.28486							2.132696	-0.004006
-0.276041	-1.284412							2.133944	-0.003977
-0.274794	-1.283962							2.135191	-0.003948
-0.273547	-1.283515							2.136438	-0.003919
-0.2723	-1.283067							2.137685	-0.00389
-0.271053	-1.282619							2.138932	-0.003861
-0.269805	-1.282171							2.140179	-0.003832
-0.268558	-1.281723							2.141427	-0.003802
-0.267311	-1.281292							2.142674	-0.003773
-0.266064	-1.280975							2.143921	-0.003744
-0.264817	-1.280656							2.145168	-0.003715
-0.263569	-1.28033							2.146415	-0.003715
-0.262322	-1.280002							2.147663	-0.003715
-0.261075	-1.279676							2.14891	-0.003715
-0.259828	-1.279348							2.150157	-0.003715
-0.258581	-1.279022							2.151404	-0.003715
-0.257333	-1.278695							2.152652	-0.003715
-0.256086	-1.278369							2.153898	-0.003715
-0.254839	-1.278041							2.155146	-0.003715
-0.253592	-1.277713							2.156393	-0.003715
-0.252345	-1.277471							2.15764	-0.003715
-0.251097	-1.27768							2.158888	-0.003656
-0.24985	-1.27786							2.160135	-0.003598
-0.248603	-1.277892							2.161382	-0.003539
-0.247356	-1.277924							2.162629	-0.00348
-0.246109	-1.277956							2.163876	-0.003422
-0.244861	-1.277989							2.165123	-0.003363
-0.243614	-1.278021							2.166371	-0.003304
-0.242367	-1.278051							2.167618	-0.003245
-0.24112	-1.27808							2.168865	-0.003187
-0.239873	-1.278112							2.170112	-0.003128
-0.238626	-1.278144							2.171359	-0.003128
-0.237378	-1.278176							2.172607	-0.003128
-0.236131	-1.277755							2.173854	-0.003128
-0.234884	-1.277336							2.175101	-0.003128
-0.233637	-1.277263							2.176348	-0.003128
-0.232389	-1.277191							2.177595	-0.003128
-0.231142	-1.277119							2.178842	-0.003128
-0.229895	-1.277046							2.18009	-0.003128
-0.228648	-1.276974							2.181337	-0.003128
-0.227401	-1.276902							2.182584	-0.003128
-0.226154	-1.27683							2.183831	-0.003069
-0.224906	-1.276757							2.185078	-0.00301
-0.223659	-1.276685							2.186326	-0.00295
-0.222412	-1.276611							2.187573	-0.002891
-0.221165	-1.276459							2.18882	-0.002832
-0.219918	-1.276316							2.190067	-0.002773
-0.21867	-1.276449							2.191314	-0.002713
-0.217423	-1.276582							2.192561	-0.002654
-0.216176	-1.276716							2.193809	-0.002595
-0.214929	-1.276849							2.195056	-0.002536
-0.213682	-1.276982							2.196303	-0.002536
-0.212435	-1.277115							2.197551	-0.002536
-0.211187	-1.277247							2.198797	-0.002536
-0.20994	-1.277381							2.200045	-0.002536
-0.208693	-1.277513							2.201292	-0.002536
-0.207446	-1.277641							2.202539	-0.002536
-0.206198	-1.277636							2.203786	-0.002536
-0.204951	-1.27761							2.205034	-0.002536
-0.203704	-1.27746							2.20628	-0.002536
-0.202457	-1.277309							2.207528	-0.002536
-0.20121	-1.277159							2.208775	-0.002476
-0.199963	-1.277008							2.210022	-0.002416
-0.198715	-1.276858							2.21127	-0.002357
-0.197468	-1.276707							2.212517	-0.002297
-0.196221	-1.276557							2.213764	-0.002237
-0.194974	-1.276406							2.215011	-0.002177
-0.193727	-1.276255							2.216258	-0.002118
-0.192479	-1.276119							2.217505	-0.002058
-0.191232	-1.276171							2.218753	-0.001998
-0.189985	-1.27621							2.22	-0.001938
-0.188738	-1.275791							2.221247	-0.001938
-0.187491	-1.275363							2.222494	-0.001938
-0.186244	-1.274905							2.223741	-0.001938
-0.184996	-1.274441							2.224989	-0.001938
-0.183749	-1.27398							2.226236	-0.001938
-0.182502	-1.273517							2.227483	-0.001938
-0.181255	-1.273054							2.22873	-0.001938
-0.180007	-1.272592							2.229977	-0.001938
-0.17876	-1.272132							2.231224	-0.001938
-0.177513	-1.271669							2.232472	-0.001938
-0.176266	-1.271137							2.233719	-0.001878
-0.175019	-1.270591							2.234966	-0.001818
-0.173772	-1.270454							2.236213	-0.001758
-0.172524	-1.27036							2.23746	-0.001697
-0.171277	-1.270266							2.238708	-0.001637
-0.17003	-1.270171							2.239955	-0.001577
-0.168783	-1.270077							2.241202	-0.001517
-0.167536	-1.269983							2.242449	-0.001456
-0.166288	-1.269888							2.243696	-0.001396
-0.165041	-1.269794							2.244943	-0.001336
-0.163794	-1.2697							2.246191	-0.001336
-0.162547	-1.269605							2.247438	-0.001336
-0.1613	-1.269414							2.248685	-0.001336
-0.160053	-1.269207							2.249933	-0.001336
-0.158805	-1.269073							2.251179	-0.001336
-0.157558	-1.268944							2.252427	-0.001336
-0.156311	-1.268815							2.253674	-0.001336
-0.155064	-1.268686							2.254921	-0.001336
-0.153816	-1.268557							2.256168	-0.001336
-0.152569	-1.268428							2.257416	-0.001336
-0.151322	-1.268299							2.258662	-0.001275
-0.150075	-1.26817							2.25991	-0.001214
-0.148828	-1.268041							2.261157	-0.001154
-0.147581	-1.267912							2.262404	-0.001093
-0.146333	-1.267655							2.263652	-0.001032
-0.145086	-1.267379							2.264899	-0.000971
-0.143839	-1.267233							2.266146	-0.000911
-0.142592	-1.267109							2.267393	-0.00085
-0.141345	-1.266985							2.26864	-0.000789
-0.140097	-1.266861							2.269887	-0.000728
-0.13885	-1.266736							2.271135	-0.000728
-0.137603	-1.266611							2.272382	-0.000728
-0.136356	-1.266489							2.273629	-0.000728
-0.135109	-1.266379							2.274876	-0.000728
-0.133862	-1.266261							2.276123	-0.000728
-0.132614	-1.266138							2.277371	-0.000728
-0.131367	-1.266095							2.278618	-0.000728
-0.13012	-1.266092							2.279865	-0.000728
-0.128873	-1.265932							2.281112	-0.000728
-0.127625	-1.265716							2.282359	-0.000728
-0.126378	-1.265494							2.283606	-0.000667
-0.125131	-1.265273							2.284854	-0.000606
-0.123884	-1.265052							2.286101	-0.000545
-0.122637	-1.264831							2.287348	-0.000483
-0.12139	-1.264611							2.288595	-0.000422
-0.120142	-1.26439							2.289842	-0.000361
-0.118895	-1.264168							2.29109	-0.0003
-0.117648	-1.263948							2.292337	-0.000238
-0.116401	-1.263477							2.293584	-0.000177
-0.115154	-1.262893							2.294831	-0.000116
-0.113906	-1.262359							2.296078	-0.000116
-0.112659	-1.261843							2.297325	-0.000116
-0.111412	-1.261332							2.298573	-0.000116
-0.110165	-1.260819							2.29982	-0.000116
-0.108918	-1.260306							2.301067	-0.000116
-0.107671	-1.259794							2.302315	-0.000116
-0.106423	-1.259282							2.303561	-0.000116
-0.105176	-1.258764							2.304809	-0.000116
-0.103929	-1.258253							2.306056	-0.000116
-0.102682	-1.257738							2.307303	-0.000116
-0.101434	-1.257178							2.30855	-0.000054
-0.100187	-1.256601							2.309798	0.000007
-0.09894	-1.256108							2.311044	0.000069
-0.097693	-1.25564							2.312292	0.000131
-0.096446	-1.255175							2.313539	0.000193
-0.095199	-1.254709							2.314786	0.000254
-0.093951	-1.254241							2.316034	0.000316
-0.092704	-1.253775							2.317281	0.000378
-0.091457	-1.253309							2.318528	0.000439
-0.09021	-1.252841							2.319775	0.000501
-0.088963	-1.252375							2.321022	0.000501
-0.087715	-1.251908							2.322269	0.000501
-0.086468	-1.251983							2.323517	0.000501
-0.085221	-1.252261							2.324764	0.000501
-0.083974	-1.252673							2.326011	0.000501
-0.082727	-1.253096							2.327258	0.000501
-0.08148	-1.253493							2.328505	0.000501
-0.080232	-1.253917							2.329753	0.000501
-0.078985	-1.254357							2.331	0.000501
-0.077738	-1.254801							2.332247	0.000501
-0.076491	-1.255243							2.333494	0.000563
-0.075243	-1.255685							2.334741	0.000625
-0.073996	-1.256126							2.335988	0.000688
-0.072749	-1.256567							2.337236	0.00075
-0.071502	-1.256537							2.338483	0.000812
-0.070255	-1.256211							2.33973	0.000874
-0.069008	-1.255769							2.340977	0.000936
-0.06776	-1.255279							2.342224	0.000999
-0.066513	-1.254781							2.343472	0.001061
-0.065266	-1.254286							2.344719	0.001123
-0.064019	-1.25379							2.345966	0.001123
-0.062772	-1.253293							2.347213	0.001123
-0.061524	-1.252797							2.34846	0.001123
-0.060277	-1.252301							2.349707	0.001123
-0.05903	-1.251804							2.350955	0.001123
-0.057783	-1.251307							2.352202	0.001123
-0.056536	-1.25075							2.353449	0.001123
-0.055289	-1.250155							2.354697	0.001123
-0.054041	-1.249783							2.355943	0.001123
-0.052794	-1.249542							2.357191	0.001123
-0.051547	-1.249318							2.358438	0.001186
-0.0503	-1.249095							2.359685	0.001248
-0.049052	-1.248874							2.360932	0.001311
-0.047805	-1.24865							2.36218	0.001374
-0.046558	-1.248427							2.363427	0.001436
-0.045311	-1.248204							2.364674	0.001499
-0.044064	-1.247981							2.365921	0.001561
-0.042817	-1.247759							2.367168	0.001624
-0.041569	-1.247339							2.368416	0.001687
-0.040322	-1.246815							2.369663	0.001749
-0.039075	-1.246322							2.37091	0.001749
-0.037828	-1.24585							2.372157	0.001749
-0.036581	-1.245378							2.373404	0.001749
-0.035333	-1.24491							2.374651	0.001749
-0.034086	-1.24444							2.375899	0.001749
-0.032839	-1.24397							2.377146	0.001749
-0.031592	-1.243499							2.378393	0.001749
-0.030345	-1.243029							2.37964	0.001749
-0.029098	-1.242591							2.380887	0.001749
-0.02785	-1.242161							2.382135	0.001749
-0.026603	-1.241982							2.383382	0.001812
-0.025356	-1.24207							2.384629	0.001876
-0.024109	-1.241846							2.385876	0.001939
-0.022861	-1.2413							2.387123	0.002002
-0.021614	-1.240698							2.388371	0.002065
-0.020367	-1.240095							2.389618	0.002128
-0.01912	-1.239492							2.390865	0.002191
-0.017873	-1.23889							2.392112	0.002254
-0.016626	-0.43925							2.393359	0.002317
-0.015378	0.00099							2.394606	0.00238
-0.014131	0.001592							2.395854	0.00238
-0.012884	0.002194							2.397101	0.00238
-0.011637	0.002834							2.398348	0.00238
-0.01039	0.003518							2.399595	0.00238
-0.009142	0.00379							2.400842	0.00238
-0.007895	0.003733							2.40209	0.00238
-0.006648	0.003619							2.403337	0.00238
-0.005401	0.003506							2.404584	0.00238
-0.004154	0.003392							2.405831	0.00238
-0.002907	0.003279							2.407079	0.00238
-0.001659	0.003166							2.408325	0.002444
-0.000412	0.003052							2.409573	0.002507
0.000835	0.002939							2.41082	0.002571
0.002082	0.002826							2.412067	0.002634
0.00333	0.002924							2.413314	0.002698
0.004577	0.003623							2.414562	0.002762
0.005824	0.004518							2.415809	0.002825
0.007071	0.005371							2.417056	0.002889
0.008318	0.006215							2.418303	0.002952
0.009565	0.007061							2.41955	0.003016
0.010813	0.007906							2.420798	0.003016
0.01206	0.044994							2.422045	0.003016
0.013307	0.096777							2.423292	0.003016
0.014554	0.098724							2.424539	0.003016
0.015801	0.099698							2.425786	0.003016
0.017049	0.100149							2.427034	0.003016
0.018296	0.100401							2.428281	0.003016
0.019543	0.100622							2.429528	0.003016
0.02079	0.100826							2.430775	0.003016
0.022037	0.101016							2.432022	0.003016
0.023285	0.101193							2.433269	0.00308
0.024532	0.101361							2.434517	0.003144
0.025779	0.101525							2.435764	0.003208
0.027026	0.10164							2.437011	0.003272
0.028273	0.101685							2.438258	0.003336
0.029521	0.101769							2.439505	0.0034
0.030768	0.101874							2.440753	0.003464
0.032015	0.101981							2.442	0.003528
0.033262	0.102086							2.443247	0.003591
0.034509	0.102192							2.444494	0.003655
0.035757	0.102299							2.445741	0.00372
0.037004	0.102404							2.446988	0.003784
0.038251	0.10251							2.448236	0.003849
0.039498	0.102617							2.449483	0.003913
0.040745	0.102735							2.45073	0.003977
0.041992	0.102966							2.451977	0.004042
0.04324	0.103305							2.453224	0.004106
0.044487	0.103336							2.454472	0.004171
0.045734	0.102991							2.455719	0.004235
0.046981	0.102644							2.456966	0.004299
0.048228	0.102297							2.458213	0.004299
0.049476	0.101951							2.45946	0.004299
0.050723	0.101608							2.460707	0.004299
0.05197	0.101258							2.461955	0.004299
0.053217	0.100912							2.463202	0.004299
0.054464	0.100565							2.464449	0.004299
0.055712	0.100177							2.465697	0.004299
0.056959	0.099264							2.466944	0.004299
0.058206	0.097443							2.468191	0.004299
0.059453	0.095813							2.469438	0.004299
0.0607	0.094407							2.470685	0.004364
0.061948	0.093011							2.471932	0.004429
0.063195	0.091612							2.47318	0.004494
0.064442	0.090214							2.474427	0.004559
0.065689	0.088818							2.475674	0.004623
0.066936	0.087413							2.476921	0.004688
0.068183	0.086019							2.478168	0.004753
0.069431	0.084615							2.479416	0.004818
0.070678	0.083191							2.480663	0.004883
0.071925	0.081544							2.48191	0.004948
0.073172	0.079478							2.483157	0.004948
0.074419	0.077347							2.484404	0.004948
0.075667	0.075249							2.485651	0.004948
0.076914	0.073147							2.486899	0.004948
0.078161	0.07104							2.488146	0.004948
0.079408	0.068934							2.489393	0.004948
[truncated: 29,077 more rows]
