# Supplementary material for: Conformational dynamics and allosteric modulation of the SARS-CoV-2 spike
Source: eLife. 2022 Mar 24;11:e75433. doi: 10.7554/eLife.75433 (PMC8963877; doi:10.7554/eLife.75433)
Supplement: Figure 1—figure supplement 1—source data 1. [file elife-75433-fig1-figsupp1-data1.zip › Figure 1- supplement 1 - source data S1B.csv]

Chrom.1		Chrom.1		Chrom.1		Chrom.1		Chrom.1
UV 1_280		Injection		Run Log		Fraction		UV 1_280_CUT_TEMP@100,BASEM
ml	mAU	ml	Injection	ml	Logbook	ml	Fraction	ml	mAU
-2.410181	0.093781	-0.000571		-2.410181	Method Settings	1.009063	2	0	-0.072774
-2.408934	0.778754	0.011901		-2.410094	Equilibration	2.508453	3	0.001247	-0.072772
-2.407687	0.833171			-0.016174	Sample Application	4.009554	4	0.002494	-0.07277
-2.40644	0.874911			0.992019	Elution	5.509403	5	0.003742	-0.072768
-2.405192	0.90993					7.009257	6	0.004989	-0.072766
-2.403945	0.940976					8.509105	7	0.006236	-0.072764
-2.402698	0.96902					10.010187	8	0.007483	-0.072762
-2.401451	0.988099					11.510039	9	0.00873	-0.072759
-2.400204	0.990071					13.009891	10	0.009978	-0.072757
-2.398956	0.990532					14.510984	11	0.011225	-0.072755
-2.397709	0.990085					16.011068	12	0.012472	-0.072753
-2.396462	0.990256					17.510916	13	0.013719	-0.072751
-2.395215	0.990449					19.010769	14	0.014966	-0.072749
-2.393968	0.990618					20.511865	15	0.016214	-0.072747
-2.39272	0.990772					22.011717	16	0.017461	-0.072745
-2.391473	0.990913					23.511568	17	0.018708	-0.072742
-2.390226	0.991045					25.012665	18	0.019955	-0.07274
-2.388979	0.99117					26.51252	19	0.021203	-0.072738
-2.387732	0.991301					28.012367	20	0.02245	-0.072736
-2.386484	0.99144					29.512417	21	0.023697	-0.072734
-2.385237	0.991532					31.01354	22	0.024944	-0.072731
-2.38399	0.991589					32.513387	23	0.026191	-0.072729
-2.382743	0.991646					34.013246	24	0.027439	-0.072727
-2.381495	0.991703					35.513101	25	0.028686	-0.072725
-2.380248	0.991761					36.343042	Waste	0.029933	-0.072723
-2.379001	0.991818					36.344377	Waste	0.03118	-0.072721
-2.377754	0.419139							0.032428	-0.072719
-2.376507	0.00009							0.033675	-0.072716
-2.375259	0.000147							0.034922	-0.072714
-2.374012	0.000205							0.036169	-0.072712
-2.372765	0.000169							0.037416	-0.07271
-2.371518	0.000054							0.038664	-0.072708
-2.37027	-0.000172							0.039911	-0.072706
-2.369023	-0.000476							0.041158	-0.072704
-2.367776	-0.000779							0.042405	-0.072702
-2.366529	-0.001082							0.043652	-0.0727
-2.365282	-0.001385							0.044899	-0.072698
-2.364034	-0.001686							0.046147	-0.072696
-2.362787	-0.001987							0.047394	-0.072694
-2.36154	-0.002289							0.048641	-0.072692
-2.360293	-0.002592							0.049888	-0.072689
-2.359046	-0.002894							0.051136	-0.072688
-2.357799	-0.003766							0.052383	-0.072686
-2.356551	-0.005266							0.05363	-0.072684
-2.355304	-0.006874							0.054877	-0.072682
-2.354057	-0.008524							0.056124	-0.07268
-2.35281	-0.01017							0.057372	-0.072678
-2.351563	-0.011818							0.058619	-0.072676
-2.350315	-0.01347							0.059866	-0.072674
-2.349068	-0.015119							0.061113	-0.072672
-2.347821	-0.016767							0.062361	-0.07267
-2.346574	-0.018415							0.063608	-0.072668
-2.345326	-0.020051							0.064855	-0.072666
-2.344079	-0.021658							0.066102	-0.072664
-2.342832	-0.023531							0.067349	-0.072661
-2.341585	-0.025877							0.068597	-0.072659
-2.340338	-0.028228							0.069844	-0.072657
-2.33909	-0.030456							0.071091	-0.072655
-2.337843	-0.032681							0.072338	-0.072653
-2.336596	-0.034907							0.073586	-0.072651
-2.335349	-0.03713							0.074833	-0.072649
-2.334101	-0.03935							0.07608	-0.072646
-2.332854	-0.041577							0.077327	-0.072644
-2.331607	-0.043799							0.078574	-0.072642
-2.33036	-0.046026							0.079821	-0.07264
-2.329113	-0.048253							0.081069	-0.072637
-2.327865	-0.050248							0.082316	-0.072635
-2.326618	-0.051809							0.083563	-0.072633
-2.325371	-0.053231							0.08481	-0.07263
-2.324124	-0.054665							0.086057	-0.072628
-2.322877	-0.056096							0.087305	-0.072626
-2.321629	-0.057532							0.088552	-0.072624
-2.320382	-0.05897							0.089799	-0.072622
-2.319135	-0.060404							0.091046	-0.07262
-2.317888	-0.061837							0.092294	-0.072618
-2.316641	-0.063276							0.093541	-0.072616
-2.315393	-0.064706							0.094788	-0.072614
-2.314146	-0.066141							0.096035	-0.072612
-2.312899	-0.067583							0.097282	-0.07261
-2.311652	-0.069025							0.09853	-0.072608
-2.310405	-0.070399							0.099777	-0.072606
-2.309157	-0.071671							0.101024	-0.072604
-2.30791	-0.072931							0.102271	-0.072602
-2.306663	-0.074191							0.103518	-0.0726
-2.305416	-0.075454							0.104766	-0.072598
-2.304168	-0.076714							0.106013	-0.072596
-2.302921	-0.077978							0.10726	-0.072593
-2.301674	-0.079237							0.108507	-0.072591
-2.300427	-0.080498							0.109755	-0.072589
-2.29918	-0.081764							0.111002	-0.072587
-2.297932	-0.082898							0.112249	-0.072585
-2.296685	-0.083772							0.113496	-0.072583
-2.295438	-0.084125							0.114743	-0.072581
-2.294191	-0.083715							0.115991	-0.072579
-2.292943	-0.083226							0.117238	-0.072577
-2.291696	-0.082743							0.118485	-0.072574
-2.290449	-0.082268							0.119732	-0.072572
-2.289202	-0.081785							0.120979	-0.07257
-2.287955	-0.081296							0.122226	-0.072568
-2.286707	-0.080808							0.123474	-0.072566
-2.28546	-0.080319							0.124721	-0.072564
-2.284213	-0.079829							0.125968	-0.072561
-2.282966	-0.079272							0.127215	-0.072559
-2.281719	-0.078525							0.128463	-0.072557
-2.280471	-0.077478							0.12971	-0.072555
-2.279224	-0.075956							0.130957	-0.072553
-2.277977	-0.074324							0.132204	-0.07255
-2.27673	-0.07269							0.133451	-0.072548
-2.275483	-0.071058							0.134699	-0.072546
-2.274235	-0.069423							0.135946	-0.072544
-2.272988	-0.06779							0.137193	-0.072541
-2.271741	-0.066159							0.13844	-0.072539
-2.270494	-0.064526							0.139688	-0.072537
-2.269247	-0.062891							0.140935	-0.072535
-2.267999	-0.061182							0.142182	-0.072532
-2.266752	-0.05925							0.143429	-0.07253
-2.265505	-0.057373							0.144676	-0.072528
-2.264258	-0.055951							0.145924	-0.072526
-2.263011	-0.054687							0.147171	-0.072523
-2.261763	-0.053425							0.148418	-0.072521
-2.260516	-0.052157							0.149665	-0.072519
-2.259269	-0.050885							0.150913	-0.072517
-2.258022	-0.049622							0.15216	-0.072515
-2.256774	-0.048362							0.153407	-0.072513
-2.255527	-0.047098							0.154654	-0.072511
-2.25428	-0.045834							0.155901	-0.07251
-2.253033	-0.043394							0.157148	-0.072508
-2.251786	-0.037853							0.158396	-0.072506
-2.250538	-0.030405							0.159643	-0.072504
-2.249291	-0.022964							0.16089	-0.072502
-2.248044	-0.015492							0.162137	-0.0725
-2.246797	-0.00803							0.163384	-0.072498
-2.24555	-0.00059							0.164632	-0.072496
-2.244302	0.006884							0.165879	-0.072493
-2.243055	0.014351							0.167126	-0.072491
-2.241808	0.021802							0.168373	-0.072489
-2.240561	0.029266							0.169621	-0.072486
-2.239314	0.036714							0.170868	-0.072484
-2.238066	0.048037							0.172115	-0.072482
-2.236819	0.068335							0.173362	-0.072479
-2.235572	0.095919							0.174609	-0.072477
-2.234325	0.125231							0.175857	-0.072475
-2.233078	0.154448							0.177104	-0.072473
-2.23183	0.183698							0.178351	-0.072471
-2.230583	0.212876							0.179598	-0.072469
-2.229336	0.242058							0.180845	-0.072467
-2.228089	0.271182							0.182093	-0.072465
-2.226841	0.300463							0.18334	-0.072464
-2.225594	0.329817							0.184587	-0.072462
-2.224347	0.359021							0.185834	-0.07246
-2.2231	0.392137							0.187082	-0.072458
-2.221853	0.443988							0.188329	-0.072455
-2.220605	0.514933							0.189576	-0.072453
-2.219358	0.585377							0.190823	-0.072451
-2.218111	0.655601							0.19207	-0.072448
-2.216864	0.726108							0.193318	-0.072446
-2.215616	0.796577							0.194565	-0.072443
-2.214369	0.866984							0.195812	-0.072441
-2.213122	0.937353							0.197059	-0.072439
-2.211875	1.007531							0.198306	-0.072436
-2.210628	1.078043							0.199554	-0.072434
-2.20938	1.148422							0.200801	-0.072432
-2.208133	1.221376							0.202048	-0.07243
-2.206886	1.30613							0.203295	-0.072428
-2.205639	1.402114							0.204542	-0.072426
-2.204392	1.497897							0.20579	-0.072424
-2.203144	1.593167							0.207037	-0.072422
-2.201897	1.688673							0.208284	-0.07242
-2.20065	1.784375							0.209531	-0.072418
-2.199403	1.879822							0.210778	-0.072417
-2.198156	1.975305							0.212026	-0.072415
-2.196908	2.070864							0.213273	-0.072412
-2.195661	2.166194							0.21452	-0.07241
-2.194414	2.261587							0.215767	-0.072407
-2.193167	2.357611							0.217015	-0.072405
-2.19192	2.455716							0.218262	-0.072402
-2.190672	2.554523							0.219509	-0.0724
-2.189425	2.650481							0.220756	-0.072398
-2.188178	2.744605							0.222003	-0.072395
-2.186931	2.838562							0.223251	-0.072393
-2.185683	2.932401							0.224498	-0.07239
-2.184436	3.022364							0.225745	-0.072388
-2.183189	3.106899							0.226992	-0.072386
-2.181942	3.196802							0.22824	-0.072385
-2.180695	3.290257							0.229487	-0.072383
-2.179447	3.384321							0.230734	-0.072381
-2.1782	3.478317							0.231981	-0.072379
-2.176953	3.572793							0.233228	-0.072377
-2.175706	3.66656							0.234476	-0.072375
-2.174459	3.749224							0.235723	-0.072373
-2.173211	3.822396							0.23697	-0.072371
-2.171964	3.895566							0.238217	-0.072369
-2.170717	3.968647							0.239464	-0.072367
-2.16947	4.041696							0.240711	-0.072365
-2.168222	4.11479							0.241959	-0.072363
-2.166975	4.187892							0.243206	-0.072361
-2.165728	4.261065							0.244453	-0.072359
-2.164481	4.334107							0.2457	-0.072357
-2.163234	4.407095							0.246948	-0.072355
-2.161987	4.478907							0.248195	-0.072354
-2.160739	4.546327							0.249442	-0.072352
-2.159492	4.595963							0.250689	-0.072349
-2.158245	4.62486							0.251936	-0.072347
-2.156998	4.653812							0.253184	-0.072344
-2.155751	4.682763							0.254431	-0.072342
-2.154503	4.711696							0.255678	-0.072339
-2.153256	4.740411							0.256925	-0.072337
-2.152009	4.769387							0.258173	-0.072335
-2.150762	4.798315							0.25942	-0.072332
-2.149514	4.827259							0.260667	-0.07233
-2.148267	4.85622							0.261914	-0.072327
-2.14702	4.885011							0.263161	-0.072325
-2.145773	4.911938							0.264409	-0.072323
-2.144526	4.927563							0.265656	-0.072321
-2.143278	4.930776							0.266903	-0.07232
-2.142031	4.933994							0.26815	-0.072318
-2.140784	4.937206							0.269397	-0.072316
-2.139537	4.940426							0.270645	-0.072314
-2.138289	4.943652							0.271892	-0.072312
-2.137042	4.946864							0.273139	-0.07231
-2.135795	4.950085							0.274386	-0.072308
-2.134548	4.953305							0.275633	-0.072306
-2.133301	4.956072							0.276881	-0.072304
-2.132053	4.956125							0.278128	-0.072302
-2.130806	4.952101							0.279375	-0.0723
-2.129559	4.946859							0.280622	-0.072298
-2.128312	4.938565							0.281869	-0.072296
-2.127065	4.930106							0.283117	-0.072294
-2.125817	4.92163							0.284364	-0.072293
-2.12457	4.913192							0.285611	-0.072291
-2.123323	4.904753							0.286858	-0.072289
-2.122076	4.896303							0.288105	-0.072287
-2.120829	4.887858							0.289353	-0.072285
-2.119581	4.879427							0.2906	-0.072283
-2.118334	4.870892							0.291847	-0.072281
-2.117087	4.860146							0.293094	-0.072279
-2.11584	4.842286							0.294342	-0.072277
-2.114593	4.823502							0.295589	-0.072275
-2.113345	4.804111							0.296836	-0.072273
-2.112098	4.784579							0.298083	-0.072272
-2.110851	4.765148							0.29933	-0.07227
-2.109604	4.745571							0.300578	-0.072267
-2.108356	4.726047							0.301825	-0.072264
-2.107109	4.706521							0.303072	-0.072261
-2.105862	4.687029							0.304319	-0.072258
-2.104615	4.667529							0.305567	-0.072255
-2.103368	4.647954							0.306814	-0.072252
-2.10212	4.62649							0.308061	-0.07225
-2.100873	4.599291							0.309308	-0.072247
-2.099626	4.573213							0.310555	-0.072244
-2.098379	4.548574							0.311803	-0.072241
-2.097131	4.523976							0.31305	-0.072239
-2.095884	4.499458							0.314297	-0.072237
-2.094637	4.474771							0.315544	-0.072235
-2.09339	4.450282							0.316791	-0.072233
-2.092143	4.425611							0.318038	-0.072232
-2.090895	4.401023							0.319286	-0.07223
-2.089648	4.376442							0.320533	-0.072228
-2.088401	4.351876							0.32178	-0.072226
-2.087154	4.326637							0.323027	-0.072224
-2.085907	4.295964							0.324275	-0.072222
-2.08466	4.265225							0.325522	-0.07222
-2.083412	4.234679							0.326769	-0.072218
-2.082165	4.204063							0.328016	-0.072217
-2.080918	4.173458							0.329263	-0.072215
-2.079671	4.142929							0.330511	-0.072213
-2.078424	4.112547							0.331758	-0.072211
-2.077176	4.084098							0.333005	-0.072209
-2.075929	4.056528							0.334252	-0.072207
-2.074682	4.026223							0.3355	-0.072205
-2.073435	3.995751							0.336747	-0.072204
-2.072187	3.965152							0.337994	-0.072202
-2.07094	3.928864							0.339241	-0.0722
-2.069693	3.894257							0.340488	-0.072198
-2.068446	3.864517							0.341736	-0.072196
-2.067199	3.835107							0.342983	-0.072194
-2.065951	3.805639							0.34423	-0.072193
-2.064704	3.776268							0.345477	-0.072191
-2.063457	3.746821							0.346725	-0.072189
-2.06221	3.717448							0.347972	-0.072187
-2.060962	3.68804							0.349219	-0.072185
-2.059715	3.658518							0.350466	-0.072182
-2.058468	3.629116							0.351713	-0.07218
-2.057221	3.599713							0.35296	-0.072177
-2.055974	3.565797							0.354208	-0.072174
-2.054726	3.5335							0.355455	-0.072171
-2.053479	3.508764							0.356702	-0.072169
-2.052232	3.484119							0.357949	-0.072166
-2.050985	3.459437							0.359196	-0.072163
-2.049737	3.434913							0.360444	-0.07216
-2.04849	3.410242							0.361691	-0.072158
-2.047243	3.38536							0.362938	-0.072156
-2.045996	3.360735							0.364185	-0.072154
-2.044749	3.336183							0.365433	-0.072152
-2.043502	3.311522							0.36668	-0.072151
-2.042254	3.286924							0.367927	-0.072149
-2.041007	3.258468							0.369174	-0.072147
-2.03976	3.231723							0.370421	-0.072145
-2.038513	3.211113							0.371669	-0.072143
-2.037266	3.190456							0.372916	-0.072142
-2.036018	3.169781							0.374163	-0.07214
-2.034771	3.149106							0.37541	-0.072137
-2.033524	3.128429							0.376657	-0.072134
-2.032277	3.107818							0.377905	-0.072132
-2.031029	3.087134							0.379152	-0.072129
-2.029782	3.066465							0.380399	-0.072126
-2.028535	3.045761							0.381646	-0.072124
-2.027288	3.025031							0.382894	-0.072121
-2.026041	3.002157							0.384141	-0.072119
-2.024793	2.979687							0.385388	-0.072116
-2.023546	2.964685							0.386635	-0.072113
-2.022299	2.949046							0.387882	-0.072111
-2.021052	2.932453							0.38913	-0.07211
-2.019804	2.915737							0.390377	-0.072108
-2.018557	2.898944							0.391624	-0.072106
-2.01731	2.88228							0.392871	-0.072105
-2.016063	2.865539							0.394118	-0.072103
-2.014816	2.848841							0.395365	-0.072101
-2.013568	2.832098							0.396613	-0.072099
-2.012321	2.815373							0.39786	-0.072098
-2.011074	2.795796							0.399107	-0.072096
-2.009827	2.775512							0.400354	-0.072093
-2.00858	2.760464							0.401602	-0.072091
-2.007332	2.746173							0.402849	-0.072088
-2.006085	2.731871							0.404096	-0.072086
-2.004838	2.717484							0.405343	-0.072083
-2.003591	2.703188							0.40659	-0.072081
-2.002344	2.688836							0.407838	-0.072078
-2.001096	2.674551							0.409085	-0.072075
-1.999849	2.660253							0.410332	-0.072073
-1.998602	2.645955							0.411579	-0.07207
-1.997355	2.631564							0.412827	-0.072069
-1.996108	2.615072							0.414074	-0.072067
-1.99486	2.598078							0.415321	-0.072065
-1.993613	2.585117							0.416568	-0.072064
-1.992366	2.57268							0.417815	-0.072062
-1.991119	2.560274							0.419063	-0.07206
-1.989872	2.547872							0.42031	-0.072059
-1.988624	2.535444							0.421557	-0.072057
-1.987377	2.523018							0.422804	-0.072055
-1.98613	2.510625							0.424052	-0.072054
-1.984883	2.498178							0.425299	-0.072051
-1.983635	2.485744							0.426546	-0.072049
-1.982388	2.47329							0.427793	-0.072046
-1.981141	2.458989							0.42904	-0.072044
-1.979894	2.443771							0.430287	-0.072041
-1.978647	2.43197							0.431535	-0.072039
-1.977399	2.420425							0.432782	-0.072036
-1.976152	2.4089							0.434029	-0.072034
-1.974905	2.397393							0.435276	-0.072031
-1.973658	2.385857							0.436523	-0.072029
-1.972411	2.374245							0.437771	-0.072027
-1.971163	2.362996							0.439018	-0.072026
-1.969916	2.352719							0.440265	-0.072024
-1.968669	2.341748							0.441512	-0.072023
-1.967422	2.330285							0.44276	-0.072021
-1.966174	2.317482							0.444007	-0.072019
-1.964927	2.303758							0.445254	-0.072018
-1.96368	2.291604							0.446501	-0.072016
-1.962433	2.279957							0.447748	-0.072015
-1.961186	2.268278							0.448996	-0.072013
-1.959938	2.256631							0.450243	-0.072011
-1.958691	2.244992							0.45149	-0.072008
-1.957444	2.233338							0.452737	-0.072006
-1.956197	2.221704							0.453984	-0.072004
-1.95495	2.210053							0.455232	-0.072001
-1.953702	2.198427							0.456479	-0.071999
-1.952455	2.186784							0.457726	-0.071997
-1.951208	2.173906							0.458973	-0.071994
-1.949961	2.160148							0.460221	-0.071992
-1.948714	2.148883							0.461468	-0.07199
-1.947466	2.138523							0.462715	-0.071987
-1.946219	2.128244							0.463962	-0.071985
-1.944972	2.118009							0.465209	-0.071983
-1.943725	2.107716							0.466457	-0.07198
-1.942477	2.097451							0.467704	-0.071978
-1.94123	2.087221							0.468951	-0.071976
-1.939983	2.076915							0.470198	-0.071973
-1.938736	2.066667							0.471445	-0.071971
-1.937489	2.056406							0.472693	-0.071969
-1.936241	2.045732							0.47394	-0.071967
-1.934994	2.034814							0.475187	-0.071964
-1.933747	2.025872							0.476434	-0.071962
-1.9325	2.017642							0.477681	-0.07196
-1.931253	2.009429							0.478929	-0.071958
-1.930005	2.001246							0.480176	-0.071955
-1.928758	1.993048							0.481423	-0.071953
-1.927511	1.984826							0.48267	-0.071951
-1.926264	1.97664							0.483917	-0.071949
-1.925017	1.968427							0.485165	-0.071947
-1.923769	1.960238							0.486412	-0.071944
-1.922522	1.952018							0.487659	-0.071943
-1.921275	1.942652							0.488906	-0.071941
-1.920028	1.932286							0.490154	-0.07194
-1.918781	1.923521							0.491401	-0.071939
-1.917533	1.916151							0.492648	-0.071937
-1.916286	1.909264							0.493895	-0.071936
-1.915039	1.901962							0.495142	-0.071934
-1.913792	1.894378							0.49639	-0.071933
-1.912544	1.886753							0.497637	-0.071931
-1.911297	1.87913							0.498884	-0.07193
-1.91005	1.871531							0.500131	-0.071927
-1.908803	1.86397							0.501379	-0.071924
-1.907556	1.856377							0.502626	-0.071922
-1.906308	1.848346							0.503873	-0.071919
-1.905061	1.839712							0.50512	-0.071916
-1.903814	1.832039							0.506367	-0.071913
-1.902567	1.825349							0.507615	-0.07191
-1.90132	1.818886							0.508862	-0.071907
-1.900072	1.812416							0.510109	-0.071905
-1.898825	1.80594							0.511356	-0.071902
-1.897578	1.799487							0.512603	-0.0719
-1.896331	1.793004							0.51385	-0.071899
-1.895084	1.78656							0.515098	-0.071898
-1.893836	1.780089							0.516345	-0.071896
-1.892589	1.773628							0.517592	-0.071895
-1.891342	1.766662							0.518839	-0.071894
-1.890095	1.759001							0.520087	-0.071892
-1.888847	1.752291							0.521334	-0.071891
-1.8876	1.746501							0.522581	-0.07189
-1.886353	1.740896							0.523828	-0.071888
-1.885106	1.735282							0.525075	-0.071886
-1.883859	1.729691							0.526323	-0.071883
-1.882611	1.724103							0.52757	-0.07188
-1.881364	1.718498							0.528817	-0.071878
-1.880117	1.712883							0.530064	-0.071875
-1.87887	1.707271							0.531312	-0.071872
-1.877623	1.701674							0.532559	-0.07187
-1.876375	1.695672							0.533806	-0.071867
-1.875128	1.689095							0.535053	-0.071864
-1.873881	1.682755							0.5363	-0.071862
-1.872634	1.676702							0.537548	-0.071859
-1.871387	1.670708							0.538795	-0.071857
-1.870139	1.664686							0.540042	-0.071854
-1.868892	1.658669							0.541289	-0.071852
-1.867645	1.652675							0.542536	-0.071849
-1.866398	1.646637							0.543784	-0.071847
-1.86515	1.640638							0.545031	-0.071844
-1.863903	1.635055							0.546278	-0.071842
-1.862656	1.629534							0.547525	-0.071839
-1.861409	1.62319							0.548772	-0.071837
-1.860162	1.615774							0.55002	-0.071835
-1.858914	1.608786							0.551267	-0.071834
-1.857667	1.602895							0.552514	-0.071833
-1.85642	1.597397							0.553761	-0.071832
-1.855173	1.591894							0.555008	-0.071831
-1.853926	1.586391							0.556256	-0.071829
-1.852678	1.5809							0.557503	-0.071828
-1.851431	1.575412							0.55875	-0.071827
-1.850184	1.569921							0.559997	-0.071826
-1.848937	1.564416							0.561244	-0.071825
-1.84769	1.558923							0.562492	-0.071822
-1.846442	1.552971							0.563739	-0.07182
-1.845195	1.54627							0.564986	-0.071817
-1.843948	1.539657							0.566233	-0.071815
-1.842701	1.533651							0.567481	-0.071813
-1.841454	1.527884							0.568728	-0.07181
-1.840206	1.522113							0.569975	-0.071808
-1.838959	1.516341							0.571222	-0.071806
-1.837712	1.510564							0.572469	-0.071803
-1.836465	1.504786							0.573717	-0.071801
-1.835217	1.499024							0.574964	-0.071799
-1.83397	1.493257							0.576211	-0.071796
-1.832723	1.48748							0.577458	-0.071794
-1.831476	1.481356							0.578706	-0.071792
-1.830229	1.474715							0.579953	-0.07179
-1.828981	1.468325							0.5812	-0.071787
-1.827734	1.46262							0.582447	-0.071785
-1.826487	1.457156							0.583694	-0.071783
-1.82524	1.45169							0.584942	-0.071781
-1.823992	1.446231							0.586189	-0.071779
-1.822745	1.44077							0.587436	-0.071776
-1.821498	1.435303							0.588683	-0.071774
-1.820251	1.429846							0.58993	-0.071772
-1.819004	1.424387							0.591177	-0.07177
-1.817756	1.418935							0.592425	-0.071768
-1.816509	1.412882							0.593672	-0.071766
-1.815262	1.405935							0.594919	-0.071764
-1.814015	1.399057							0.596166	-0.071761
-1.812768	1.392725							0.597414	-0.071759
-1.81152	1.386656							0.598661	-0.071757
-1.810273	1.381018							0.599908	-0.071755
-1.809026	1.375342							0.601155	-0.071753
-1.807779	1.36932							0.602402	-0.071751
-1.806532	1.363164							0.60365	-0.071749
-1.805284	1.357018							0.604897	-0.071747
-1.804037	1.350885							0.606144	-0.071745
-1.80279	1.344739							0.607391	-0.071743
-1.801543	1.338464							0.608639	-0.071741
-1.800296	1.331881							0.609886	-0.071739
-1.799048	1.325523							0.611133	-0.071737
-1.797801	1.320072							0.61238	-0.071734
-1.796554	1.315075							0.613627	-0.071731
-1.795307	1.310062							0.614875	-0.071728
-1.79406	1.305054							0.616122	-0.071725
-1.792812	1.300051							0.617369	-0.071722
-1.791565	1.295046							0.618616	-0.071719
-1.790318	1.290029							0.619864	-0.071717
-1.789071	1.285015							0.621111	-0.071714
-1.787823	1.280011							0.622358	-0.071711
-1.786576	1.274699							0.623605	-0.071708
-1.785329	1.268646							0.624852	-0.071706
-1.784082	1.262585							0.626099	-0.071704
-1.782835	1.25728							0.627347	-0.071703
-1.781587	1.252321							0.628594	-0.071701
-1.78034	1.247373							0.629841	-0.071699
-1.779093	1.242422							0.631088	-0.071697
-1.777846	1.237462							0.632335	-0.071695
-1.776599	1.232505							0.633583	-0.071694
-1.775351	1.227539							0.63483	-0.071692
-1.774104	1.222568							0.636077	-0.07169
-1.772857	1.217616							0.637324	-0.071688
-1.77161	1.212343							0.638572	-0.071687
-1.770362	1.206311							0.639819	-0.071685
-1.769115	1.20017							0.641066	-0.071683
-1.767868	1.194562							0.642313	-0.071682
-1.766621	1.189201							0.64356	-0.07168
-1.765374	1.183843							0.644808	-0.071678
-1.764127	1.178488							0.646055	-0.071677
-1.762879	1.173121							0.647302	-0.071675
-1.761632	1.167753							0.648549	-0.071673
-1.760385	1.162383							0.649796	-0.071672
-1.759138	1.157012							0.651044	-0.07167
-1.75789	1.151778							0.652291	-0.071668
-1.756643	1.146624							0.653538	-0.071667
-1.755396	1.140941							0.654785	-0.071665
-1.754149	1.134852							0.656033	-0.071664
-1.752902	1.129608							0.65728	-0.071662
-1.751654	1.124891							0.658527	-0.07166
-1.750407	1.120169							0.659774	-0.071659
-1.74916	1.115444							0.661021	-0.071657
-1.747913	1.110722							0.662269	-0.071654
-1.746665	1.106009							0.663516	-0.071651
-1.745418	1.101292							0.664763	-0.071648
-1.744171	1.096574							0.66601	-0.071645
-1.742924	1.091855							0.667257	-0.071642
-1.741677	1.08716							0.668505	-0.071639
-1.740429	1.082498							0.669752	-0.071636
-1.739182	1.077969							0.670999	-0.071633
-1.737935	1.073768							0.672246	-0.07163
-1.736688	1.069792							0.673493	-0.071627
-1.735441	1.065812							0.674741	-0.071626
-1.734193	1.061837							0.675988	-0.071624
-1.732946	1.057864							0.677235	-0.071623
-1.731699	1.053894							0.678482	-0.071622
-1.730452	1.049916							0.679729	-0.07162
-1.729205	1.045938							0.680977	-0.071619
-1.727957	1.041966							0.682224	-0.071618
-1.72671	1.037818							0.683471	-0.071616
-1.725463	1.033154							0.684718	-0.071615
-1.724216	1.028366							0.685966	-0.071614
-1.722969	1.024288							0.687213	-0.071611
-1.721721	1.020684							0.68846	-0.071608
-1.720474	1.017081							0.689707	-0.071606
-1.719227	1.01348							0.690954	-0.071603
-1.71798	1.009878							0.692202	-0.071601
-1.716733	1.006281							0.693449	-0.071598
-1.715485	1.002686							0.694696	-0.071596
-1.714238	0.999084							0.695943	-0.071593
-1.712991	0.995484							0.697191	-0.071591
-1.711744	0.99176							0.698438	-0.071588
-1.710496	0.987613							0.699685	-0.071586
-1.709249	0.983424							0.700932	-0.071584
-1.708002	0.979957							0.702179	-0.071581
-1.706755	0.976955							0.703427	-0.071579
-1.705508	0.973962							0.704674	-0.071577
-1.70426	0.971086							0.705921	-0.071574
-1.703013	0.968334							0.707168	-0.071572
-1.701766	0.965516							0.708415	-0.07157
-1.700519	0.962521							0.709662	-0.071568
-1.699272	0.959515							0.71091	-0.071565
-1.698024	0.956513							0.712157	-0.071563
-1.696777	0.953463							0.713404	-0.071561
-1.69553	0.950041							0.714651	-0.071559
-1.694283	0.946226							0.715899	-0.071557
-1.693035	0.942937							0.717146	-0.071555
-1.691788	0.940113							0.718393	-0.071553
-1.690541	0.9373							0.71964	-0.071551
-1.689294	0.934472							0.720887	-0.071549
-1.688047	0.931652							0.722135	-0.071547
-1.6868	0.928842							0.723382	-0.071545
-1.685552	0.926022							0.724629	-0.071544
-1.684305	0.9232							0.725876	-0.071542
-1.683058	0.920381							0.727123	-0.07154
-1.681811	0.917499							0.728371	-0.071538
-1.680563	0.914212							0.729618	-0.071537
-1.679316	0.910387							0.730865	-0.071535
-1.678069	0.906514							0.732112	-0.071533
-1.676822	0.902628							0.73336	-0.071531
-1.675575	0.898736							0.734607	-0.07153
-1.674327	0.894851							0.735854	-0.071528
-1.67308	0.890957							0.737101	-0.071525
-1.671833	0.887058							0.738348	-0.071521
-1.670586	0.88316							0.739596	-0.071518
-1.669338	0.879275							0.740843	-0.071515
-1.668091	0.875379							0.74209	-0.071512
-1.666844	0.871403							0.743337	-0.071509
-1.665597	0.867003							0.744584	-0.071506
-1.66435	0.862214							0.745832	-0.071503
-1.663102	0.857937							0.747079	-0.0715
-1.661855	0.854077							0.748326	-0.071496
-1.660608	0.850197							0.749573	-0.071495
-1.659361	0.846325							0.75082	-0.071494
-1.658114	0.842454							0.752068	-0.071493
-1.656866	0.838592							0.753315	-0.071492
-1.655619	0.83473							0.754562	-0.07149
-1.654372	0.830858							0.755809	-0.071489
-1.653125	0.826972							0.757056	-0.071488
-1.651878	0.8231							0.758304	-0.071487
-1.65063	0.819314							0.759551	-0.071486
-1.649383	0.815641							0.760798	-0.071485
-1.648136	0.81205							0.762045	-0.071481
-1.646889	0.808802							0.763293	-0.071478
-1.645642	0.805536							0.76454	-0.071475
-1.644394	0.802279							0.765787	-0.071472
-1.643147	0.799018							0.767034	-0.071469
-1.6419	0.795755							0.768281	-0.071466
-1.640653	0.79249							0.769529	-0.071462
-1.639405	0.789233							0.770776	-0.071459
-1.638158	0.785975							0.772023	-0.071456
-1.636911	0.782699							0.77327	-0.071453
-1.635664	0.779139							0.774518	-0.071452
-1.634417	0.774914							0.775765	-0.07145
-1.633169	0.771007							0.777012	-0.071449
-1.631922	0.767703							0.778259	-0.071448
-1.630675	0.764382							0.779506	-0.071446
-1.629428	0.761069							0.780754	-0.071445
-1.628181	0.757757							0.782001	-0.071444
-1.626933	0.754454							0.783248	-0.071442
-1.625686	0.751137							0.784495	-0.071441
-1.624439	0.747831							0.785742	-0.07144
-1.623192	0.74452							0.786989	-0.071438
-1.621944	0.741199							0.788237	-0.071436
-1.620697	0.737763							0.789484	-0.071434
-1.61945	0.734133							0.790731	-0.071432
-1.618203	0.730893							0.791978	-0.07143
-1.616956	0.728243							0.793226	-0.071428
-1.615708	0.72559							0.794473	-0.071426
-1.614461	0.722937							0.79572	-0.071424
-1.613214	0.720288							0.796967	-0.071422
-1.611967	0.717628							0.798214	-0.07142
-1.61072	0.714978							0.799462	-0.071417
-1.609472	0.712329							0.800709	-0.071415
-1.608225	0.709673							0.801956	-0.071413
-1.606978	0.707016							0.803203	-0.071411
-1.605731	0.704101							0.804451	-0.071409
-1.604484	0.7006							0.805698	-0.071407
-1.603236	0.697493							0.806945	-0.071405
-1.601989	0.694983							0.808192	-0.071403
-1.600742	0.692467							0.809439	-0.071401
-1.599495	0.689951							0.810687	-0.071399
-1.598248	0.687466							0.811934	-0.071396
-1.597	0.685093							0.813181	-0.071393
-1.595753	0.682831							0.814428	-0.071389
-1.594506	0.680362							0.815675	-0.071386
-1.593259	0.677846							0.816923	-0.071383
-1.592011	0.675328							0.81817	-0.07138
-1.590764	0.672794							0.819417	-0.071376
-1.589517	0.670108							0.820664	-0.071373
-1.58827	0.667459							0.821911	-0.07137
-1.587023	0.665017							0.823159	-0.071367
-1.585775	0.662566							0.824406	-0.071365
-1.584528	0.660124							0.825653	-0.071363
-1.583281	0.657676							0.8269	-0.071362
-1.582034	0.655222							0.828147	-0.07136
-1.580787	0.652771							0.829395	-0.071359
-1.579539	0.650323							0.830642	-0.071357
-1.578292	0.64787							0.831889	-0.071355
-1.577045	0.645418							0.833136	-0.071354
-1.575798	0.642895							0.834383	-0.071352
-1.574551	0.639954							0.835631	-0.07135
-1.573303	0.637197							0.836878	-0.071349
-1.572056	0.635217							0.838125	-0.071347
-1.570809	0.633224							0.839372	-0.071345
-1.569562	0.631223							0.84062	-0.071344
-1.568315	0.629244							0.841867	-0.071342
-1.567067	0.627251							0.843114	-0.071341
-1.56582	0.625253							0.844361	-0.071339
-1.564573	0.623271							0.845608	-0.071337
-1.563326	0.621287							0.846856	-0.071336
-1.562078	0.619287							0.848103	-0.071334
-1.560831	0.617205							0.84935	-0.071332
-1.559584	0.614687							0.850597	-0.071331
-1.558337	0.612189							0.851845	-0.071329
-1.55709	0.609947							0.853092	-0.071327
-1.555842	0.607699							0.854339	-0.071326
-1.554595	0.605462							0.855586	-0.071324
-1.553348	0.603226							0.856833	-0.071322
-1.552101	0.600983							0.858081	-0.071321
-1.550853	0.598744							0.859328	-0.071319
-1.549606	0.596498							0.860575	-0.071317
-1.548359	0.594259							0.861822	-0.071314
-1.547112	0.59201							0.863069	-0.071311
-1.545865	0.589778							0.864317	-0.071307
-1.544617	0.587595							0.865564	-0.071304
-1.54337	0.585656							0.866811	-0.071301
-1.542123	0.584479							0.868058	-0.071297
-1.540876	0.583184							0.869305	-0.071294
-1.539629	0.581886							0.870553	-0.071291
-1.538381	0.580589							0.8718	-0.071287
-1.537134	0.579287							0.873047	-0.071284
-1.535887	0.577989							0.874294	-0.071282
-1.53464	0.576683							0.875541	-0.071281
-1.533393	0.575384							0.876789	-0.071279
-1.532145	0.574088							0.878036	-0.071277
-1.530898	0.572714							0.879283	-0.071275
-1.529651	0.569854							0.88053	-0.071274
-1.528404	0.566634							0.881778	-0.071272
-1.527157	0.563585							0.883025	-0.07127
-1.525909	0.560557							0.884272	-0.071269
-1.524662	0.557528							0.885519	-0.071267
-1.523415	0.554499							0.886766	-0.071265
-1.522168	0.551471							0.888014	-0.071264
-1.520921	0.548434							0.889261	-0.071262
-1.519673	0.545395							0.890508	-0.07126
-1.518426	0.542373							0.891755	-0.071258
-1.517179	0.539334							0.893003	-0.071257
-1.515932	0.536309							0.89425	-0.071255
-1.514684	0.533243							0.895497	-0.071253
-1.513437	0.530213							0.896744	-0.071252
-1.51219	0.527643							0.897991	-0.07125
-1.510943	0.525129							0.899238	-0.071246
-1.509696	0.522606							0.900486	-0.071243
-1.508448	0.52009							0.901733	-0.07124
-1.507201	0.517566							0.90298	-0.071236
-1.505954	0.515051							0.904227	-0.071233
-1.504707	0.512537							0.905474	-0.071229
-1.50346	0.510017							0.906722	-0.071226
-1.502212	0.507496							0.907969	-0.071222
-1.500965	0.504999							0.909216	-0.071219
-1.499718	0.502737							0.910463	-0.071215
-1.498471	0.500631							0.911711	-0.071214
-1.497223	0.499002							0.912958	-0.071212
-1.495976	0.497427							0.914205	-0.07121
-1.494729	0.495855							0.915452	-0.071208
-1.493482	0.49428							0.916699	-0.071207
-1.492235	0.492708							0.917947	-0.071205
-1.490988	0.491162							0.919194	-0.071203
-1.48974	0.489751							0.920441	-0.071201
-1.488493	0.488274							0.921688	-0.071199
-1.487246	0.486705							0.922935	-0.071198
-1.485999	0.485131							0.924183	-0.071196
-1.484751	0.483268							0.92543	-0.071194
-1.483504	0.4812							0.926677	-0.071192
-1.482257	0.479084							0.927924	-0.071191
-1.48101	0.476979							0.929172	-0.071189
-1.479763	0.474862							0.930419	-0.071187
-1.478515	0.472748							0.931666	-0.071185
-1.477268	0.470631							0.932913	-0.071184
-1.476021	0.468518							0.93416	-0.071182
-1.474774	0.466395							0.935408	-0.07118
-1.473526	0.464274							0.936655	-0.071178
-1.472279	0.462159							0.937902	-0.071176
-1.471032	0.460041							0.939149	-0.071175
-1.469785	0.457527							0.940396	-0.071173
-1.468538	0.45473							0.941644	-0.071171
-1.46729	0.453403							0.942891	-0.071169
-1.466043	0.452504							0.944138	-0.071167
-1.464796	0.451612							0.945385	-0.071166
-1.463549	0.450723							0.946632	-0.071164
-1.462302	0.449838							0.94788	-0.071162
-1.461054	0.448948							0.949127	-0.071158
-1.459807	0.448054							0.950374	-0.071155
-1.45856	0.447169							0.951621	-0.071151
-1.457313	0.446282							0.952868	-0.071147
-1.456066	0.445394							0.954116	-0.071144
-1.454818	0.444199							0.955363	-0.07114
-1.453571	0.442812							0.95661	-0.071137
-1.452324	0.441441							0.957857	-0.071133
-1.451077	0.440087							0.959105	-0.071129
-1.44983	0.438729							0.960352	-0.071126
-1.448582	0.437375							0.961599	-0.071124
-1.447335	0.436019							0.962846	-0.071122
-1.446088	0.43466							0.964093	-0.07112
-1.444841	0.433303							0.965341	-0.071118
-1.443594	0.43195							0.966588	-0.071116
-1.442346	0.430593							0.967835	-0.071114
-1.441099	0.429239							0.969082	-0.071113
-1.439852	0.42791							0.97033	-0.071111
-1.438605	0.426609							0.971577	-0.071109
-1.437357	0.425111							0.972824	-0.071107
-1.43611	0.423655							0.974071	-0.071105
-1.434863	0.422075							0.975318	-0.071103
-1.433616	0.420446							0.976566	-0.071101
-1.432369	0.418802							0.977813	-0.0711
-1.431121	0.417159							0.97906	-0.071098
-1.429874	0.415514							0.980307	-0.071096
-1.428627	0.413871							0.981554	-0.071094
-1.42738	0.412224							0.982801	-0.071092
-1.426133	0.410577							0.984049	-0.07109
-1.424885	0.408862							0.985296	-0.071088
-1.423638	0.407012							0.986543	-0.071086
-1.422391	0.405405							0.98779	-0.071085
-1.421144	0.404024							0.989038	-0.071083
-1.419896	0.402664							0.990285	-0.071081
-1.418649	0.401305							0.991532	-0.071079
-1.417402	0.399947							0.992779	-0.071077
-1.416155	0.398587							0.994026	-0.071075
-1.414908	0.397231							0.995274	-0.071073
-1.41366	0.395869							0.996521	-0.071071
-1.412413	0.394515							0.997768	-0.071069
-1.411166	0.393155							0.999015	-0.071065
-1.409919	0.391518							1.000262	-0.071062
-1.408672	0.389442							1.00151	-0.071058
-1.407424	0.387686							1.002757	-0.071054
-1.406177	0.386238							1.004004	-0.07105
-1.40493	0.384813							1.005251	-0.071046
-1.403683	0.383381							1.006499	-0.071042
-1.402436	0.381949							1.007746	-0.071038
-1.401188	0.380519							1.008993	-0.071034
-1.399941	0.379082							1.01024	-0.071031
-1.398694	0.377653							1.011487	-0.071029
-1.397447	0.376218							1.012735	-0.071027
-1.396199	0.374789							1.013982	-0.071025
-1.394952	0.373334							1.015229	-0.071023
-1.393705	0.371845							1.016476	-0.071021
-1.392458	0.370623							1.017723	-0.071019
-1.391211	0.369617							1.018971	-0.071017
-1.389963	0.368625							1.020218	-0.071015
-1.388716	0.367636							1.021465	-0.071013
-1.387469	0.366647							1.022712	-0.071011
-1.386222	0.365658							1.023959	-0.071009
-1.384975	0.364672							1.025207	-0.071007
-1.383727	0.363735							1.026454	-0.071005
-1.38248	0.362843							1.027701	-0.071003
-1.381233	0.361886							1.028948	-0.071001
-1.379986	0.360773							1.030195	-0.070999
-1.378739	0.359432							1.031443	-0.070997
-1.377491	0.357998							1.03269	-0.070995
-1.376244	0.356534							1.033937	-0.070993
-1.374997	0.355061							1.035184	-0.070991
-1.37375	0.353591							1.036432	-0.070989
-1.372502	0.352119							1.037679	-0.070987
-1.371255	0.350647							1.038926	-0.070985
-1.370008	0.349174							1.040173	-0.070983
-1.368761	0.347703							1.04142	-0.070981
-1.367514	0.346224							1.042668	-0.070979
-1.366266	0.344752							1.043915	-0.070977
-1.365019	0.343114							1.045162	-0.070975
-1.363772	0.341153							1.046409	-0.070973
-1.362525	0.339189							1.047657	-0.070971
-1.361278	0.337363							1.048904	-0.070969
-1.36003	0.335555							1.050151	-0.070967
-1.358783	0.333745							1.051398	-0.070965
-1.357536	0.331941							1.052645	-0.070963
-1.356289	0.330133							1.053893	-0.070961
-1.355042	0.32833							1.05514	-0.070958
-1.353794	0.326524							1.056387	-0.070956
-1.352547	0.324718							1.057634	-0.070954
-1.3513	0.322908							1.058881	-0.070952
-1.350053	0.32114							1.060128	-0.07095
-1.348806	0.319491							1.061376	-0.070946
-1.347558	0.318102							1.062623	-0.070942
-1.346311	0.317141							1.06387	-0.070938
-1.345064	0.316278							1.065117	-0.070934
-1.343817	0.315411							1.066365	-0.070929
-1.342569	0.314545							1.067612	-0.070925
-1.341322	0.31368							1.068859	-0.070921
-1.340075	0.312816							1.070106	-0.070917
-1.338828	0.311948							1.071353	-0.070913
-1.337581	0.311083							1.072601	-0.070908
-1.336333	0.310217							1.073848	-0.070906
-1.335086	0.309285							1.075095	-0.070904
-1.333839	0.30819							1.076342	-0.070902
-1.332592	0.307076							1.07759	-0.0709
-1.331345	0.306007							1.078837	-0.070898
-1.330097	0.305023							1.080084	-0.070896
-1.32885	0.304035							1.081331	-0.070894
-1.327603	0.302996							1.082578	-0.070891
-1.326356	0.301933							1.083826	-0.070889
-1.325109	0.300866							1.085073	-0.070887
-1.323861	0.299798							1.08632	-0.070885
-1.322614	0.298729							1.087567	-0.070883
-1.321367	0.297659							1.088814	-0.070881
-1.32012	0.29659							1.090062	-0.070879
-1.318872	0.295526							1.091309	-0.070876
-1.317625	0.294574							1.092556	-0.070874
-1.316378	0.293846							1.093803	-0.070872
-1.315131	0.2932							1.09505	-0.07087
-1.313884	0.292553							1.096298	-0.070868
-1.312636	0.291907							1.097545	-0.070866
-1.311389	0.291259							1.098792	-0.070863
-1.310142	0.290612							1.100039	-0.070861
-1.308895	0.289965							1.101286	-0.070859
-1.307648	0.289319							1.102534	-0.070857
-1.3064	0.288673							1.103781	-0.070855
-1.305153	0.287959							1.105028	-0.070852
-1.303906	0.286945							1.106275	-0.07085
-1.302659	0.285967							1.107522	-0.070848
-1.301412	0.285291							1.10877	-0.070846
-1.300164	0.284711							1.110017	-0.070844
-1.298917	0.284137							1.111264	-0.070841
-1.29767	0.283561							1.112511	-0.070839
-1.296423	0.282987							1.113759	-0.070837
-1.295175	0.282413							1.115006	-0.070835
-1.293928	0.281838							1.116253	-0.070833
-1.292681	0.281263							1.1175	-0.07083
-1.291434	0.280688							1.118747	-0.070828
-1.290187	0.28005							1.119995	-0.070826
-1.288939	0.279131							1.121242	-0.070824
-1.287692	0.278083							1.122489	-0.070822
-1.286445	0.276929							1.123736	-0.070817
-1.285198	0.275743							1.124984	-0.070812
-1.283951	0.274556							1.126231	-0.070808
-1.282703	0.273373							1.127478	-0.070803
-1.281456	0.272189							1.128725	-0.070799
-1.280209	0.271004							1.129972	-0.070794
-1.278962	0.269818							1.13122	-0.07079
-1.277714	0.268652							1.132467	-0.070785
-1.276467	0.267573							1.133714	-0.070781
-1.27522	0.26647							1.134961	-0.070776
-1.273973	0.264899							1.136208	-0.070774
-1.272726	0.263044							1.137456	-0.070772
-1.271479	0.261329							1.138703	-0.070769
-1.270231	0.259695							1.13995	-0.070767
-1.268984	0.258058							1.141197	-0.070765
-1.267737	0.256428							1.142444	-0.070762
-1.26649	0.254796							1.143692	-0.07076
-1.265242	0.253163							1.144939	-0.070758
-1.263995	0.251529							1.146186	-0.070755
-1.262748	0.249896							1.147433	-0.070753
-1.261501	0.248259							1.14868	-0.070751
-1.260254	0.246626							1.149928	-0.070748
-1.259006	0.245365							1.151175	-0.070746
-1.257759	0.244362							1.152422	-0.070744
-1.256512	0.243354							1.153669	-0.070741
-1.255265	0.242345							1.154917	-0.070739
-1.254018	0.241338							1.156164	-0.070737
-1.25277	0.240329							1.157411	-0.070734
-1.251523	0.239322							1.158658	-0.070732
-1.250276	0.238312							1.159905	-0.07073
-1.249029	0.237303							1.161153	-0.070727
-1.247782	0.236294							1.1624	-0.070725
-1.246534	0.235288							1.163647	-0.070723
-1.245287	0.234281							1.164894	-0.07072
-1.24404	0.233122							1.166142	-0.070718
-1.242793	0.23191							1.167389	-0.070716
-1.241545	0.230969							1.168636	-0.070713
-1.240298	0.230175							1.169883	-0.070711
-1.239051	0.22938							1.17113	-0.070708
-1.237804	0.228588							1.172378	-0.070706
-1.236557	0.227795							1.173625	-0.070704
-1.235309	0.226999							1.174872	-0.070701
-1.234062	0.226207							1.176119	-0.070699
-1.232815	0.225414							1.177366	-0.070696
-1.231568	0.224619							1.178613	-0.070694
-1.230321	0.223825							1.179861	-0.070692
-1.229073	0.222753							1.181108	-0.070689
-1.227826	0.221554							1.182355	-0.070687
-1.226579	0.220598							1.183602	-0.070684
-1.225332	0.219763							1.18485	-0.070682
-1.224084	0.218952							1.186097	-0.07068
-1.222837	0.21819							1.187344	-0.070677
-1.22159	0.217408							1.188591	-0.070675
-1.220343	0.216582							1.189838	-0.070672
-1.219096	0.21575							1.191086	-0.07067
-1.217848	0.214915							1.192333	-0.070667
-1.216601	0.214082							1.19358	-0.070665
-1.215354	0.213247							1.194827	-0.070663
-1.214107	0.21245							1.196074	-0.07066
-1.21286	0.211696							1.197322	-0.070658
-1.211612	0.2113							1.198569	-0.070653
-1.210365	0.211263							1.199816	-0.070648
-1.209118	0.211226							1.201063	-0.070643
-1.207871	0.211189							1.202311	-0.070638
-1.206624	0.211152							1.203558	-0.070633
-1.205376	0.211115							1.204805	-0.070628
-1.204129	0.211078							1.206052	-0.070623
-1.202882	0.211041							1.207299	-0.070618
-1.201635	0.211004							1.208547	-0.070613
-1.200387	0.210967							1.209794	-0.070608
-1.19914	0.210806							1.211041	-0.070605
-1.197893	0.210497							1.212288	-0.070603
-1.196646	0.209831							1.213535	-0.0706
-1.195399	0.208866							1.214783	-0.070598
-1.194151	0.2079							1.21603	-0.070595
-1.192904	0.206932							1.217277	-0.070593
-1.191657	0.205964							1.218524	-0.07059
-1.19041	0.204995							1.219771	-0.070588
-1.189163	0.204029							1.221019	-0.070585
-1.187915	0.203064							1.222266	-0.070583
-1.186668	0.202096							1.223513	-0.07058
-1.185421	0.201128							1.22476	-0.070577
-1.184174	0.200019							1.226007	-0.070575
-1.182927	0.198753							1.227255	-0.070572
-1.181679	0.197594							1.228502	-0.07057
-1.180432	0.196559							1.229749	-0.070567
-1.179185	0.195534							1.230996	-0.070565
-1.177938	0.194513							1.232244	-0.070562
-1.17669	0.193492							1.233491	-0.070559
-1.175443	0.192467							1.234738	-0.070557
-1.174196	0.191445							1.235985	-0.070554
-1.172949	0.190422							1.237232	-0.070552
-1.171702	0.189401							1.23848	-0.070549
-1.170455	0.188428							1.239727	-0.070546
-1.169207	0.187386							1.240974	-0.070544
-1.16796	0.186168							1.242221	-0.070541
-1.166713	0.185012							1.243469	-0.070539
-1.165466	0.184138							1.244716	-0.070536
-1.164218	0.183293							1.245963	-0.070533
-1.162971	0.182449							1.24721	-0.070531
-1.161724	0.181608							1.248457	-0.070528
-1.160477	0.180765							1.249705	-0.070526
-1.15923	0.179919							1.250952	-0.070523
-1.157982	0.179074							1.252199	-0.07052
-1.156735	0.178229							1.253446	-0.070518
-1.155488	0.177384							1.254693	-0.070515
-1.154241	0.176625							1.25594	-0.070512
-1.152994	0.176033							1.257188	-0.07051
-1.151746	0.175464							1.258435	-0.070507
-1.150499	0.174847							1.259682	-0.070504
-1.149252	0.174226							1.260929	-0.070502
-1.148005	0.173605							1.262177	-0.070499
-1.146757	0.172984							1.263424	-0.070496
-1.14551	0.172365							1.264671	-0.070494
-1.144263	0.171741							1.265918	-0.070491
-1.143016	0.171119							1.267165	-0.070488
-1.141769	0.170498							1.268413	-0.070486
-1.140521	0.169878							1.26966	-0.070483
-1.139274	0.16912							1.270907	-0.07048
-1.138027	0.16812							1.272154	-0.070478
-1.13678	0.167151							1.273401	-0.070472
-1.135533	0.166343							1.274649	-0.070467
-1.134285	0.165571							1.275896	-0.070461
-1.133038	0.164798							1.277143	-0.070456
-1.131791	0.164025							1.27839	-0.07045
-1.130544	0.163252							1.279638	-0.070445
-1.129297	0.162479							1.280885	-0.07044
-1.128049	0.161702							1.282132	-0.070434
-1.126802	0.160927							1.283379	-0.070429
-1.125555	0.160155							1.284626	-0.070423
-1.124308	0.159362							1.285874	-0.07042
-1.12306	0.158533							1.287121	-0.070418
-1.121813	0.157811							1.288368	-0.070415
-1.120566	0.157261							1.289615	-0.070412
-1.119319	0.156747							1.290862	-0.070409
-1.118072	0.156235							1.29211	-0.070407
-1.116824	0.155749							1.293357	-0.070404
-1.115577	0.155279							1.294604	-0.070401
-1.11433	0.154782							1.295851	-0.070398
-1.113083	0.154269							1.297098	-0.070395
-1.111836	0.153754							1.298346	-0.070393
-1.110588	0.15324							1.299593	-0.07039
-1.109341	0.152615							1.30084	-0.070387
-1.108094	0.151623							1.302087	-0.070384
-1.106847	0.150452							1.303334	-0.070381
-1.1056	0.149467							1.304582	-0.070379
-1.104352	0.148524							1.305829	-0.070376
-1.103105	0.147582							1.307076	-0.070373
-1.101858	0.14664							1.308323	-0.07037
-1.100611	0.145697							1.309571	-0.070367
-1.099363	0.144754							1.310818	-0.070364
-1.098116	0.143811							1.312065	-0.070362
-1.096869	0.142869							1.313312	-0.070359
-1.095622	0.141925							1.314559	-0.070356
-1.094375	0.140977							1.315807	-0.070353
-1.093127	0.140017							1.317054	-0.07035
-1.09188	0.138977							1.318301	-0.070347
-1.090633	0.137761							1.319548	-0.070345
-1.089386	0.13648							1.320796	-0.070342
-1.088139	0.135205							1.322043	-0.070339
-1.086891	0.133931							1.32329	-0.070336
-1.085644	0.132653							1.324537	-0.070333
-1.084397	0.131375							1.325784	-0.07033
-1.08315	0.130099							1.327032	-0.070327
-1.081903	0.128822							1.328279	-0.070324
-1.080655	0.127543							1.329526	-0.070322
-1.079408	0.126236							1.330773	-0.070319
-1.078161	0.124838							1.33202	-0.070316
-1.076914	0.123477							1.333268	-0.070313
-1.075667	0.122367							1.334515	-0.07031
-1.074419	0.121342							1.335762	-0.070307
-1.073172	0.120316							1.337009	-0.070304
-1.071925	0.119293							1.338256	-0.070301
-1.070678	0.118268							1.339504	-0.070298
-1.06943	0.117244							1.340751	-0.070295
-1.068183	0.116222							1.341998	-0.070292
-1.066936	0.115197							1.343245	-0.07029
-1.065689	0.114173							1.344492	-0.070287
-1.064442	0.113109							1.34574	-0.070284
-1.063194	0.111939							1.346987	-0.070281
-1.061947	0.110681							1.348234	-0.070278
-1.0607	0.109355							1.349481	-0.070275
-1.059453	0.108021							1.350729	-0.070272
-1.058206	0.106683							1.351976	-0.070269
-1.056958	0.105354							1.353223	-0.070266
-1.055711	0.10402							1.35447	-0.070263
-1.054464	0.102689							1.355717	-0.07026
-1.053217	0.10136							1.356965	-0.070257
-1.05197	0.100027							1.358212	-0.070254
-1.050722	0.098698							1.359459	-0.070251
-1.049475	0.097375							1.360706	-0.070245
-1.048228	0.096117							1.361953	-0.070239
-1.046981	0.095							1.363201	-0.070233
-1.045733	0.094253							1.364448	-0.070227
-1.044486	0.093788							1.365695	-0.070221
-1.043239	0.093322							1.366942	-0.070215
-1.041992	0.092857							1.36819	-0.070209
-1.040745	0.092391							1.369437	-0.070203
-1.039497	0.091926							1.370684	-0.070197
-1.03825	0.091461							1.371931	-0.070191
-1.037003	0.090994							1.373178	-0.070188
-1.035756	0.090527							1.374425	-0.070185
-1.034509	0.090073							1.375673	-0.070182
-1.033261	0.089697							1.37692	-0.070179
-1.032014	0.089422							1.378167	-0.070176
-1.030767	0.089159							1.379414	-0.070172
-1.02952	0.088909							1.380661	-0.070169
-1.028273	0.088659							1.381909	-0.070166
-1.027025	0.088408							1.383156	-0.070163
-1.025778	0.088157							1.384403	-0.07016
-1.024531	0.087907							1.38565	-0.070157
-1.023284	0.087657							1.386898	-0.070154
-1.022036	0.087407							1.388145	-0.070151
-1.020789	0.087156							1.389392	-0.070148
-1.019542	0.086869							1.390639	-0.070145
-1.018295	0.086325							1.391886	-0.070142
-1.017048	0.085395							1.393134	-0.070139
-1.0158	0.084554							1.394381	-0.070135
-1.014553	0.083804							1.395628	-0.070132
-1.013306	0.083053							1.396875	-0.070129
-1.012059	0.0823							1.398123	-0.070126
-1.010812	0.081561							1.39937	-0.070123
-1.009564	0.080867							1.400617	-0.07012
-1.008317	0.08018							1.401864	-0.070117
-1.00707	0.079433							1.403111	-0.070114
-1.005823	0.078682							1.404359	-0.07011
-1.004575	0.077935							1.405606	-0.070107
-1.003328	0.077241							1.406853	-0.070104
-1.002081	0.076703							1.4081	-0.070101
-1.000834	0.076325							1.409347	-0.070098
-0.999587	0.076146							1.410595	-0.070095
-0.99834	0.075968							1.411842	-0.070091
-0.997092	0.075788							1.413089	-0.070088
-0.995845	0.075609							1.414336	-0.070085
-0.994598	0.07543							1.415583	-0.070082
-0.993351	0.075251							1.416831	-0.070079
-0.992103	0.075072							1.418078	-0.070076
-0.990856	0.074893							1.419325	-0.070072
-0.989609	0.074714							1.420572	-0.070069
-0.988362	0.074541							1.421819	-0.070066
-0.987115	0.074375							1.423067	-0.070063
-0.985867	0.074148							1.424314	-0.07006
-0.98462	0.07385							1.425561	-0.070056
-0.983373	0.073554							1.426808	-0.070053
-0.982126	0.073257							1.428056	-0.07005
-0.980879	0.072961							1.429303	-0.070047
-0.979631	0.072667							1.43055	-0.070044
-0.978384	0.07237							1.431797	-0.07004
-0.977137	0.072072							1.433044	-0.070037
-0.97589	0.071776							1.434292	-0.070034
-0.974643	0.071466							1.435539	-0.070031
-0.973395	0.071021							1.436786	-0.070027
-0.972148	0.07027							1.438033	-0.070024
-0.970901	0.069446							1.439281	-0.070021
-0.969654	0.068516							1.440528	-0.070018
-0.968406	0.067588							1.441775	-0.070014
-0.967159	0.066656							1.443022	-0.070011
-0.965912	0.065724							1.444269	-0.070008
-0.964665	0.064794							1.445517	-0.070005
-0.963418	0.063863							1.446764	-0.070001
-0.96217	0.062934							1.448011	-0.069998
-0.960923	0.062003							1.449258	-0.069995
-0.959676	0.061071							1.450505	-0.069992
-0.958429	0.060133							1.451752	-0.069988
-0.957182	0.059222							1.453	-0.069985
-0.955934	0.05852							1.454247	-0.069982
-0.954687	0.058276							1.455494	-0.069978
-0.95344	0.058017							1.456741	-0.069975
-0.952193	0.057757							1.457989	-0.069972
-0.950945	0.057498							1.459236	-0.069968
-0.949698	0.057239							1.460483	-0.069962
-0.948451	0.05698							1.46173	-0.069955
-0.947204	0.056721							1.462977	-0.069948
-0.945957	0.056462							1.464225	-0.069942
-0.944709	0.056204							1.465472	-0.069935
-0.943462	0.055993							1.466719	-0.069928
-0.942215	0.056133							1.467966	-0.069922
-0.940968	0.056231							1.469213	-0.069915
-0.939721	0.056175							1.470461	-0.069908
-0.938473	0.056121							1.471708	-0.069901
-0.937226	0.056066							1.472955	-0.069898
-0.935979	0.056011							1.474202	-0.069895
-0.934732	0.055956							1.47545	-0.069891
-0.933485	0.055901							1.476697	-0.069888
-0.932237	0.055846							1.477944	-0.069884
-0.93099	0.055791							1.479191	-0.069881
-0.929743	0.055736							1.480438	-0.069878
-0.928496	0.055666							1.481686	-0.069874
-0.927248	0.055332							1.482933	-0.069871
-0.926001	0.054992							1.48418	-0.069867
-0.924754	0.054635							1.485427	-0.069864
-0.923507	0.054281							1.486674	-0.069861
-0.92226	0.053926							1.487922	-0.069857
-0.921012	0.053569							1.489169	-0.069854
-0.919765	0.053213							1.490416	-0.06985
-0.918518	0.052859							1.491663	-0.069847
-0.917271	0.052504							1.49291	-0.069843
-0.916024	0.052148							1.494158	-0.06984
-0.914776	0.051792							1.495405	-0.069837
-0.913529	0.05141							1.496652	-0.069833
-0.912282	0.050699							1.497899	-0.06983
-0.911035	0.050101							1.499146	-0.069826
-0.909788	0.049829							1.500394	-0.069823
-0.90854	0.04956							1.501641	-0.069819
-0.907293	0.049288							1.502888	-0.069816
-0.906046	0.049018							1.504135	-0.069812
-0.904799	0.048747							1.505383	-0.069809
-0.903551	0.048486							1.50663	-0.069805
-0.902304	0.048246							1.507877	-0.069802
-0.901057	0.047984							1.509124	-0.069798
-0.89981	0.047715							1.510371	-0.069795
-0.898563	0.047444							1.511619	-0.069791
-0.897316	0.046935							1.512866	-0.069788
-0.896068	0.046408							1.514113	-0.069784
-0.894821	0.045904							1.51536	-0.069781
-0.893574	0.045402							1.516608	-0.069777
-0.892327	0.044901							1.517855	-0.069774
-0.891079	0.044402							1.519102	-0.06977
-0.889832	0.043901							1.520349	-0.069767
-0.888585	0.043402							1.521596	-0.069763
-0.887338	0.042901							1.522844	-0.06976
-0.886091	0.0424							1.524091	-0.069756
-0.884843	0.0419							1.525338	-0.069753
-0.883596	0.0414							1.526585	-0.069749
-0.882349	0.041107							1.527832	-0.069745
-0.881102	0.040789							1.52908	-0.069742
-0.879855	0.040125							1.530327	-0.069738
-0.878607	0.039443							1.531574	-0.069735
-0.87736	0.038762							1.532821	-0.069731
-0.876113	0.038082							1.534068	-0.069728
-0.874866	0.037402							1.535316	-0.069724
-0.873618	0.03672							1.536563	-0.06972
-0.872371	0.036032							1.53781	-0.069717
-0.871124	0.03535							1.539057	-0.069713
-0.869877	0.034669							1.540304	-0.06971
-0.86863	0.033987							1.541552	-0.069706
-0.867382	0.0333							1.542799	-0.069703
-0.866135	0.032612							1.544046	-0.069699
-0.864888	0.032198							1.545293	-0.069695
-0.863641	0.03179							1.54654	-0.069692
-0.862394	0.03138							1.547788	-0.069688
-0.861146	0.030971							1.549035	-0.069685
-0.859899	0.030562							1.550282	-0.069681
-0.858652	0.030154							1.551529	-0.069677
-0.857405	0.029743							1.552777	-0.069674
-0.856158	0.029335							1.554024	-0.06967
-0.85491	0.028926							1.555271	-0.069666
-0.853663	0.028511							1.556518	-0.069663
-0.852416	0.027721							1.557765	-0.069659
-0.851169	0.026896							1.559013	-0.069655
-0.849921	0.026454							1.56026	-0.069652
-0.848674	0.026033							1.561507	-0.069648
-0.847427	0.025573							1.562754	-0.069644
-0.84618	0.025103							1.564001	-0.069641
-0.844933	0.024632							1.565249	-0.069637
-0.843685	0.024161							1.566496	-0.069634
-0.842438	0.023694							1.567743	-0.06963
-0.841191	0.023224							1.56899	-0.069626
-0.839944	0.022754							1.570237	-0.069623
-0.838697	0.022285							1.571485	-0.069619
-0.837449	0.021981							1.572732	-0.069611
-0.836202	0.021727							1.573979	-0.069604
-0.834955	0.021697							1.575226	-0.069596
-0.833708	0.021705							1.576473	-0.069589
-0.832461	0.021714							1.577721	-0.069582
-0.831213	0.021722							1.578968	-0.069574
-0.829966	0.02173							1.580215	-0.069567
-0.828719	0.021739							1.581462	-0.069559
-0.827472	0.021747							1.58271	-0.069552
-0.826224	0.021755							1.583957	-0.069544
-0.824977	0.021764							1.585204	-0.06954
-0.82373	0.021772							1.586451	-0.069537
-0.822483	0.021509							1.587698	-0.069533
-0.821236	0.021178							1.588946	-0.069529
-0.819988	0.020647							1.590193	-0.069525
-0.818741	0.020092							1.59144	-0.069522
-0.817494	0.019538							1.592687	-0.069518
-0.816247	0.018981							1.593934	-0.069514
-0.815	0.018424							1.595182	-0.06951
-0.813752	0.017869							1.596429	-0.069506
-0.812505	0.017312							1.597676	-0.069503
-0.811258	0.016755							1.598923	-0.069499
-0.810011	0.016197							1.60017	-0.069495
-0.808764	0.015641							1.601418	-0.069491
-0.807516	0.015531							1.602665	-0.069487
-0.806269	0.015519							1.603912	-0.069484
-0.805022	0.015519							1.60516	-0.06948
-0.803775	0.01552							1.606406	-0.069476
-0.802528	0.015521							1.607654	-0.069472
-0.80128	0.015522							1.608901	-0.069468
-0.800033	0.015523							1.610148	-0.069464
-0.798786	0.015524							1.611396	-0.069461
-0.797539	0.015526							1.612643	-0.069457
-0.796291	0.015527							1.61389	-0.069453
-0.795044	0.015528							1.615137	-0.069449
-0.793797	0.015529							1.616384	-0.069445
-0.79255	0.015196							1.617632	-0.069441
-0.791303	0.014712							1.618879	-0.069438
-0.790055	0.0145							1.620126	-0.069434
-0.788808	0.014414							1.621373	-0.06943
-0.787561	0.01434							1.62262	-0.069426
-0.786314	0.014265							1.623868	-0.069422
-0.785067	0.01419							1.625115	-0.069418
-0.783819	0.014116							1.626362	-0.069414
-0.782572	0.014041							1.627609	-0.06941
-0.781325	0.013966							1.628856	-0.069406
-0.780078	0.013892							1.630103	-0.069403
-0.778831	0.013817							1.631351	-0.069399
-0.777583	0.01363							1.632598	-0.069395
-0.776336	0.013396							1.633845	-0.069391
-0.775089	0.013006							1.635092	-0.069387
-0.773842	0.012554							1.636339	-0.069383
-0.772594	0.012097							1.637587	-0.069379
-0.771347	0.011641							1.638834	-0.069375
-0.7701	0.011186							1.640081	-0.069371
-0.768853	0.01073							1.641329	-0.069367
-0.767606	0.010273							1.642576	-0.069363
-0.766358	0.009816							1.643823	-0.069359
-0.765111	0.009359							1.64507	-0.069356
-0.763864	0.008904							1.646317	-0.069352
-0.762617	0.008717							1.647565	-0.069348
-0.76137	0.008628							1.648812	-0.069344
-0.760122	0.008795							1.650059	-0.06934
-0.758875	0.009051							1.651306	-0.069336
-0.757628	0.009315							1.652553	-0.069332
-0.756381	0.009578							1.653801	-0.069328
-0.755134	0.009842							1.655048	-0.069324
-0.753886	0.010106							1.656295	-0.06932
-0.752639	0.010369							1.657542	-0.069316
-0.751392	0.010632							1.658789	-0.069312
-0.750145	0.010896							1.660037	-0.069308
-0.748897	0.011159							1.661284	-0.069304
-0.74765	0.011254							1.662531	-0.0693
-0.746403	0.011295							1.663778	-0.069296
-0.745156	0.010921							1.665025	-0.069292
-0.743909	0.010426							1.666273	-0.069288
-0.742661	0.009964							1.66752	-0.069284
-0.741414	0.009483							1.668767	-0.06928
-0.740167	0.008977							1.670014	-0.069276
-0.73892	0.008464							1.671262	-0.069272
-0.737673	0.007951							1.672508	-0.069268
-0.736425	0.007439							1.673756	-0.069264
-0.735178	0.006926							1.675003	-0.06926
-0.733931	0.006415							1.67625	-0.069256
-0.732684	0.005686							1.677498	-0.069252
-0.731436	0.00482							1.678745	-0.069248
-0.730189	0.004243							1.679992	-0.069244
-0.728942	0.003849							1.681239	-0.06924
-0.727695	0.00347							1.682486	-0.069236
-0.726448	0.00309							1.683734	-0.069232
-0.7252	0.002712							1.684981	-0.069227
-0.723953	0.002334							1.686228	-0.069223
-0.722706	0.001955							1.687475	-0.069219
-0.721459	0.001576							1.688722	-0.069215
-0.720212	0.001198							1.68997	-0.069211
-0.718964	0.000819							1.691217	-0.069207
-0.717717	0.000151							1.692464	-0.069203
-0.71647	-0.00072							1.693712	-0.069199
-0.715223	-0.001523							1.694958	-0.069195
-0.713976	-0.00227							1.696206	-0.069191
-0.712728	-0.003013							1.697453	-0.069183
-0.711481	-0.003755							1.6987	-0.069174
-0.710234	-0.004497							1.699947	-0.069166
-0.708987	-0.005239							1.701195	-0.069158
-0.707739	-0.00598							1.702442	-0.069149
-0.706492	-0.006722							1.703689	-0.069141
-0.705245	-0.007465							1.704936	-0.069133
-0.703998	-0.008205							1.706183	-0.069125
-0.702751	-0.008695							1.707431	-0.069116
-0.701504	-0.00902							1.708678	-0.069108
-0.700256	-0.009563							1.709925	-0.069104
-0.699009	-0.010226							1.711172	-0.0691
-0.697762	-0.0109							1.712419	-0.069095
-0.696515	-0.011575							1.713667	-0.069091
-0.695267	-0.012252							1.714914	-0.069087
-0.69402	-0.012924							1.716161	-0.069083
-0.692773	-0.013598							1.717408	-0.069079
-0.691526	-0.014275							1.718655	-0.069074
-0.690279	-0.014928							1.719903	-0.06907
-0.689031	-0.015541							1.72115	-0.069066
-0.687784	-0.016418							1.722397	-0.069062
-0.686537	-0.017612							1.723644	-0.069058
-0.68529	-0.018778							1.724891	-0.069053
-0.684043	-0.019844							1.726139	-0.069049
-0.682795	-0.0209							1.727386	-0.069045
-0.681548	-0.021956							1.728633	-0.069041
-0.680301	-0.023011							1.729881	-0.069037
-0.679054	-0.024067							1.731128	-0.069032
-0.677806	-0.025121							1.732375	-0.069028
-0.676559	-0.026176							1.733622	-0.069024
-0.675312	-0.027231							1.734869	-0.06902
-0.674065	-0.028286							1.736117	-0.069015
-0.672818	-0.029124							1.737364	-0.069011
-0.67157	-0.029661							1.738611	-0.069007
-0.670323	-0.029903							1.739858	-0.069003
-0.669076	-0.02999							1.741105	-0.068998
-0.667829	-0.030061							1.742352	-0.068994
-0.666582	-0.030133							1.7436	-0.06899
-0.665334	-0.030205							1.744847	-0.068985
-0.664087	-0.030277							1.746094	-0.068981
-0.66284	-0.030348							1.747341	-0.068977
-0.661593	-0.03042							1.748588	-0.068973
-0.660346	-0.030492							1.749836	-0.068968
-0.659098	-0.030563							1.751083	-0.068964
-0.657851	-0.030832							1.75233	-0.06896
-0.656604	-0.031364							1.753577	-0.068955
-0.655357	-0.031732							1.754824	-0.068951
-0.654109	-0.031868							1.756072	-0.068947
-0.652862	-0.031963							1.757319	-0.068943
-0.651615	-0.032058							1.758566	-0.068938
-0.650368	-0.032153							1.759814	-0.068934
-0.649121	-0.032248							1.76106	-0.06893
-0.647873	-0.032343							1.762308	-0.068925
-0.646626	-0.032438							1.763555	-0.068921
-0.645379	-0.032533							1.764802	-0.068917
-0.644132	-0.032628							1.76605	-0.068912
-0.642885	-0.032624							1.767297	-0.068908
-0.641637	-0.032496							1.768544	-0.068904
-0.64039	-0.032552							1.769791	-0.068899
-0.639143	-0.032795							1.771038	-0.068895
-0.637896	-0.03307							1.772286	-0.068891
-0.636649	-0.03333							1.773533	-0.068886
-0.635401	-0.033582							1.77478	-0.068882
-0.634154	-0.033845							1.776027	-0.068877
-0.632907	-0.034121							1.777274	-0.068873
-0.63166	-0.034396							1.778522	-0.068869
-0.630412	-0.034672							1.779769	-0.068864
-0.629165	-0.034948							1.781016	-0.06886
-0.627918	-0.03532							1.782263	-0.068856
-0.626671	-0.0359							1.78351	-0.068851
-0.625424	-0.036394							1.784758	-0.068847
-0.624177	-0.036577							1.786005	-0.068842
-0.622929	-0.036663							1.787252	-0.068838
-0.621682	-0.036749							1.788499	-0.068834
-0.620435	-0.036835							1.789747	-0.068829
-0.619188	-0.036921							1.790993	-0.068825
-0.61794	-0.037007							1.792241	-0.06882
-0.616693	-0.037093							1.793488	-0.068816
-0.615446	-0.037179							1.794735	-0.068812
-0.614199	-0.037265							1.795983	-0.068807
-0.612952	-0.037424							1.79723	-0.068803
-0.611704	-0.037734							1.798477	-0.068798
-0.610457	-0.038302							1.799724	-0.068794
-0.60921	-0.039183							1.800971	-0.068789
-0.607963	-0.040189							1.802219	-0.068785
-0.606716	-0.041195							1.803466	-0.06878
-0.605468	-0.0422							1.804713	-0.068776
-0.604221	-0.043202							1.80596	-0.068772
-0.602974	-0.044207							1.807207	-0.068767
-0.601727	-0.045212							1.808455	-0.068763
-0.600479	-0.046216							1.809702	-0.068758
-0.599232	-0.04722							1.810949	-0.068754
-0.597985	-0.048171							1.812196	-0.068749
-0.596738	-0.049009							1.813443	-0.068745
-0.595491	-0.049624							1.814691	-0.06874
-0.594243	-0.049968							1.815938	-0.068736
-0.592996	-0.050205							1.817185	-0.068731
-0.591749	-0.050443							1.818432	-0.068727
-0.590502	-0.050681							1.819679	-0.068722
-0.589255	-0.050918							1.820927	-0.068718
-0.588007	-0.051156							1.822174	-0.068713
-0.58676	-0.051394							1.823421	-0.068709
-0.585513	-0.051632							1.824668	-0.068704
-0.584266	-0.051869							1.825916	-0.0687
-0.583019	-0.052211							1.827163	-0.068695
-0.581771	-0.052761							1.82841	-0.068691
-0.580524	-0.053542							1.829657	-0.068686
-0.579277	-0.054476							1.830904	-0.068682
-0.57803	-0.055482							1.832152	-0.068677
-0.576782	-0.056491							1.833399	-0.068673
-0.575535	-0.057497							1.834646	-0.068668
-0.574288	-0.058504							1.835893	-0.068664
-0.573041	-0.059512							1.83714	-0.068659
-0.571794	-0.060518							1.838388	-0.068655
-0.570546	-0.061523							1.839635	-0.06865
-0.569299	-0.062528							1.840882	-0.068645
-0.568052	-0.063377							1.842129	-0.068641
-0.566805	-0.063819							1.843376	-0.068636
-0.565558	-0.063933							1.844624	-0.068632
-0.56431	-0.063837							1.845871	-0.068627
-0.563063	-0.063615							1.847118	-0.068618
-0.561816	-0.063393							1.848366	-0.068609
-0.560569	-0.063171							1.849612	-0.0686
-0.559322	-0.062949							1.85086	-0.06859
-0.558074	-0.062726							1.852107	-0.068581
-0.556827	-0.062504							1.853354	-0.068572
-0.55558	-0.062282							1.854602	-0.068563
-0.554333	-0.06206							1.855849	-0.068553
-0.553085	-0.061822							1.857096	-0.068544
-0.551838	-0.061552							1.858343	-0.068535
-0.550591	-0.061199							1.85959	-0.06853
-0.549344	-0.060695							1.860837	-0.068526
-0.548097	-0.060108							1.862085	-0.068521
-0.546849	-0.05952							1.863332	-0.068516
-0.545602	-0.058932							1.864579	-0.068512
-0.544355	-0.058344							1.865826	-0.068507
-0.543108	-0.057755							1.867073	-0.068502
-0.541861	-0.057165							1.868321	-0.068498
-0.540613	-0.056577							1.869568	-0.068493
-0.539366	-0.055989							1.870815	-0.068488
-0.538119	-0.055382							1.872062	-0.068484
-0.536872	-0.054732							1.873309	-0.068479
-0.535625	-0.054108							1.874557	-0.068474
-0.534377	-0.053594							1.875804	-0.06847
-0.53313	-0.053138							1.877051	-0.068465
-0.531883	-0.052683							1.878299	-0.06846
-0.530636	-0.052235							1.879545	-0.068456
-0.529388	-0.051812							1.880793	-0.068451
-0.528141	-0.051397							1.88204	-0.068446
-0.526894	-0.050948							1.883287	-0.068442
-0.525647	-0.050492							1.884535	-0.068437
-0.5244	-0.050036							1.885782	-0.068432
-0.523152	-0.049622							1.887029	-0.068427
-0.521905	-0.049368							1.888276	-0.068423
-0.520658	-0.049189							1.889523	-0.068418
-0.519411	-0.048757							1.890771	-0.068413
-0.518164	-0.048146							1.892018	-0.068408
-0.516916	-0.047535							1.893265	-0.068404
-0.515669	-0.046924							1.894512	-0.068399
-0.514422	-0.046313							1.895759	-0.068394
-0.513175	-0.045703							1.897007	-0.068389
-0.511927	-0.045091							1.898254	-0.068385
-0.51068	-0.044482							1.899501	-0.06838
-0.509433	-0.04387							1.900748	-0.068375
-0.508186	-0.043281							1.901995	-0.06837
-0.506939	-0.042772							1.903242	-0.068366
-0.505692	-0.042462							1.90449	-0.068361
-0.504444	-0.042558							1.905737	-0.068356
-0.503197	-0.042931							1.906984	-0.068351
-0.50195	-0.043305							1.908231	-0.068347
-0.500703	-0.043677							1.909478	-0.068342
-0.499455	-0.04405							1.910726	-0.068337
-0.498208	-0.044423							1.911973	-0.068332
-0.496961	-0.044796							1.91322	-0.068327
-0.495714	-0.045167							1.914468	-0.068323
-0.494467	-0.04554							1.915715	-0.068318
-0.493219	-0.04597							1.916962	-0.068313
-0.491972	-0.046597							1.918209	-0.068308
-0.490725	-0.047396							1.919456	-0.068303
-0.489478	-0.048227							1.920704	-0.068299
-0.488231	-0.049084							1.921951	-0.068294
-0.486983	-0.049941							1.923198	-0.068289
-0.485736	-0.050797							1.924445	-0.068284
-0.484489	-0.051656							1.925692	-0.068279
-0.483242	-0.052512							1.92694	-0.068275
-0.481995	-0.053369							1.928187	-0.06827
-0.480747	-0.054223							1.929434	-0.068265
-0.4795	-0.055079							1.930681	-0.06826
-0.478253	-0.05595							1.931928	-0.068255
-0.477006	-0.056837							1.933176	-0.06825
-0.475758	-0.057717							1.934423	-0.068246
-0.474511	-0.058633							1.93567	-0.068241
-0.473264	-0.059657							1.936917	-0.068236
-0.472017	-0.060683							1.938164	-0.068231
-0.47077	-0.061713							1.939412	-0.068226
-0.469522	-0.06274							1.940659	-0.068221
-0.468275	-0.063768							1.941906	-0.068216
-0.467028	-0.064797							1.943153	-0.068211
-0.465781	-0.065826							1.944401	-0.068207
-0.464534	-0.066852							1.945648	-0.068202
-0.463286	-0.067835							1.946895	-0.068197
-0.462039	-0.068581							1.948142	-0.068192
-0.460792	-0.069046							1.949389	-0.068187
-0.459545	-0.069357							1.950637	-0.068182
-0.458297	-0.069503							1.951884	-0.068177
-0.45705	-0.06965							1.953131	-0.068172
-0.455803	-0.069796							1.954378	-0.068167
-0.454556	-0.069942							1.955625	-0.068163
-0.453309	-0.070089							1.956873	-0.068158
-0.452061	-0.070235							1.95812	-0.068153
-0.450814	-0.070381							1.959367	-0.068148
-0.449567	-0.070527							1.960614	-0.068143
-0.44832	-0.070697							1.961861	-0.068138
-0.447073	-0.070979							1.963109	-0.068133
-0.445825	-0.071361							1.964356	-0.068128
-0.444578	-0.071663							1.965603	-0.068123
-0.443331	-0.071887							1.966851	-0.068118
-0.442084	-0.07211							1.968097	-0.068113
-0.440837	-0.072333							1.969345	-0.068108
-0.439589	-0.072556							1.970592	-0.068103
-0.438342	-0.07278							1.971839	-0.068098
-0.437095	-0.073003							1.973086	-0.068094
-0.435848	-0.073227							1.974334	-0.068089
-0.4346	-0.073451							1.975581	-0.068084
-0.433353	-0.073694							1.976828	-0.068079
-0.432106	-0.074021							1.978075	-0.068074
-0.430859	-0.074387							1.979322	-0.068069
-0.429612	-0.074563							1.98057	-0.068064
-0.428365	-0.074557							1.981817	-0.068059
-0.427117	-0.07455							1.983064	-0.068054
-0.42587	-0.074544							1.984311	-0.068049
-0.424623	-0.074537							1.985558	-0.068044
-0.423376	-0.074531							1.986806	-0.068039
-0.422128	-0.074525							1.988053	-0.068034
-0.420881	-0.074519							1.9893	-0.068029
-0.419634	-0.074512							1.990547	-0.068024
-0.418387	-0.074499							1.991794	-0.068019
-0.41714	-0.074417							1.993042	-0.068014
-0.415892	-0.074246							1.994289	-0.068009
-0.414645	-0.074037							1.995536	-0.068004
-0.413398	-0.073782							1.996783	-0.067999
-0.412151	-0.073527							1.99803	-0.067994
-0.410904	-0.073272							1.999278	-0.067989
-0.409656	-0.073017							2.000525	-0.067984
-0.408409	-0.072762							2.001772	-0.067979
-0.407162	-0.072507							2.00302	-0.067974
-0.405915	-0.072252							2.004267	-0.067969
-0.404667	-0.071997							2.005514	-0.067964
-0.40342	-0.071722							2.006761	-0.067958
-0.402173	-0.07128							2.008008	-0.067953
-0.400926	-0.070654							2.009256	-0.067943
-0.399679	-0.070258							2.010503	-0.067933
-0.398432	-0.070138							2.01175	-0.067923
-0.397184	-0.070018							2.012997	-0.067913
-0.395937	-0.069897							2.014244	-0.067903
-0.39469	-0.069778							2.015492	-0.067892
-0.393443	-0.069657							2.016739	-0.067882
-0.392195	-0.069538							2.017986	-0.067872
-0.390948	-0.069418							2.019233	-0.067862
-0.389701	-0.069297							2.02048	-0.067852
-0.388454	-0.069186							2.021727	-0.067846
-0.387207	-0.069157							2.022975	-0.067841
-0.385959	-0.069301							2.024222	-0.067836
-0.384712	-0.069338							2.025469	-0.067831
-0.383465	-0.069248							2.026716	-0.067826
-0.382218	-0.069157							2.027963	-0.067821
-0.38097	-0.069067							2.029211	-0.067816
-0.379723	-0.068977							2.030458	-0.067811
-0.378476	-0.068887							2.031705	-0.067805
-0.377229	-0.068796							2.032953	-0.0678
-0.375982	-0.068706							2.034199	-0.067795
-0.374734	-0.068616							2.035447	-0.06779
-0.373487	-0.068543							2.036694	-0.067785
-0.37224	-0.068619							2.037941	-0.06778
-0.370993	-0.068994							2.039189	-0.067774
-0.369745	-0.06928							2.040436	-0.067769
-0.368498	-0.06946							2.041683	-0.067764
-0.367251	-0.069656							2.04293	-0.067759
-0.366004	-0.069859							2.044177	-0.067754
-0.364757	-0.070061							2.045425	-0.067749
-0.36351	-0.070264							2.046672	-0.067749
-0.362262	-0.070466							2.047919	-0.067749
-0.361015	-0.070669							2.049166	-0.067749
-0.359768	-0.070872							2.050413	-0.067749
-0.358521	-0.071072							2.051661	-0.067749
-0.357274	-0.071168							2.052908	-0.067749
-0.356026	-0.070897							2.054155	-0.067749
-0.354779	-0.070691							2.055402	-0.067749
-0.353532	-0.070579							2.056649	-0.067749
-0.352285	-0.070468							2.057897	-0.067749
-0.351038	-0.070356							2.059144	-0.067738
-0.34979	-0.070244							2.060391	-0.067728
-0.348543	-0.070133							2.061638	-0.067717
-0.347296	-0.070021							2.062886	-0.067707
-0.346049	-0.06991							2.064132	-0.067696
-0.344801	-0.069798							2.06538	-0.067686
-0.343554	-0.069691							2.066627	-0.067676
-0.342307	-0.069709							2.067874	-0.067665
-0.34106	-0.070144							2.069122	-0.067655
-0.339813	-0.070743							2.070369	-0.067644
-0.338565	-0.071567							2.071616	-0.067644
-0.337318	-0.072392							2.072863	-0.067644
-0.336071	-0.073216							2.07411	-0.067644
-0.334824	-0.07404							2.075358	-0.067644
-0.333576	-0.074863							2.076605	-0.067644
-0.332329	-0.07569							2.077852	-0.067644
-0.331082	-0.076511							2.079099	-0.067644
-0.329835	-0.077333							2.080346	-0.067644
-0.328588	-0.078154							2.081594	-0.067644
-0.32734	-0.07889							2.082841	-0.067644
-0.326093	-0.079372							2.084088	-0.067634
-0.324846	-0.079786							2.085335	-0.067623
-0.323599	-0.079992							2.086582	-0.067612
-0.322352	-0.080198							2.08783	-0.067602
-0.321104	-0.080406							2.089077	-0.067591
-0.319857	-0.080612							2.090324	-0.067581
-0.31861	-0.080819							2.091571	-0.06757
-0.317363	-0.081024							2.092818	-0.06756
-0.316116	-0.081219							2.094066	-0.067549
-0.314868	-0.081403							2.095313	-0.067538
-0.313621	-0.081606							2.09656	-0.067538
-0.312374	-0.081806							2.097807	-0.067538
-0.311127	-0.081932							2.099055	-0.067538
-0.30988	-0.081964							2.100302	-0.067538
-0.308632	-0.081634							2.101549	-0.067538
-0.307385	-0.081275							2.102796	-0.067538
-0.306138	-0.080916							2.104043	-0.067538
-0.304891	-0.080558							2.105291	-0.067538
-0.303643	-0.080197							2.106538	-0.067538
-0.302396	-0.079837							2.107785	-0.067538
-0.301149	-0.079478							2.109032	-0.067528
-0.299902	-0.079118							2.110279	-0.067517
-0.298655	-0.07876							2.111527	-0.067506
-0.297407	-0.078456							2.112774	-0.067496
-0.29616	-0.078659							2.114021	-0.067485
-0.294913	-0.078985							2.115268	-0.067474
-0.293666	-0.079674							2.116515	-0.067464
-0.292418	-0.080389							2.117763	-0.067453
-0.291171	-0.081099							2.11901	-0.067442
-0.289924	-0.081813							2.120257	-0.067432
-0.288677	-0.082527							2.121505	-0.067432
-0.28743	-0.083234							2.122751	-0.067432
-0.286182	-0.083949							2.123999	-0.067432
-0.284935	-0.084658							2.125246	-0.067432
-0.283688	-0.085372							2.126493	-0.067432
-0.282441	-0.08604							2.127741	-0.067432
-0.281194	-0.086305							2.128988	-0.067432
-0.279947	-0.086452							2.130235	-0.067432
-0.278699	-0.086177							2.131482	-0.067432
-0.277452	-0.085889							2.132729	-0.067432
-0.276205	-0.085602							2.133976	-0.067421
-0.274958	-0.085314							2.135224	-0.06741
-0.27371	-0.085025							2.136471	-0.067399
-0.272463	-0.084737							2.137718	-0.067388
-0.271216	-0.084448							2.138965	-0.067377
-0.269969	-0.084161							2.140212	-0.067367
-0.268722	-0.083873							2.14146	-0.067356
-0.267474	-0.083596							2.142707	-0.067345
-0.266227	-0.083414							2.143954	-0.067334
-0.26498	-0.083302							2.145201	-0.067323
-0.263733	-0.083458							2.146448	-0.067323
-0.262486	-0.083598							2.147696	-0.067323
-0.261238	-0.083743							2.148943	-0.067323
-0.259991	-0.083897							2.15019	-0.067323
-0.258744	-0.084052							2.151438	-0.067323
-0.257497	-0.084208							2.152684	-0.067323
-0.256249	-0.084364							2.153932	-0.067323
-0.255002	-0.08452							2.155179	-0.067323
-0.253755	-0.084676							2.156426	-0.067323
-0.252508	-0.084832							2.157674	-0.067323
-0.251261	-0.08481							2.158921	-0.067312
-0.250013	-0.084761							2.160168	-0.067301
-0.248766	-0.084779							2.161415	-0.06729
-0.247519	-0.08481							2.162662	-0.06728
-0.246272	-0.08484							2.16391	-0.067269
-0.245025	-0.08487							2.165157	-0.067258
-0.243777	-0.084901							2.166404	-0.067247
-0.24253	-0.084931							2.167651	-0.067236
-0.241283	-0.084962							2.168898	-0.067225
-0.240036	-0.084992							2.170146	-0.067214
-0.238789	-0.085023							2.171393	-0.067214
-0.237541	-0.085053							2.17264	-0.067214
-0.236294	-0.085054							2.173887	-0.067214
-0.235047	-0.084999							2.175134	-0.067214
-0.2338	-0.084471							2.176381	-0.067214
-0.232553	-0.083877							2.177629	-0.067214
-0.231305	-0.083279							2.178876	-0.067214
-0.230058	-0.08268							2.180123	-0.067214
-0.228811	-0.08208							2.18137	-0.067214
-0.227564	-0.08148							2.182617	-0.067214
-0.226316	-0.080881							2.183865	-0.067203
-0.225069	-0.080284							2.185112	-0.067192
-0.223822	-0.079685							2.186359	-0.067181
-0.222575	-0.079086							2.187607	-0.06717
-0.221328	-0.078801							2.188854	-0.067158
-0.22008	-0.0786							2.190101	-0.067147
-0.218833	-0.078772							2.191348	-0.067136
-0.217586	-0.078992							2.192595	-0.067125
-0.216339	-0.079212							2.193843	-0.067114
-0.215091	-0.079432							2.19509	-0.067103
-0.213844	-0.079652							2.196337	-0.067092
-0.212597	-0.079872							2.197584	-0.067081
-0.21135	-0.080091							2.198831	-0.06707
-0.210103	-0.080307							2.200079	-0.067058
-0.208855	-0.080504							2.201326	-0.067047
-0.207608	-0.080712							2.202573	-0.067036
-0.206361	-0.08063							2.20382	-0.067025
-0.205114	-0.080424							2.205067	-0.067014
-0.203867	-0.080146							2.206315	-0.067003
-0.20262	-0.079842							2.207562	-0.066991
-0.201372	-0.079537							2.208809	-0.066991
-0.200125	-0.079233							2.210056	-0.066991
-0.198878	-0.07893							2.211303	-0.066991
-0.197631	-0.078624							2.212551	-0.066991
-0.196383	-0.078319							2.213798	-0.066991
-0.195136	-0.078014							2.215045	-0.066991
-0.193889	-0.077711							2.216292	-0.066991
-0.192642	-0.077407							2.21754	-0.066991
-0.191395	-0.077339							2.218787	-0.066991
-0.190147	-0.077354							2.220034	-0.066991
-0.1889	-0.077526							2.221281	-0.06698
-0.187653	-0.077754							2.222528	-0.066969
-0.186406	-0.077981							2.223776	-0.066957
-0.185158	-0.078208							2.225023	-0.066946
-0.183911	-0.078436							2.22627	-0.066935
-0.182664	-0.078662							2.227517	-0.066924
-0.181417	-0.078889							2.228764	-0.066912
-0.18017	-0.079115							2.230012	-0.066901
-0.178922	-0.079342							2.231259	-0.06689
-0.177675	-0.07957							2.232506	-0.066878
-0.176428	-0.079897							2.233753	-0.066878
-0.175181	-0.080255							2.235	-0.066878
-0.173934	-0.080639							2.236248	-0.066878
-0.172686	-0.081029							2.237495	-0.066878
-0.171439	-0.08142							2.238742	-0.066878
-0.170192	-0.081812							2.23999	-0.066878
-0.168945	-0.082202							2.241236	-0.066878
-0.167698	-0.082595							2.242484	-0.066878
-0.16645	-0.082986							2.243731	-0.066878
-0.165203	-0.083377							2.244978	-0.066878
-0.163956	-0.083768							2.246225	-0.066867
-0.162709	-0.08416							2.247473	-0.066855
-0.161462	-0.083973							2.24872	-0.066844
-0.160214	-0.083639							2.249967	-0.066833
-0.158967	-0.083016							2.251214	-0.066821
-0.15772	-0.082321							2.252461	-0.06681
-0.156473	-0.081656							2.253709	-0.066798
-0.155226	-0.08103							2.254956	-0.066787
-0.153978	-0.080371							2.256203	-0.066776
-0.152731	-0.079683							2.25745	-0.066764
-0.151484	-0.078991							2.258697	-0.066764
-0.150237	-0.078298							2.259945	-0.066764
-0.148989	-0.077606							2.261192	-0.066764
-0.147742	-0.076912							2.262439	-0.066764
-0.146495	-0.076448							2.263686	-0.066764
-0.145248	-0.076111							2.264933	-0.066764
-0.144001	-0.076044							2.266181	-0.066764
-0.142753	-0.076124							2.267428	-0.066764
-0.141506	-0.076204							2.268675	-0.066764
-0.140259	-0.076284							2.269922	-0.066764
-0.139012	-0.076364							2.271169	-0.066753
-0.137764	-0.076444							2.272417	-0.066741
-0.136517	-0.076524							2.273664	-0.06673
-0.13527	-0.076604							2.274911	-0.066718
-0.134023	-0.076684							2.276159	-0.066706
-0.132776	-0.076764							2.277406	-0.066695
-0.131528	-0.076399							2.278653	-0.066683
-0.130281	-0.075763							2.2799	-0.066672
-0.129034	-0.074886							2.281147	-0.06666
-0.127787	-0.073905							2.282395	-0.066649
-0.12654	-0.072924							2.283642	-0.066649
-0.125292	-0.071935							2.284889	-0.066649
-0.124045	-0.070949							2.286136	-0.066649
-0.122798	-0.069966							2.287383	-0.066649
-0.121551	-0.068986							2.288631	-0.066649
-0.120304	-0.068006							2.289878	-0.066649
-0.119056	-0.067023							2.291125	-0.066649
-0.117809	-0.066041							2.292372	-0.066649
-0.116562	-0.065267							2.293619	-0.066649
-0.115315	-0.064627							2.294866	-0.066649
-0.114068	-0.063917							2.296114	-0.066637
-0.11282	-0.063169							2.297361	-0.066626
-0.111573	-0.062421							2.298608	-0.066614
-0.110326	-0.061672							2.299855	-0.066602
-0.109079	-0.060923							2.301102	-0.066591
-0.107831	-0.060176							2.30235	-0.066579
-0.106584	-0.059428							2.303597	-0.066567
-0.105337	-0.05868							2.304844	-0.066556
-0.10409	-0.057934							2.306092	-0.066544
-0.102843	-0.057232							2.307338	-0.066532
-0.101595	-0.056775							2.308586	-0.066532
-0.100348	-0.056486							2.309833	-0.066532
-0.099101	-0.056624							2.31108	-0.066532
-0.097854	-0.057091							2.312328	-0.066532
-0.096606	-0.057556							2.313575	-0.066532
-0.095359	-0.058022							2.314822	-0.066532
-0.094112	-0.058487							2.316069	-0.066532
-0.092865	-0.058951							2.317316	-0.066532
-0.091618	-0.059417							2.318564	-0.066532
-0.090371	-0.059884							2.319811	-0.066532
-0.089123	-0.06035							2.321058	-0.066521
-0.087876	-0.060816							2.322305	-0.066509
-0.086629	-0.061092							2.323552	-0.066497
-0.085382	-0.061176							2.3248	-0.066485
-0.084135	-0.061021							2.326047	-0.066474
-0.082887	-0.060713							2.327294	-0.066462
-0.08164	-0.060405							2.328541	-0.06645
-0.080393	-0.060098							2.329788	-0.066438
-0.079146	-0.05979							2.331036	-0.066427
-0.077899	-0.059483							2.332283	-0.066415
-0.076651	-0.059175							2.33353	-0.066415
-0.075404	-0.058867							2.334777	-0.066415
-0.074157	-0.058559							2.336025	-0.066415
-0.07291	-0.058252							2.337271	-0.066415
-0.071662	-0.058088							2.338519	-0.066415
-0.070415	-0.058057							2.339766	-0.066415
-0.069168	-0.058452							2.341013	-0.066415
-0.067921	-0.059159							2.342261	-0.066415
-0.066674	-0.059892							2.343508	-0.066415
-0.065426	-0.060628							2.344755	-0.066415
-0.064179	-0.061365							2.346002	-0.066403
-0.062932	-0.0621							2.347249	-0.066391
-0.061685	-0.062836							2.348497	-0.066379
-0.060437	-0.063573							2.349744	-0.066367
-0.05919	-0.064309							2.350991	-0.066356
-0.057943	-0.065045							2.352238	-0.066344
-0.056696	-0.065502							2.353485	-0.066332
-0.055449	-0.065665							2.354733	-0.06632
-0.054201	-0.065574							2.35598	-0.066308
-0.052954	-0.06533							2.357227	-0.066296
-0.051707	-0.065057							2.358474	-0.066284
-0.05046	-0.064785							2.359721	-0.066272
-0.049213	-0.064533							2.360969	-0.06626
-0.047965	-0.064282							2.362216	-0.066249
-0.046718	-0.064017							2.363463	-0.066237
-0.045471	-0.063745							2.36471	-0.066225
-0.044224	-0.063473							2.365957	-0.066213
-0.042977	-0.0632							2.367205	-0.066201
-0.041729	-0.062921							2.368452	-0.066189
-0.040482	-0.062632							2.369699	-0.066177
-0.039235	-0.062156							2.370946	-0.066177
-0.037988	-0.061427							2.372194	-0.066177
-0.036741	-0.060647							2.373441	-0.066177
-0.035493	-0.059869							2.374688	-0.066177
-0.034246	-0.059088							2.375935	-0.066177
-0.032999	-0.058307							2.377182	-0.066177
-0.031752	-0.057528							2.37843	-0.066177
-0.030504	-0.056749							2.379677	-0.066177
-0.029257	-0.055967							2.380924	-0.066177
-0.02801	-0.055187							2.382171	-0.066177
-0.026763	-0.05441							2.383418	-0.066165
-0.025516	-0.053638							2.384666	-0.066153
-0.024268	-0.053031							2.385913	-0.066141
-0.023021	-0.052635							2.38716	-0.066128
-0.021774	-0.052281							2.388407	-0.066116
-0.020527	-0.051926							2.389654	-0.066104
-0.019279	-0.051572							2.390902	-0.066092
-0.018032	-0.051218							2.392149	-0.06608
-0.016785	-0.024868							2.393396	-0.066068
-0.015538	0.000534							2.394644	-0.066056
-0.014291	0.000888							2.39589	-0.066056
-0.013043	0.001242							2.397138	-0.066056
-0.011796	0.001702							2.398385	-0.066056
-0.010549	0.002367							2.399632	-0.066056
-0.009302	0.003253							2.40088	-0.066056
-0.008055	0.004287							2.402127	-0.066056
-0.006808	0.005352							2.403374	-0.066056
-0.00556	0.006417							2.404621	-0.066056
-0.004313	0.00748							2.405868	-0.066056
-0.003066	0.008541							2.407115	-0.066056
-0.001819	0.009606							2.408363	-0.066044
-0.000571	0.010671							2.40961	-0.066032
0.000676	0.011733							2.410857	-0.06602
0.001923	0.012793							2.412104	-0.066007
0.00317	0.013786							2.413351	-0.065995
0.004417	0.01464							2.414599	-0.065983
0.005665	0.015276							2.415846	-0.065971
0.006912	0.015624							2.417093	-0.065959
0.008159	0.015854							2.41834	-0.065947
0.009406	0.016082							2.419587	-0.065934
0.010653	0.016311							2.420835	-0.065934
0.011901	0.02815							2.422082	-0.065934
0.013148	0.059601							2.423329	-0.065934
0.014395	0.069171							2.424577	-0.065934
0.015642	0.070046							2.425823	-0.065934
0.01689	0.071352							2.427071	-0.065934
0.018137	0.072613							2.428318	-0.065934
0.019384	0.073729							2.429565	-0.065934
0.020631	0.074721							2.430813	-0.065934
0.021878	0.075638							2.43206	-0.065934
0.023126	0.076487							2.433307	-0.065922
0.024373	0.077284							2.434554	-0.06591
0.02562	0.07799							2.435801	-0.065898
0.026867	0.078436							2.437049	-0.065885
0.028114	0.078411							2.438296	-0.065873
0.029362	0.07788							2.439543	-0.065861
0.030609	0.077274							2.44079	-0.065849
0.031856	0.076672							2.442037	-0.065836
0.033103	0.076059							2.443285	-0.065824
0.03435	0.07545							2.444532	-0.065812
0.035598	0.074843							2.445779	-0.065812
0.036845	0.074236							2.447026	-0.065812
0.038092	0.073626							2.448273	-0.065812
0.039339	0.073018							2.449521	-0.065812
0.040586	0.072335							2.450768	-0.065812
0.041834	0.071343							2.452015	-0.065812
0.043081	0.07061							2.453262	-0.065812
0.044328	0.070204							2.454509	-0.065812
0.045575	0.069827							2.455756	-0.065812
0.046823	0.069449							2.457004	-0.065812
0.04807	0.069072							2.458251	-0.065799
0.049317	0.068695							2.459498	-0.065787
0.050564	0.068324							2.460746	-0.065775
0.051811	0.067968							2.461993	-0.065762
0.053059	0.067611							2.46324	-0.06575
0.054306	0.067251							2.464487	-0.065738
0.055553	0.066691							2.465734	-0.065725
0.0568	0.065304							2.466982	-0.065713
0.058048	0.063552							2.468229	-0.0657
0.059295	0.061558							2.469476	-0.065688
0.060542	0.059478							2.470723	-0.065688
0.061789	0.057401							2.47197	-0.065688
0.063036	0.055327							2.473218	-0.065688
0.064284	0.053247							2.474465	-0.065688
0.065531	0.051168							2.475712	-0.065688
0.066778	0.049095							2.476959	-0.065688
0.068025	0.047016							2.478206	-0.065688
0.069272	0.044942							2.479454	-0.065688
0.070519	0.042851							2.480701	-0.065688
0.071767	0.0407							2.481948	-0.065688
0.073014	0.038547							2.483195	-0.065676
0.074261	0.036407							2.484442	-0.065663
0.075508	0.034269							2.48569	-0.065651
0.076756	0.032124							2.486937	-0.065638
0.078003	0.02999							2.488184	-0.065626
0.07925	0.027848							2.489431	-0.065613
[truncated: 29,077 more rows]
