# Supplementary material for: Conformational dynamics and allosteric modulation of the SARS-CoV-2 spike
Source: eLife. 2022 Mar 24;11:e75433. doi: 10.7554/eLife.75433 (PMC8963877; doi:10.7554/eLife.75433)
Supplement: Figure 1—figure supplement 1—source data 1. [file elife-75433-fig1-figsupp1-data1.zip › Figure 1- supplement 1 - source data S1C.csv]

Chrom.1		Chrom.1		Chrom.1		Chrom.1		Chrom.1
UV 1_280		Injection		Run Log		UV 1_280_CUT_TEMP@100,BASEM		Fraction
ml	mAU	ml	Injection	ml	Logbook	ml	mAU	ml	Fraction
-2.410237	0	0.000533		-2.410237	Method Settings	0	0.004601	1.009058	2
-2.40899	-0.096456	0.011757		-2.410134	Equilibration	0.001247	0.004725	2.50822	3
-2.407743	-0.105068			-0.016417	Sample Application	0.002494	0.004849	4.009319	4
-2.406496	-0.111759			0.991776	Elution	0.003742	0.004973	5.509174	5
-2.405248	-0.117457					0.004989	0.005098	7.009017	6
-2.404001	-0.122472					0.006236	0.005222	8.510113	7
-2.402754	-0.127057					0.007483	0.005346	10.00996	8
-2.401507	-0.131304					0.00873	0.00547	11.509812	9
-2.40026	-0.183453					0.009977	0.005595	13.0099	10
-2.399013	-0.215					0.011225	0.005719	14.510999	11
-2.397765	-0.213368					0.012472	0.005843	16.01085	12
-2.396518	-0.212121					0.013719	0.005973	17.5107	13
-2.395271	-0.211106					0.014966	0.006102	19.011791	14
-2.394024	-0.210235					0.016213	0.006232	20.511642	15
-2.392777	-0.209454					0.01746	0.006362	22.011493	16
-2.39153	-0.208747					0.018708	0.006491	23.511352	17
-2.390282	-0.208124					0.019955	0.006621	25.012443	18
-2.389035	-0.20794					0.021202	0.006751	26.512523	19
-2.387788	-0.208126					0.022449	0.00688	28.012374	20
-2.386541	-0.208249					0.023696	0.00701	29.512225	21
-2.385294	-0.208328					0.024943	0.007139	31.013332	22
-2.384047	-0.208408					0.026191	0.007273	32.513179	23
-2.382799	-0.208487					0.027438	0.007407	34.01303	24
-2.381552	-0.208567					0.028685	0.007541	35.514133	25
-2.380305	-0.208645					0.029932	0.007674	36.342918	Waste
-2.379058	-0.208724					0.031179	0.007808	36.344165	Waste
-2.377811	-0.100548					0.032426	0.007942
-2.376564	-0.00012					0.033674	0.008076
-2.375316	-0.000199					0.034921	0.008209
-2.374069	-0.000435					0.036168	0.008343
-2.372822	-0.000845					0.037415	0.008477
-2.371575	-0.00138					0.038662	0.008603
-2.370328	-0.002013					0.039909	0.00873
-2.369081	-0.002646					0.041157	0.008856
-2.367833	-0.003281					0.042404	0.008983
-2.366586	-0.003917					0.043651	0.009109
-2.365339	-0.004553					0.044898	0.009236
-2.364092	-0.005189					0.046145	0.009362
-2.362845	-0.005826					0.047392	0.009489
-2.361598	-0.006464					0.04864	0.009615
-2.36035	-0.007088					0.049887	0.009742
-2.359103	-0.00836					0.051134	0.009866
-2.357856	-0.010235					0.052381	0.009991
-2.356609	-0.012098					0.053628	0.010115
-2.355362	-0.013952					0.054875	0.01024
-2.354115	-0.015822					0.056122	0.010364
-2.352868	-0.017707					0.057369	0.010489
-2.35162	-0.019607					0.058617	0.010613
-2.350373	-0.021585					0.059864	0.010737
-2.349126	-0.023714					0.061111	0.010862
-2.347879	-0.025722					0.062358	0.010986
-2.346632	-0.027631					0.063605	0.011101
-2.345385	-0.029544					0.064852	0.011216
-2.344137	-0.031462					0.0661	0.011331
-2.34289	-0.033396					0.067347	0.011446
-2.341643	-0.035589					0.068594	0.011561
-2.340396	-0.038006					0.069841	0.011676
-2.339149	-0.040424					0.071088	0.011791
-2.337902	-0.042837					0.072335	0.011906
-2.336654	-0.045247					0.073583	0.012021
-2.335407	-0.047663					0.07483	0.012136
-2.33416	-0.050078					0.076077	0.012287
-2.332913	-0.052489					0.077324	0.012439
-2.331666	-0.0549					0.078571	0.012591
-2.330419	-0.057317					0.079818	0.012743
-2.329171	-0.059349					0.081066	0.012895
-2.327924	-0.060988					0.082313	0.013047
-2.326677	-0.062241					0.08356	0.013199
-2.32543	-0.063154					0.084807	0.013351
-2.324183	-0.064067					0.086054	0.013503
-2.322936	-0.064979					0.087301	0.013655
-2.321688	-0.065894					0.088549	0.013764
-2.320441	-0.066811					0.089796	0.013873
-2.319194	-0.067725					0.091043	0.013982
-2.317947	-0.068636					0.09229	0.014092
-2.3167	-0.069548					0.093537	0.014201
-2.315453	-0.070461					0.094784	0.01431
-2.314205	-0.071379					0.096032	0.014419
-2.312958	-0.072304					0.097279	0.014528
-2.311711	-0.073074					0.098526	0.014637
-2.310464	-0.07369					0.099773	0.014747
-2.309217	-0.074306					0.10102	0.014893
-2.30797	-0.074922					0.102268	0.015038
-2.306722	-0.075538					0.103515	0.015184
-2.305475	-0.07614					0.104762	0.01533
-2.304228	-0.07674					0.106009	0.015476
-2.302981	-0.077354					0.107256	0.015622
-2.301734	-0.07797					0.108503	0.015768
-2.300487	-0.078589					0.109751	0.015914
-2.299239	-0.079069					0.110998	0.01606
-2.297992	-0.079364					0.112245	0.016206
-2.296745	-0.079046					0.113492	0.01633
-2.295498	-0.077982					0.114739	0.016453
-2.294251	-0.076918					0.115986	0.016577
-2.293004	-0.075854					0.117234	0.016701
-2.291756	-0.074793					0.118481	0.016825
-2.290509	-0.073732					0.119728	0.016949
-2.289262	-0.072669					0.120975	0.017072
-2.288015	-0.071605					0.122222	0.017196
-2.286768	-0.070543					0.123469	0.01732
-2.285521	-0.069479					0.124717	0.017444
-2.284273	-0.068387					0.125964	0.017574
-2.283026	-0.067258					0.127211	0.017704
-2.281779	-0.066125					0.128458	0.017834
-2.280532	-0.064994					0.129705	0.017964
-2.279285	-0.063863					0.130952	0.018094
-2.278038	-0.06273					0.1322	0.018225
-2.27679	-0.061597					0.133447	0.018355
-2.275543	-0.060458					0.134694	0.018485
-2.274296	-0.059319					0.135941	0.018615
-2.273049	-0.058186					0.137188	0.018745
-2.271802	-0.057053					0.138435	0.018882
-2.270555	-0.055921					0.139683	0.019018
-2.269307	-0.054913					0.14093	0.019154
-2.26806	-0.054057					0.142177	0.019291
-2.266813	-0.053602					0.143424	0.019427
-2.265566	-0.053511					0.144671	0.019564
-2.264319	-0.053421					0.145918	0.0197
-2.263072	-0.053331					0.147166	0.019837
-2.261824	-0.053241					0.148413	0.019973
-2.260577	-0.053151					0.14966	0.020109
-2.25933	-0.05306					0.150907	0.020216
-2.258083	-0.05297					0.152154	0.020322
-2.256836	-0.05288					0.153401	0.020428
-2.255589	-0.05279					0.154649	0.020534
-2.254341	-0.050629					0.155896	0.02064
-2.253094	-0.046149					0.157143	0.020746
-2.251847	-0.04148					0.15839	0.020853
-2.2506	-0.036864					0.159637	0.020959
-2.249353	-0.031924					0.160884	0.021065
-2.248106	-0.026884					0.162132	0.021171
-2.246859	-0.021841					0.163379	0.021318
-2.245611	-0.016817					0.164626	0.021465
-2.244364	-0.011781					0.165873	0.021612
-2.243117	-0.00675					0.16712	0.02176
-2.24187	-0.001736					0.168367	0.021907
-2.240623	0.003292					0.169614	0.022054
-2.239376	0.013558					0.170861	0.022201
-2.238128	0.035184					0.172109	0.022348
-2.236881	0.060586					0.173356	0.022495
-2.235634	0.085835					0.174603	0.022642
-2.234387	0.111068					0.17585	0.022718
-2.23314	0.136305					0.177097	0.022793
-2.231893	0.161529					0.178344	0.022869
-2.230645	0.186658					0.179592	0.022945
-2.229398	0.211858					0.180839	0.02302
-2.228151	0.237115					0.182086	0.023096
-2.226904	0.262342					0.183333	0.023171
-2.225657	0.287554					0.18458	0.023247
-2.22441	0.317049					0.185827	0.023322
-2.223162	0.355354					0.187075	0.023398
-2.221915	0.396565					0.188322	0.023554
-2.220668	0.437564					0.189569	0.02371
-2.219421	0.478612					0.190816	0.023866
-2.218174	0.51967					0.192063	0.024022
-2.216927	0.560968					0.19331	0.024178
-2.215679	0.602129					0.194558	0.024334
-2.214432	0.64314					0.195805	0.02449
-2.213185	0.684205					0.197052	0.024646
-2.211938	0.725324					0.198299	0.024802
-2.210691	0.766367					0.199546	0.024958
-2.209444	0.810133					0.200794	0.02512
-2.208196	0.858851					0.202041	0.025281
-2.206949	0.90931					0.203288	0.025443
-2.205702	0.959831					0.204535	0.025605
-2.204455	1.010421					0.205782	0.025767
-2.203208	1.061109					0.207029	0.025929
-2.201961	1.111821					0.208277	0.02609
-2.200713	1.162637					0.209524	0.026252
-2.199466	1.212141					0.210771	0.026414
-2.198219	1.258793					0.212018	0.026576
-2.196972	1.305356					0.213265	0.026659
-2.195725	1.355864					0.214512	0.026741
-2.194478	1.406606					0.21576	0.026824
-2.19323	1.458391					0.217007	0.026907
-2.191983	1.509694					0.218254	0.026989
-2.190736	1.557842					0.219501	0.027072
-2.189489	1.605295					0.220748	0.027155
-2.188242	1.65274					0.221995	0.027237
-2.186995	1.700114					0.223243	0.02732
-2.185747	1.747375					0.22449	0.027403
-2.1845	1.794777					0.225737	0.027573
-2.183253	1.842121					0.226984	0.027743
-2.182006	1.889561					0.228231	0.027913
-2.180759	1.936862					0.229478	0.028083
-2.179512	1.984719					0.230726	0.028254
-2.178264	2.034					0.231973	0.028424
-2.177017	2.080082					0.23322	0.028594
-2.17577	2.114126					0.234467	0.028764
-2.174523	2.143856					0.235714	0.028934
-2.173276	2.17363					0.236961	0.029105
-2.172029	2.203352					0.238209	0.029191
-2.170781	2.233109					0.239456	0.029278
-2.169534	2.262799					0.240703	0.029365
-2.168287	2.292455					0.24195	0.029452
-2.16704	2.322003					0.243197	0.029538
-2.165793	2.351758					0.244444	0.029625
-2.164546	2.382049					0.245692	0.029712
-2.163298	2.414512					0.246939	0.029799
-2.162051	2.44492					0.248186	0.029886
-2.160804	2.466067					0.249433	0.029972
-2.159557	2.483929					0.25068	0.030151
-2.15831	2.501759					0.251927	0.030329
-2.157063	2.519621					0.253175	0.030507
-2.155815	2.537509					0.254422	0.030685
-2.154568	2.555341					0.255669	0.030863
-2.153321	2.573198					0.256916	0.031042
-2.152074	2.591058					0.258163	0.03122
-2.150827	2.608879					0.25941	0.031398
-2.14958	2.626273					0.260658	0.031576
-2.148332	2.642161					0.261905	0.031755
-2.147085	2.654874					0.263152	0.031845
-2.145838	2.66215					0.264399	0.031936
-2.144591	2.66727					0.265646	0.032027
-2.143344	2.672564					0.266893	0.032117
-2.142097	2.678193					0.268141	0.032208
-2.140849	2.683837					0.269388	0.032299
-2.139602	2.68947					0.270635	0.03239
-2.138355	2.695102					0.271882	0.03248
-2.137108	2.700747					0.273129	0.032571
-2.135861	2.706358					0.274376	0.032662
-2.134614	2.711794					0.275624	0.032754
-2.133367	2.715968					0.276871	0.032846
-2.132119	2.718495					0.278118	0.032938
-2.130872	2.720068					0.279365	0.03303
-2.129625	2.721076					0.280612	0.033122
-2.128378	2.72208					0.281859	0.033213
-2.127131	2.723088					0.283106	0.033305
-2.125884	2.724097					0.284353	0.033397
-2.124636	2.725102					0.285601	0.033489
-2.123389	2.726108					0.286848	0.033581
-2.122142	2.727114					0.288095	0.03377
-2.120895	2.728123					0.289342	0.033958
-2.119648	2.72884					0.290589	0.034147
-2.118401	2.72787					0.291837	0.034335
-2.117153	2.724753					0.293084	0.034523
-2.115906	2.720206					0.294331	0.034712
-2.114659	2.714469					0.295578	0.0349
-2.113412	2.708769					0.296825	0.035089
-2.112165	2.703038					0.298072	0.035277
-2.110918	2.69733					0.29932	0.035465
-2.10967	2.691607					0.300567	0.035561
-2.108423	2.685868					0.301814	0.035657
-2.107176	2.68015					0.303061	0.035752
-2.105929	2.674451					0.304308	0.035848
-2.104682	2.668402					0.305555	0.035944
-2.103435	2.66061					0.306803	0.036039
-2.102187	2.650548					0.30805	0.036135
-2.10094	2.638395					0.309297	0.036231
-2.099693	2.62467					0.310544	0.036326
-2.098446	2.610946					0.311791	0.036422
-2.097199	2.59726					0.313038	0.036519
-2.095952	2.583587					0.314286	0.036616
-2.094704	2.569866					0.315533	0.036713
-2.093457	2.5562					0.31678	0.036809
-2.09221	2.542971					0.318027	0.036906
-2.090963	2.530737					0.319274	0.037003
-2.089716	2.517449					0.320521	0.0371
-2.088469	2.502334					0.321769	0.037197
-2.087221	2.484571					0.323016	0.037294
-2.085974	2.468295					0.324263	0.03739
-2.084727	2.453402					0.32551	0.037588
-2.08348	2.438512					0.326757	0.037786
-2.082233	2.423606					0.328004	0.037984
-2.080986	2.408705					0.329252	0.038182
-2.079738	2.393867					0.330499	0.03838
-2.078491	2.378976					0.331746	0.038578
-2.077244	2.364129					0.332993	0.038776
-2.075997	2.349259					0.33424	0.038974
-2.07475	2.334336					0.335487	0.039172
-2.073503	2.318771					0.336735	0.03937
-2.072255	2.301579					0.337982	0.03947
-2.071008	2.28565					0.339229	0.039571
-2.069761	2.271306					0.340476	0.039671
-2.068514	2.256963					0.341723	0.039771
-2.067267	2.242587					0.34297	0.039871
-2.06602	2.22821					0.344218	0.039972
-2.064772	2.213867					0.345465	0.040072
-2.063525	2.199524					0.346712	0.040172
-2.062278	2.185138					0.347959	0.040273
-2.061031	2.170654					0.349206	0.040373
-2.059784	2.156291					0.350453	0.040474
-2.058537	2.141246					0.351701	0.040576
-2.057289	2.124984					0.352948	0.040677
-2.056042	2.11039					0.354195	0.040779
-2.054795	2.097798					0.355442	0.04088
-2.053548	2.085136					0.356689	0.040981
-2.052301	2.072569					0.357936	0.041083
-2.051054	2.059953					0.359184	0.041184
-2.049806	2.047311					0.360431	0.041285
-2.048559	2.034698					0.361678	0.041387
-2.047312	2.022103					0.362925	0.041489
-2.046065	2.009502					0.364172	0.041592
-2.044818	1.996802					0.365419	0.041694
-2.043571	1.983435					0.366667	0.041797
-2.042323	1.968599					0.367914	0.041899
-2.041076	1.955508					0.369161	0.042002
-2.039829	1.94449					0.370408	0.042104
-2.038582	1.93394					0.371655	0.042207
-2.037335	1.924064					0.372902	0.042309
-2.036088	1.913105					0.37415	0.042412
-2.03484	1.901999					0.375397	0.042621
-2.033593	1.890822					0.376644	0.04283
-2.032346	1.87973					0.377891	0.043039
-2.031099	1.868623					0.379138	0.043247
-2.029852	1.857475					0.380385	0.043456
-2.028605	1.845994					0.381633	0.043665
-2.027358	1.83294					0.38288	0.043874
-2.02611	1.821094					0.384127	0.044083
-2.024863	1.8121					0.385374	0.044292
-2.023616	1.803184					0.386621	0.044501
-2.022369	1.79427					0.387868	0.044607
-2.021122	1.785292					0.389115	0.044712
-2.019875	1.776361					0.390363	0.044818
-2.018627	1.767437					0.39161	0.044924
-2.01738	1.75848					0.392857	0.045029
-2.016133	1.749547					0.394104	0.045135
-2.014886	1.740606					0.395351	0.045241
-2.013639	1.731316					0.396598	0.045346
-2.012392	1.720914					0.397846	0.045452
-2.011144	1.710971					0.399093	0.045557
-2.009897	1.702851					0.40034	0.045664
-2.00865	1.694833					0.401587	0.045771
-2.007403	1.686777					0.402834	0.045877
-2.006156	1.678747					0.404081	0.045984
-2.004909	1.670645					0.405329	0.04609
-2.003661	1.662616					0.406576	0.046197
-2.002414	1.654559					0.407823	0.046304
-2.001167	1.646495					0.40907	0.04641
-1.99992	1.638434					0.410317	0.046517
-1.998673	1.630063					0.411564	0.046623
-1.997426	1.620714					0.412812	0.046731
-1.996178	1.611799					0.414059	0.046839
-1.994931	1.604512					0.415306	0.046946
-1.993684	1.597196					0.416553	0.047054
-1.992437	1.589926					0.4178	0.047161
-1.99119	1.582644					0.419047	0.047269
-1.989943	1.575363					0.420295	0.047377
-1.988695	1.56807					0.421542	0.047484
-1.987448	1.560784					0.422789	0.047592
-1.986201	1.553504					0.424036	0.047699
-1.984954	1.546808					0.425283	0.047918
-1.983707	1.539987					0.42653	0.048137
-1.98246	1.531393					0.427778	0.048356
-1.981212	1.522933					0.429025	0.048575
-1.979965	1.516262					0.430272	0.048794
-1.978718	1.509791					0.431519	0.049013
-1.977471	1.503332					0.432766	0.049232
-1.976224	1.496864					0.434013	0.049451
-1.974977	1.4904					0.435261	0.04967
-1.973729	1.483952					0.436508	0.049889
-1.972482	1.477496					0.437755	0.049999
-1.971235	1.471038					0.439002	0.050109
-1.969988	1.464591					0.440249	0.05022
-1.968741	1.458133					0.441496	0.05033
-1.967494	1.450608					0.442744	0.050441
-1.966246	1.443363					0.443991	0.050551
-1.964999	1.437569					0.445238	0.050661
-1.963752	1.431918					0.446485	0.050772
-1.962505	1.426275					0.447732	0.050882
-1.961258	1.420652					0.448979	0.050993
-1.960011	1.415009					0.450227	0.051104
-1.958763	1.409356					0.451474	0.051215
-1.957516	1.403708					0.452721	0.051327
-1.956269	1.398081					0.453968	0.051438
-1.955022	1.392439					0.455215	0.051549
-1.953775	1.386794					0.456462	0.051661
-1.952528	1.379952					0.45771	0.051772
-1.95128	1.373142					0.458957	0.051883
-1.950033	1.367507					0.460204	0.051995
-1.948786	1.361956					0.461451	0.052106
-1.947539	1.356372					0.462698	0.052218
-1.946292	1.350814					0.463945	0.05233
-1.945045	1.345271					0.465193	0.052442
-1.943797	1.339695					0.46644	0.052555
-1.94255	1.334141					0.467687	0.052667
-1.941303	1.328583					0.468934	0.052779
-1.940056	1.323016					0.470181	0.052891
-1.938809	1.317449					0.471428	0.053003
-1.937562	1.310188					0.472676	0.053116
-1.936314	1.302657					0.473923	0.053228
-1.935067	1.296156					0.47517	0.053341
-1.93382	1.289683					0.476417	0.053454
-1.932573	1.283309					0.477664	0.053567
-1.931326	1.277525					0.478911	0.05368
-1.930079	1.271444					0.480159	0.053793
-1.928831	1.265075					0.481406	0.053906
-1.927584	1.258594					0.482653	0.054019
-1.926337	1.252139					0.4839	0.054132
-1.92509	1.245678					0.485147	0.054245
-1.923843	1.239202					0.486394	0.054358
-1.922596	1.232517					0.487642	0.054472
-1.921348	1.225812					0.488889	0.054586
-1.920101	1.220261					0.490136	0.0547
-1.918854	1.215006					0.491383	0.054814
-1.917607	1.209754					0.49263	0.054928
-1.91636	1.204499					0.493877	0.055041
-1.915113	1.199206					0.495125	0.055155
-1.913865	1.193954					0.496372	0.055269
-1.912618	1.188684					0.497619	0.055383
-1.911371	1.183419					0.498866	0.055497
-1.910124	1.178175					0.500113	0.055612
-1.908877	1.172916					0.50136	0.055726
-1.90763	1.167408					0.502607	0.055841
-1.906382	1.161711					0.503855	0.055956
-1.905135	1.156966					0.505102	0.05607
-1.903888	1.152431					0.506349	0.056185
-1.902641	1.147909					0.507596	0.0563
-1.901394	1.143355					0.508843	0.056415
-1.900147	1.13883					0.51009	0.056529
-1.898899	1.13428					0.511338	0.056644
-1.897652	1.129724					0.512585	0.056759
-1.896405	1.125198					0.513832	0.056875
-1.895158	1.120677					0.515079	0.05699
-1.893911	1.116128					0.516326	0.057106
-1.892664	1.110718					0.517573	0.057221
-1.891417	1.104784					0.518821	0.057337
-1.890169	1.09988					0.520068	0.057452
-1.888922	1.095304					0.521315	0.057568
-1.887675	1.090742					0.522562	0.057683
-1.886428	1.086181					0.523809	0.057799
-1.885181	1.081612					0.525056	0.058033
-1.883934	1.077044					0.526304	0.058267
-1.882686	1.072479					0.527551	0.058501
-1.881439	1.067923					0.528798	0.058736
-1.880192	1.063344					0.530045	0.05897
-1.878945	1.058904					0.531292	0.059204
-1.877698	1.054304					0.532539	0.059438
-1.876451	1.049123					0.533787	0.059672
-1.875203	1.044898					0.535034	0.059907
-1.873956	1.041492					0.536281	0.060141
-1.872709	1.038221					0.537528	0.060259
-1.871462	1.034945					0.538775	0.060376
-1.870215	1.031667					0.540022	0.060494
-1.868968	1.028392					0.54127	0.060612
-1.86772	1.025123					0.542517	0.06073
-1.866473	1.021851					0.543764	0.060847
-1.865226	1.018578					0.545011	0.060965
-1.863979	1.015311					0.546258	0.061083
-1.862732	1.011722					0.547505	0.061201
-1.861485	1.007541					0.548753	0.061318
-1.860237	1.003396					0.55	0.061437
-1.85899	0.999397					0.551247	0.061555
-1.857743	0.995426					0.552494	0.061674
-1.856496	0.991466					0.553741	0.061792
-1.855249	0.987494					0.554988	0.061911
-1.854002	0.983523					0.556236	0.062029
-1.852754	0.979551					0.557483	0.062148
-1.851507	0.975585					0.55873	0.062266
-1.85026	0.971606					0.559977	0.062385
-1.849013	0.967628					0.561224	0.062503
-1.847766	0.963545					0.562471	0.062622
-1.846519	0.959107					0.563719	0.062741
-1.845271	0.954799					0.564966	0.062861
-1.844024	0.950671					0.566213	0.06298
-1.842777	0.946583					0.56746	0.063099
-1.84153	0.942495					0.568707	0.063218
-1.840283	0.938412					0.569954	0.063337
-1.839036	0.934311					0.571202	0.063456
-1.837788	0.93022					0.572449	0.063576
-1.836541	0.926138					0.573696	0.063695
-1.835294	0.922046					0.574943	0.063815
-1.834047	0.917953					0.57619	0.063934
-1.8328	0.913653					0.577437	0.064054
-1.831553	0.908824					0.578685	0.064174
-1.830305	0.904646					0.579932	0.064294
-1.829058	0.901043					0.581179	0.064414
-1.827811	0.897549					0.582426	0.064534
-1.826564	0.894056					0.583673	0.064653
-1.825317	0.890743					0.58492	0.064773
-1.824069	0.887553					0.586168	0.064893
-1.822822	0.8842					0.587415	0.065014
-1.821575	0.880699					0.588662	0.065134
-1.820328	0.877193					0.589909	0.065255
-1.819081	0.87369					0.591156	0.065375
-1.817834	0.870169					0.592403	0.065496
-1.816586	0.866351					0.593651	0.065616
-1.815339	0.862786					0.594898	0.065736
-1.814092	0.859658					0.596145	0.065857
-1.812845	0.856628					0.597392	0.065977
-1.811598	0.853587					0.598639	0.066098
-1.810351	0.850554					0.599886	0.066219
-1.809104	0.847536					0.601134	0.06634
-1.807856	0.844514					0.602381	0.066461
-1.806609	0.841479					0.603628	0.066582
-1.805362	0.838447					0.604875	0.066704
-1.804115	0.835411					0.606122	0.066825
-1.802868	0.832372					0.607369	0.066946
-1.801621	0.829111					0.608617	0.067067
-1.800373	0.826016					0.609864	0.067188
-1.799126	0.823508					0.611111	0.067309
-1.797879	0.821226					0.612358	0.067431
-1.796632	0.818943					0.613605	0.067553
-1.795385	0.816667					0.614852	0.067674
-1.794138	0.814399					0.616099	0.067796
-1.79289	0.812125					0.617347	0.067918
-1.791643	0.809846					0.618594	0.06804
-1.790396	0.807581					0.619841	0.068161
-1.789149	0.805309					0.621088	0.068283
-1.787902	0.802913					0.622335	0.068405
-1.786655	0.799356					0.623582	0.068527
-1.785408	0.795326					0.62483	0.068649
-1.78416	0.7916					0.626077	0.068771
-1.782913	0.788025					0.627324	0.068894
-1.781666	0.78444					0.628571	0.069016
-1.780419	0.780863					0.629818	0.069138
-1.779172	0.777286					0.631065	0.069261
-1.777925	0.773707					0.632313	0.069383
-1.776677	0.770133					0.63356	0.069505
-1.77543	0.766559					0.634807	0.069628
-1.774183	0.762976					0.636054	0.06975
-1.772936	0.759412					0.637301	0.069873
-1.771689	0.755996					0.638548	0.069996
-1.770442	0.752697					0.639796	0.070119
-1.769194	0.749649					0.641043	0.070242
-1.767947	0.746813					0.64229	0.070365
-1.7667	0.743974					0.643537	0.070487
-1.765453	0.741128					0.644784	0.07061
-1.764206	0.738284					0.646031	0.070733
-1.762959	0.735434					0.647279	0.070856
-1.761711	0.732586					0.648526	0.070979
-1.760464	0.729744					0.649773	0.071103
-1.759217	0.726905					0.65102	0.071226
-1.75797	0.72406					0.652267	0.07135
-1.756723	0.720968					0.653514	0.071473
-1.755476	0.717667					0.654762	0.071596
-1.754228	0.714595					0.656009	0.07172
-1.752981	0.71172					0.657256	0.071843
-1.751734	0.708848					0.658503	0.071967
-1.750487	0.705972					0.65975	0.07209
-1.74924	0.703098					0.660997	0.072214
-1.747993	0.70023					0.662245	0.072338
-1.746745	0.697351					0.663492	0.072462
-1.745498	0.694479					0.664739	0.072586
-1.744251	0.69161					0.665986	0.07271
-1.743004	0.688734					0.667233	0.072834
-1.741757	0.685607					0.66848	0.072958
-1.74051	0.682248					0.669728	0.073082
-1.739262	0.679034					0.670975	0.073206
-1.738015	0.675963					0.672222	0.07333
-1.736768	0.672887					0.673469	0.073454
-1.735521	0.669809					0.674716	0.073578
-1.734274	0.666728					0.675963	0.073703
-1.733027	0.663652					0.677211	0.073828
-1.731779	0.660577					0.678458	0.073952
-1.730532	0.657503					0.679705	0.074077
-1.729285	0.654422					0.680952	0.074201
-1.728038	0.651345					0.682199	0.074326
-1.726791	0.647764					0.683446	0.07445
-1.725543	0.643838					0.684694	0.074575
-1.724296	0.640916					0.685941	0.074699
-1.723049	0.638718					0.687188	0.074824
-1.721802	0.636517					0.688435	0.074949
-1.720555	0.634317					0.689682	0.075074
-1.719308	0.632151					0.690929	0.075199
-1.71806	0.630114					0.692177	0.075324
-1.716813	0.628082					0.693424	0.075449
-1.715566	0.625921					0.694671	0.075574
-1.714319	0.62372					0.695918	0.0757
-1.713072	0.621517					0.697165	0.075825
-1.711825	0.619615					0.698412	0.07595
-1.710577	0.61818					0.69966	0.076075
-1.70933	0.616856					0.700907	0.076201
-1.708083	0.615625					0.702154	0.076326
-1.706836	0.61439					0.703401	0.076452
-1.705589	0.613159					0.704648	0.076577
-1.704342	0.611924					0.705895	0.076703
-1.703094	0.610691					0.707143	0.076828
-1.701847	0.609459					0.70839	0.076954
-1.7006	0.608224					0.709637	0.077079
-1.699353	0.606989					0.710884	0.077205
-1.698106	0.605752					0.712131	0.077331
-1.696859	0.604338					0.713378	0.077457
-1.695612	0.602669					0.714626	0.077583
-1.694364	0.60117					0.715873	0.077709
-1.693117	0.599952					0.71712	0.077835
-1.69187	0.598763					0.718367	0.077961
-1.690623	0.597574					0.719614	0.078087
-1.689376	0.596382					0.720861	0.078213
-1.688129	0.595192					0.722108	0.078339
-1.686881	0.594006					0.723356	0.078465
-1.685634	0.592819					0.724603	0.078591
-1.684387	0.591631					0.72585	0.078717
-1.68314	0.59044					0.727097	0.078844
-1.681893	0.588778					0.728344	0.07897
-1.680646	0.586512					0.729591	0.079097
-1.679398	0.584404					0.730839	0.079223
-1.678151	0.58258					0.732086	0.07935
-1.676904	0.580791					0.733333	0.079476
-1.675657	0.579001					0.73458	0.079602
-1.67441	0.577209					0.735827	0.079729
-1.673163	0.575421					0.737074	0.079856
-1.671916	0.573633					0.738322	0.079983
-1.670668	0.57184					0.739569	0.080109
-1.669421	0.570044					0.740816	0.080236
-1.668174	0.568253					0.742063	0.080363
-1.666927	0.566241					0.74331	0.08049
-1.66568	0.564022					0.744557	0.080617
-1.664433	0.562242					0.745805	0.080744
-1.663185	0.560971					0.747052	0.080871
-1.661938	0.559671					0.748299	0.080997
-1.660691	0.558368					0.749546	0.081253
-1.659444	0.557061					0.750793	0.081509
-1.658197	0.555755					0.75204	0.081765
-1.65695	0.554447					0.753288	0.082021
-1.655702	0.553138					0.754535	0.082277
-1.654455	0.551831					0.755782	0.082533
-1.653208	0.550527					0.757029	0.082789
-1.651961	0.549128					0.758276	0.083045
-1.650714	0.547532					0.759523	0.083301
-1.649467	0.545676					0.760771	0.083557
-1.648219	0.543301					0.762018	0.083685
-1.646972	0.540866					0.763265	0.083813
-1.645725	0.538437					0.764512	0.083941
-1.644478	0.536012					0.765759	0.084069
-1.643231	0.533578					0.767006	0.084197
-1.641984	0.531144					0.768254	0.084325
-1.640736	0.528718					0.769501	0.084453
-1.639489	0.526289					0.770748	0.084581
-1.638242	0.523855					0.771995	0.084709
-1.636995	0.521362					0.773242	0.084837
-1.635748	0.518738					0.774489	0.084966
-1.634501	0.516248					0.775737	0.085094
-1.633253	0.51403					0.776984	0.085223
-1.632006	0.511853					0.778231	0.085351
-1.630759	0.509682					0.779478	0.08548
-1.629512	0.507512					0.780725	0.085608
-1.628265	0.505337					0.781972	0.085736
-1.627017	0.503166					0.78322	0.085865
-1.62577	0.500997					0.784467	0.085993
-1.624523	0.498822					0.785714	0.086122
-1.623276	0.49665					0.786961	0.08625
-1.622029	0.494187					0.788208	0.086379
-1.620782	0.491248					0.789455	0.086508
-1.619534	0.488659					0.790703	0.086637
-1.618287	0.486735					0.79195	0.086765
-1.61704	0.484883					0.793197	0.086894
-1.615793	0.483035					0.794444	0.087023
-1.614546	0.48118					0.795691	0.087152
-1.613299	0.479336					0.796938	0.08728
-1.612051	0.47756					0.798186	0.087409
-1.610804	0.475868					0.799433	0.087538
-1.609557	0.47413					0.80068	0.087667
-1.60831	0.472275					0.801927	0.087796
-1.607063	0.470474					0.803174	0.087925
-1.605816	0.468859					0.804421	0.088055
-1.604568	0.467392					0.805669	0.088184
-1.603321	0.466291					0.806916	0.088313
-1.602074	0.465226					0.808163	0.088442
-1.600827	0.464161					0.80941	0.088571
-1.59958	0.463101					0.810657	0.0887
-1.598333	0.462038					0.811904	0.088829
-1.597085	0.460971					0.813152	0.088959
-1.595838	0.459908					0.814399	0.089088
-1.594591	0.458844					0.815646	0.089217
-1.593344	0.457782					0.816893	0.089347
-1.592097	0.456571					0.81814	0.089476
-1.59085	0.454879					0.819387	0.089606
-1.589603	0.453156					0.820635	0.089735
-1.588355	0.451641					0.821882	0.089864
-1.587108	0.450152					0.823129	0.089994
-1.585861	0.448664					0.824376	0.090124
-1.584614	0.447173					0.825623	0.090253
-1.583367	0.445684					0.82687	0.090383
-1.58212	0.444195					0.828118	0.090513
-1.580872	0.442712					0.829365	0.090642
-1.579625	0.441223					0.830612	0.090772
-1.578378	0.439735					0.831859	0.090902
-1.577131	0.438234					0.833106	0.091031
-1.575884	0.436704					0.834353	0.091161
-1.574637	0.435205					0.8356	0.091291
-1.573389	0.433846					0.836848	0.091421
-1.572142	0.432496					0.838095	0.091551
-1.570895	0.431145					0.839342	0.091681
-1.569648	0.429796					0.840589	0.091811
-1.568401	0.428448					0.841836	0.09194
-1.567154	0.427102					0.843083	0.09207
-1.565906	0.425754					0.844331	0.0922
-1.564659	0.424406					0.845578	0.09233
-1.563412	0.423061					0.846825	0.09246
-1.562165	0.421694					0.848072	0.09259
-1.560918	0.420243					0.849319	0.092721
-1.559671	0.418954					0.850566	0.092851
-1.558424	0.418234					0.851814	0.092981
-1.557176	0.417608					0.853061	0.093111
-1.555929	0.416934					0.854308	0.093241
-1.554682	0.416241					0.855555	0.093372
-1.553435	0.415544					0.856802	0.093502
-1.552188	0.414846					0.858049	0.093632
-1.550941	0.414151					0.859297	0.093762
-1.549693	0.413455					0.860544	0.093893
-1.548446	0.412758					0.861791	0.094023
-1.547199	0.412031					0.863038	0.094153
-1.545952	0.41106					0.864285	0.094284
-1.544705	0.409649					0.865532	0.094414
-1.543458	0.408038					0.86678	0.094545
-1.54221	0.406384					0.868027	0.094675
-1.540963	0.404734					0.869274	0.094806
-1.539716	0.403077					0.870521	0.094936
-1.538469	0.401427					0.871768	0.095067
-1.537222	0.399768					0.873015	0.095197
-1.535975	0.398115					0.874263	0.095197
-1.534727	0.396463					0.87551	0.095197
-1.53348	0.394813					0.876757	0.095197
-1.532233	0.393147					0.878004	0.095197
-1.530986	0.391403					0.879251	0.095197
-1.529739	0.389583					0.880498	0.095197
-1.528491	0.388272					0.881746	0.095197
-1.527244	0.387083					0.882993	0.095197
-1.525997	0.385892					0.88424	0.095197
-1.52475	0.384704					0.885487	0.095197
-1.523503	0.383515					0.886734	0.095328
-1.522256	0.382328					0.887981	0.095459
-1.521008	0.381136					0.889229	0.095589
-1.519761	0.379947					0.890476	0.09572
-1.518514	0.378757					0.891723	0.095851
-1.517267	0.37755					0.89297	0.095981
-1.51602	0.376198					0.894217	0.096112
-1.514773	0.374554					0.895464	0.096243
-1.513525	0.372941					0.896712	0.096374
-1.512278	0.371359					0.897959	0.096504
-1.511031	0.369774					0.899206	0.096635
-1.509784	0.368189					0.900453	0.096766
-1.508537	0.366607					0.9017	0.096897
-1.50729	0.365023					0.902947	0.097028
-1.506042	0.36346					0.904195	0.097159
-1.504795	0.361964					0.905442	0.09729
-1.503548	0.36055					0.906689	0.097421
-1.502301	0.358986					0.907936	0.097552
-1.501054	0.357392					0.909183	0.097683
-1.499807	0.355757					0.91043	0.097813
-1.498559	0.354206					0.911678	0.097945
-1.497312	0.352745					0.912925	0.098076
-1.496065	0.351285					0.914172	0.098207
-1.494818	0.349828					0.915419	0.098338
-1.493571	0.34837					0.916666	0.098469
-1.492324	0.346913					0.917913	0.0986
-1.491076	0.345454					0.919161	0.098731
-1.489829	0.343992					0.920408	0.098862
-1.488582	0.342535					0.921655	0.098993
-1.487335	0.34107					0.922902	0.099125
-1.486088	0.339521					0.924149	0.099256
-1.484841	0.337707					0.925396	0.099387
-1.483593	0.336121					0.926644	0.099518
-1.482346	0.334988					0.927891	0.09965
-1.481099	0.33385					0.929138	0.099781
-1.479852	0.332713					0.930385	0.099912
-1.478605	0.33157					0.931632	0.100044
-1.477358	0.330433					0.932879	0.100175
-1.476111	0.329292					0.934127	0.100306
-1.474863	0.328153					0.935374	0.100438
-1.473616	0.327019					0.936621	0.100569
-1.472369	0.325881					0.937868	0.100701
-1.471122	0.324786					0.939115	0.100832
-1.469875	0.323814					0.940362	0.100963
-1.468628	0.322908					0.94161	0.101095
-1.46738	0.322199					0.942857	0.101226
-1.466133	0.32149					0.944104	0.101358
-1.464886	0.32078					0.945351	0.101489
-1.463639	0.32007					0.946598	0.101621
-1.462392	0.319361					0.947845	0.101752
-1.461145	0.318652					0.949092	0.101884
-1.459897	0.317944					0.95034	0.102016
-1.45865	0.317236					0.951587	0.102147
-1.457403	0.316515					0.952834	0.102279
-1.456156	0.315628					0.954081	0.10241
-1.454909	0.314041					0.955328	0.102542
-1.453662	0.312586					0.956575	0.102674
-1.452414	0.31146					0.957823	0.102805
-1.451167	0.310417					0.95907	0.102937
-1.44992	0.309382					0.960317	0.103069
-1.448673	0.308258					0.961564	0.1032
-1.447426	0.307127					0.962811	0.103332
-1.446179	0.305994					0.964058	0.103464
-1.444932	0.304858					0.965306	0.103596
-1.443684	0.303725					0.966553	0.103727
-1.442437	0.302589					0.9678	0.103859
-1.44119	0.301455					0.969047	0.103991
-1.439943	0.300299					0.970294	0.104123
-1.438696	0.299149					0.971541	0.104255
-1.437449	0.298037					0.972789	0.104386
-1.436201	0.296928					0.974036	0.104518
-1.434954	0.295816					0.975283	0.10465
-1.433707	0.29471					0.97653	0.104782
-1.43246	0.293598					0.977777	0.104914
-1.431213	0.292486					0.979024	0.105046
-1.429965	0.291378					0.980272	0.105178
-1.428718	0.290268					0.981519	0.10531
-1.427471	0.289156					0.982766	0.105441
-1.426224	0.288045					0.984013	0.105573
-1.424977	0.286379					0.98526	0.105705
-1.42373	0.28477					0.986507	0.105837
-1.422482	0.283447					0.987755	0.105969
-1.421235	0.28215					0.989002	0.106101
-1.419988	0.280832					0.990249	0.106233
-1.418741	0.279511					0.991496	0.106365
-1.417494	0.278198					0.992743	0.106497
-1.416247	0.276882					0.99399	0.106629
-1.414999	0.27556					0.995238	0.106761
-1.413752	0.274244					0.996485	0.106893
-1.412505	0.272928					0.997732	0.107025
-1.411258	0.271609					0.998979	0.107157
-1.410011	0.270789					1.000226	0.10729
-1.408764	0.269936					1.001473	0.107422
-1.407516	0.268951					1.002721	0.107554
-1.406269	0.267974					1.003968	0.107686
-1.405022	0.266992					1.005215	0.107818
-1.403775	0.26601					1.006462	0.10795
-1.402528	0.265028					1.007709	0.108082
-1.401281	0.264048					1.008956	0.108214
-1.400033	0.263069					1.010204	0.108346
-1.398786	0.262102					1.011451	0.108479
-1.397539	0.261228					1.012698	0.108611
-1.396292	0.260302					1.013945	0.108743
-1.395045	0.258987					1.015192	0.108875
-1.393798	0.257635					1.016439	0.109007
-1.39255	0.256969					1.017687	0.10914
-1.391303	0.256422					1.018934	0.109272
-1.390056	0.255877					1.020181	0.109404
-1.388809	0.255332					1.021428	0.109536
-1.387562	0.254784					1.022675	0.109668
-1.386315	0.254239					1.023922	0.109801
-1.385067	0.253691					1.02517	0.109933
-1.38382	0.253145					1.026417	0.110065
-1.382573	0.252597					1.027664	0.110197
-1.381326	0.252052					1.028911	0.11033
-1.380079	0.251608					1.030158	0.110462
-1.378832	0.251207					1.031405	0.110594
-1.377585	0.250832					1.032653	0.110727
-1.376337	0.250459					1.0339	0.110859
-1.37509	0.250085					1.035147	0.110991
-1.373843	0.249713					1.036394	0.111123
-1.372596	0.249339					1.037641	0.111256
-1.371349	0.248965					1.038888	0.111388
-1.370102	0.248592					1.040136	0.11152
-1.368854	0.248218					1.041383	0.111653
-1.367607	0.247845					1.04263	0.111785
-1.36636	0.247471					1.043877	0.111917
-1.365113	0.247022					1.045124	0.11205
-1.363866	0.246545					1.046371	0.112182
-1.362619	0.246571					1.047619	0.112314
-1.361371	0.246659					1.048866	0.112447
-1.360124	0.246746					1.050113	0.112579
-1.358877	0.246834					1.05136	0.112711
-1.35763	0.246923					1.052607	0.112844
-1.356383	0.24701					1.053854	0.112976
-1.355136	0.247098					1.055101	0.113109
-1.353888	0.247186					1.056349	0.113241
-1.352641	0.247274					1.057596	0.113373
-1.351394	0.247361					1.058843	0.113506
-1.350147	0.247195					1.06009	0.113638
-1.3489	0.24694					1.061337	0.11377
-1.347653	0.246223					1.062584	0.113903
-1.346405	0.245469					1.063832	0.114035
-1.345158	0.244735					1.065079	0.114168
-1.343911	0.244059					1.066326	0.1143
-1.342664	0.243336					1.067573	0.114433
-1.341417	0.242585					1.06882	0.114565
-1.34017	0.241829					1.070067	0.114697
-1.338922	0.241072					1.071315	0.11483
-1.337675	0.240317					1.072562	0.114962
-1.336428	0.239561					1.073809	0.115095
-1.335181	0.238542					1.075056	0.115227
-1.333934	0.237379					1.076303	0.115359
-1.332687	0.236505					1.07755	0.115492
-1.331439	0.23576					1.078798	0.115624
-1.330192	0.235027					1.080045	0.115757
-1.328945	0.234293					1.081292	0.115889
-1.327698	0.233559					1.082539	0.116022
-1.326451	0.232826					1.083786	0.116154
-1.325204	0.232092					1.085033	0.116286
-1.323956	0.231358					1.086281	0.116419
-1.322709	0.230623					1.087528	0.116551
-1.321462	0.229891					1.088775	0.116684
-1.320215	0.229334					1.090022	0.116816
-1.318968	0.22887					1.091269	0.116949
-1.317721	0.228323					1.092516	0.117081
-1.316473	0.227729					1.093764	0.117213
-1.315226	0.227128					1.095011	0.117346
-1.313979	0.226521					1.096258	0.117478
-1.312732	0.225918					1.097505	0.117611
-1.311485	0.225317					1.098752	0.117743
-1.310238	0.224718					1.099999	0.117876
-1.30899	0.224116					1.101247	0.118008
-1.307743	0.223517					1.102494	0.11814
-1.306496	0.222915					1.103741	0.118273
-1.305249	0.22208					1.104988	0.118405
-1.304002	0.221137					1.106235	0.118538
-1.302755	0.220248					1.107482	0.11867
-1.301507	0.219392					1.10873	0.118803
-1.30026	0.218542					1.109977	0.118935
-1.299013	0.217693					1.111224	0.119067
-1.297766	0.216841					1.112471	0.1192
-1.296519	0.21599					1.113718	0.119332
-1.295272	0.21514					1.114965	0.119465
-1.294024	0.214289					1.116213	0.119597
-1.292777	0.213441					1.11746	0.11973
-1.29153	0.212638					1.118707	0.119862
-1.290283	0.211818					1.119954	0.119994
-1.289036	0.210923					1.121201	0.120127
-1.287789	0.210171					1.122448	0.120259
-1.286541	0.20956					1.123696	0.120392
-1.285294	0.208975					1.124943	0.120524
-1.284047	0.208388					1.12619	0.120656
-1.2828	0.2078					1.127437	0.120789
-1.281553	0.207215					1.128684	0.120921
-1.280306	0.206629					1.129931	0.121054
-1.279058	0.206042					1.131179	0.121186
-1.277811	0.205456					1.132426	0.121318
-1.276564	0.204868					1.133673	0.121451
-1.275317	0.204016					1.13492	0.121583
-1.27407	0.202979					1.136167	0.121715
-1.272823	0.202151					1.137414	0.121848
-1.271576	0.201485					1.138662	0.12198
-1.270328	0.200846					1.139909	0.122112
-1.269081	0.200207					1.141156	0.122245
-1.267834	0.199569					1.142403	0.122377
-1.266587	0.198931					1.14365	0.12251
-1.26534	0.198291					1.144897	0.122642
-1.264093	0.197653					1.146145	0.122774
-1.262845	0.197014					1.147392	0.122907
-1.261598	0.196375					1.148639	0.123039
-1.260351	0.195935					1.149886	0.123171
-1.259104	0.195623					1.151133	0.123303
-1.257857	0.195172					1.15238	0.123436
-1.25661	0.194614					1.153628	0.123568
-1.255362	0.194039					1.154875	0.1237
-1.254115	0.193466					1.156122	0.123833
-1.252868	0.192894					1.157369	0.123965
-1.251621	0.192321					1.158616	0.124097
-1.250374	0.191747					1.159863	0.12423
-1.249127	0.191173					1.161111	0.12423
-1.247879	0.190599					1.162358	0.12423
-1.246632	0.190025					1.163605	0.12423
-1.245385	0.189134					1.164852	0.12423
-1.244138	0.188043					1.166099	0.12423
-1.242891	0.187135					1.167346	0.12423
-1.241644	0.186359					1.168593	0.12423
-1.240396	0.185596					1.169841	0.12423
-1.239149	0.184837					1.171088	0.12423
-1.237902	0.184135					1.172335	0.12423
-1.236655	0.183433					1.173582	0.124495
-1.235408	0.182692					1.174829	0.12476
-1.234161	0.181934					1.176076	0.125026
-1.232913	0.181174					1.177324	0.125291
-1.231666	0.180413					1.178571	0.125557
-1.230419	0.17962					1.179818	0.125822
-1.229172	0.178792					1.181065	0.126088
-1.227925	0.177998					1.182312	0.126353
-1.226678	0.177243					1.183559	0.126618
-1.22543	0.176495					1.184807	0.126884
-1.224183	0.175748					1.186054	0.126884
-1.222936	0.174997					1.187301	0.126884
-1.221689	0.174248					1.188548	0.126884
-1.220442	0.1735					1.189795	0.126884
-1.219195	0.172754					1.191042	0.126884
-1.217947	0.172005					1.19229	0.126884
-1.2167	0.171256					1.193537	0.126884
-1.215453	0.170343					1.194784	0.126884
-1.214206	0.169281					1.196031	0.126884
-1.212959	0.168427					1.197278	0.126884
-1.211712	0.167782					1.198525	0.127149
-1.210464	0.167173					1.199773	0.127414
-1.209217	0.166565					1.20102	0.127679
-1.20797	0.165958					1.202267	0.127944
-1.206723	0.165349					1.203514	0.128209
-1.205476	0.164738					1.204761	0.128474
-1.204229	0.164129					1.206008	0.12874
-1.202981	0.163521					1.207256	0.129005
-1.201734	0.162912					1.208503	0.12927
-1.200487	0.162437					1.20975	0.129535
-1.19924	0.162096					1.210997	0.129535
-1.197993	0.161612					1.212244	0.129535
-1.196746	0.160983					1.213491	0.129535
-1.195498	0.160329					1.214739	0.129535
-1.194251	0.159673					1.215986	0.129535
-1.193004	0.159017					1.217233	0.129535
-1.191757	0.158362					1.21848	0.129535
-1.19051	0.157708					1.219727	0.129535
-1.189263	0.157054					1.220974	0.129535
-1.188015	0.156399					1.222222	0.129535
-1.186768	0.155745					1.223469	0.1298
-1.185521	0.155069					1.224716	0.130064
-1.184274	0.15441					1.225963	0.130329
-1.183027	0.153949					1.22721	0.130594
-1.18178	0.153714					1.228457	0.130858
-1.180532	0.153531					1.229705	0.131123
-1.179285	0.153348					1.230952	0.131388
-1.178038	0.153166					1.232199	0.131652
-1.176791	0.152983					1.233446	0.131917
-1.175544	0.152801					1.234693	0.132182
-1.174297	0.152618					1.23594	0.132182
-1.173049	0.152436					1.237188	0.132182
-1.171802	0.152253					1.238435	0.132182
-1.170555	0.151996					1.239682	0.132182
-1.169308	0.151631					1.240929	0.132182
-1.168061	0.151262					1.242176	0.132182
-1.166814	0.15093					1.243423	0.132182
-1.165566	0.150606					1.244671	0.132182
-1.164319	0.150281					1.245918	0.132182
-1.163072	0.149956					1.247165	0.132182
-1.161825	0.14963					1.248412	0.132446
-1.160578	0.149305					1.249659	0.13271
-1.159331	0.14898					1.250906	0.132974
-1.158084	0.148655					1.252154	0.133238
-1.156836	0.148331					1.253401	0.133502
-1.155589	0.147827					1.254648	0.133767
-1.154342	0.147079					1.255895	0.134031
-1.153095	0.146401					1.257142	0.134295
-1.151848	0.14589					1.258389	0.134559
-1.150601	0.145411					1.259637	0.134823
-1.149353	0.144932					1.260884	0.134823
-1.148106	0.144454					1.262131	0.134823
-1.146859	0.143975					1.263378	0.134823
-1.145612	0.143495					1.264625	0.134823
-1.144365	0.143016					1.265872	0.134823
-1.143118	0.142538					1.26712	0.134823
-1.14187	0.142058					1.268367	0.134823
-1.140623	0.141741					1.269614	0.134823
-1.139376	0.14163					1.270861	0.134823
-1.138129	0.141461					1.272108	0.134823
-1.136882	0.141148					1.273355	0.135087
-1.135635	0.140793					1.274603	0.13535
-1.134387	0.140438					1.27585	0.135614
-1.13314	0.140083					1.277097	0.135877
-1.131893	0.139739					1.278344	0.136141
-1.130646	0.139414					1.279591	0.136405
-1.129399	0.139084					1.280838	0.136668
-1.128152	0.138731					1.282085	0.136932
-1.126904	0.138378					1.283333	0.137195
-1.125657	0.13811					1.28458	0.137459
-1.12441	0.138016					1.285827	0.137459
-1.123163	0.137999					1.287074	0.137459
-1.121916	0.138021					1.288321	0.137459
-1.120669	0.138057					1.289568	0.137459
-1.119421	0.138092					1.290816	0.137459
-1.118174	0.138127					1.292063	0.137459
-1.116927	0.138162					1.29331	0.137459
-1.11568	0.138198					1.294557	0.137459
-1.114433	0.138233					1.295804	0.137459
-1.113186	0.138268					1.297051	0.137459
-1.111938	0.138303					1.298299	0.137722
-1.110691	0.13816					1.299546	0.137985
-1.109444	0.137689					1.300793	0.138248
-1.108197	0.137175					1.30204	0.13851
-1.10695	0.136773					1.303287	0.138773
-1.105703	0.136409					1.304534	0.139036
-1.104455	0.136045					1.305782	0.139299
-1.103208	0.135682					1.307029	0.139562
-1.101961	0.135318					1.308276	0.139825
-1.100714	0.134954					1.309523	0.140088
-1.099467	0.134591					1.31077	0.140088
-1.09822	0.134228					1.312017	0.140088
-1.096972	0.133863					1.313265	0.140088
-1.095725	0.133464					1.314512	0.140088
-1.094478	0.133003					1.315759	0.140088
-1.093231	0.132675					1.317006	0.140088
-1.091984	0.132606					1.318253	0.140088
-1.090737	0.132619					1.3195	0.140088
-1.089489	0.132632					1.320748	0.140088
-1.088242	0.132645					1.321995	0.140088
-1.086995	0.132659					1.323242	0.14035
-1.085748	0.132672					1.324489	0.140612
-1.084501	0.132685					1.325736	0.140874
-1.083254	0.132698					1.326983	0.141136
-1.082006	0.132711					1.328231	0.141399
-1.080759	0.132744					1.329478	0.141661
-1.079512	0.132809					1.330725	0.141923
-1.078265	0.132753					1.331972	0.142185
-1.077018	0.132504					1.333219	0.142447
-1.075771	0.132171					1.334466	0.142709
-1.074523	0.131819					1.335714	0.142709
-1.073276	0.131467					1.336961	0.142709
-1.072029	0.131116					1.338208	0.142709
-1.070782	0.130764					1.339455	0.142709
-1.069535	0.130413					1.340702	0.142709
-1.068288	0.130063					1.341949	0.142709
-1.06704	0.129709					1.343197	0.142709
-1.065793	0.129314					1.344444	0.142709
-1.064546	0.128792					1.345691	0.142709
-1.063299	0.128134					1.346938	0.142709
-1.062052	0.12729					1.348185	0.142971
-1.060805	0.126378					1.349432	0.143232
-1.059557	0.125471					1.35068	0.143493
-1.05831	0.124563					1.351927	0.143755
-1.057063	0.123655					1.353174	0.144016
-1.055816	0.122745					1.354421	0.144277
-1.054569	0.121836					1.355668	0.144539
-1.053322	0.12093					1.356915	0.1448
-1.052074	0.120021					1.358163	0.145062
-1.050827	0.119135					1.35941	0.145323
-1.04958	0.118312					1.360657	0.145323
-1.048333	0.117663					1.361904	0.145323
-1.047086	0.117362					1.363151	0.145323
-1.045839	0.117183					1.364398	0.145323
-1.044592	0.117004					1.365646	0.145323
-1.043344	0.116825					1.366893	0.145323
-1.042097	0.116647					1.36814	0.145323
-1.04085	0.116468					1.369387	0.145323
-1.039603	0.11629					1.370634	0.145323
-1.038356	0.116111					1.371881	0.145323
-1.037109	0.115933					1.373129	0.145583
-1.035861	0.115753					1.374376	0.145844
-1.034614	0.115572					1.375623	0.146104
-1.033367	0.115419					1.37687	0.146365
-1.03212	0.115331					1.378117	0.146625
-1.030873	0.115266					1.379364	0.146886
-1.029626	0.115201					1.380612	0.147146
-1.028378	0.115136					1.381859	0.147407
-1.027131	0.115071					1.383106	0.147667
-1.025884	0.115006					1.384353	0.147927
-1.024637	0.114944					1.3856	0.147927
-1.02339	0.114885					1.386847	0.147927
-1.022143	0.114822					1.388095	0.147927
-1.020895	0.114746					1.389342	0.147927
-1.019648	0.11461					1.390589	0.147927
-1.018401	0.114417					1.391836	0.147927
-1.017154	0.114187					1.393083	0.147927
-1.015907	0.113943					1.39433	0.147927
-1.01466	0.113698					1.395577	0.147927
-1.013412	0.113454					1.396825	0.147927
-1.012165	0.113209					1.398072	0.148187
-1.010918	0.112965					1.399319	0.148447
-1.009671	0.112721					1.400566	0.148706
-1.008424	0.112478					1.401813	0.148966
-1.007177	0.112233					1.40306	0.149225
-1.005929	0.112055					1.404308	0.149485
-1.004682	0.112173					1.405555	0.149744
-1.003435	0.112551					1.406802	0.150004
-1.002188	0.113062					1.408049	0.150263
-1.000941	0.113647					1.409296	0.150523
-0.999694	0.114232					1.410543	0.150523
-0.998446	0.114816					1.411791	0.150523
-0.997199	0.115403					1.413038	0.150523
-0.995952	0.115988					1.414285	0.150523
-0.994705	0.116571					1.415532	0.150523
-0.993458	0.117149					1.416779	0.150523
-0.992211	0.117734					1.418026	0.150523
-0.990963	0.118222					1.419274	0.150523
-0.989716	0.1183					1.420521	0.150523
-0.988469	0.118052					1.421768	0.150523
-0.987222	0.11774					1.423015	0.150781
-0.985975	0.117392					1.424262	0.15104
-0.984728	0.117044					1.425509	0.151298
-0.98348	0.116697					1.426757	0.151557
-0.982233	0.116348					1.428004	0.151815
-0.980986	0.116001					1.429251	0.152074
-0.979739	0.115653					1.430498	0.152332
-0.978492	0.115305					1.431745	0.152591
-0.977245	0.114957					1.432992	0.152849
-0.975997	0.114625					1.43424	0.153108
-0.97475	0.114351					1.435487	0.153108
-0.973503	0.114119					1.436734	0.153108
-0.972256	0.113892					1.437981	0.153108
-0.971009	0.113677					1.439228	0.153108
-0.969762	0.113472					1.440475	0.153108
-0.968514	0.113246					1.441723	0.153108
-0.967267	0.113017					1.44297	0.153108
-0.96602	0.112788					1.444217	0.153108
-0.964773	0.112559					1.445464	0.153108
-0.963526	0.11233					1.446711	0.153108
-0.962279	0.112101					1.447958	0.153365
-0.961031	0.111867					1.449206	0.153622
-0.959784	0.111568					1.450453	0.15388
-0.958537	0.111219					1.4517	0.154137
-0.95729	0.11093					1.452947	0.154395
-0.956043	0.110693					1.454194	0.154652
-0.954796	0.110455					1.455441	0.154909
-0.953548	0.110218					1.456689	0.155167
-0.952301	0.109981					1.457936	0.155424
-0.951054	0.109744					1.459183	0.155682
-0.949807	0.109507					1.46043	0.155682
-0.94856	0.10927					1.461677	0.155682
-0.947313	0.109032					1.462924	0.155682
-0.946065	0.1088					1.464172	0.155682
-0.944818	0.108602					1.465419	0.155682
-0.943571	0.108396					1.466666	0.155682
-0.942324	0.107895					1.467913	0.155682
-0.941077	0.107137					1.46916	0.155682
-0.93983	0.106379					1.470407	0.155682
-0.938583	0.10562					1.471655	0.155682
-0.937335	0.104862					1.472902	0.155938
-0.936088	0.104104					1.474149	0.156194
-0.934841	0.10335					1.475396	0.156451
-0.933594	0.102592					1.476643	0.156707
-0.932347	0.101835					1.47789	0.156963
-0.9311	0.101051					1.479138	0.157219
-0.929852	0.100093					1.480385	0.157476
-0.928605	0.098997					1.481632	0.157732
-0.927358	0.098306					1.482879	0.157988
-0.926111	0.097957					1.484126	0.158245
-0.924864	0.097609					1.485373	0.158245
-0.923617	0.097262					1.486621	0.158245
-0.922369	0.096914					1.487868	0.158245
-0.921122	0.096566					1.489115	0.158245
-0.919875	0.096218					1.490362	0.158245
-0.918628	0.095875					1.491609	0.158245
-0.917381	0.095555					1.492857	0.158245
-0.916134	0.095238					1.494104	0.158245
-0.914886	0.0949					1.495351	0.158245
-0.913639	0.094597					1.496598	0.158245
-0.912392	0.094235					1.497845	0.1585
-0.911145	0.093817					1.499092	0.158755
-0.909898	0.093397					1.500339	0.15901
-0.908651	0.092977					1.501586	0.159265
-0.907403	0.092559					1.502834	0.15952
-0.906156	0.09214					1.504081	0.159775
-0.904909	0.091721					1.505328	0.16003
-0.903662	0.091304					1.506575	0.160285
-0.902415	0.090885					1.507822	0.160541
-0.901168	0.090465					1.509069	0.160796
-0.89992	0.090003					1.510317	0.160796
-0.898673	0.089243					1.511564	0.160796
-0.897426	0.088543					1.512811	0.160796
-0.896179	0.087905					1.514058	0.160796
-0.894932	0.087267					1.515305	0.160796
-0.893685	0.086632					1.516552	0.160796
-0.892437	0.085994					1.5178	0.160796
-0.89119	0.085356					1.519047	0.160796
-0.889943	0.084721					1.520294	0.160796
-0.888696	0.084082					1.521541	0.160796
-0.887449	0.083438					1.522788	0.161049
-0.886202	0.082803					1.524035	0.161303
-0.884954	0.082228					1.525283	0.161557
-0.883707	0.081986					1.52653	0.161811
-0.88246	0.08171					1.527777	0.162065
-0.881213	0.081401					1.529024	0.162319
-0.879966	0.081092					1.530271	0.162573
-0.878719	0.080781					1.531518	0.162826
-0.877471	0.080473					1.532766	0.16308
-0.876224	0.080162					1.534013	0.163334
-0.874977	0.079853					1.53526	0.163334
-0.87373	0.079543					1.536507	0.163334
-0.872483	0.079234					1.537754	0.163334
-0.871236	0.078919					1.539001	0.163334
-0.869988	0.078503					1.540249	0.163334
-0.868741	0.077618					1.541496	0.163334
-0.867494	0.076904					1.542743	0.163334
-0.866247	0.076411					1.54399	0.163334
-0.865	0.075927					1.545237	0.163334
-0.863753	0.075488					1.546484	0.163334
-0.862505	0.075021					1.547732	0.163587
-0.861258	0.07453					1.548979	0.163839
-0.860011	0.074035					1.550226	0.164092
-0.858764	0.073544					1.551473	0.164344
-0.857517	0.073049					1.55272	0.164597
-0.85627	0.072556					1.553967	0.16485
-0.855022	0.072094					1.555215	0.165102
-0.853775	0.071903					1.556462	0.165355
-0.852528	0.071726					1.557709	0.165607
-0.851281	0.071515					1.558956	0.16586
-0.850034	0.071302					1.560203	0.16586
-0.848787	0.071089					1.56145	0.16586
-0.847539	0.070876					1.562698	0.16586
-0.846292	0.070663					1.563945	0.16586
-0.845045	0.07045					1.565192	0.16586
-0.843798	0.070235					1.566439	0.16586
-0.842551	0.070023					1.567686	0.16586
-0.841304	0.069809					1.568933	0.16586
-0.840056	0.069595					1.570181	0.16586
-0.838809	0.069381					1.571428	0.16586
-0.837562	0.069199					1.572675	0.166111
-0.836315	0.069315					1.573922	0.166362
-0.835068	0.069445					1.575169	0.166613
-0.833821	0.069575					1.576416	0.166865
-0.832573	0.069705					1.577664	0.167116
-0.831326	0.069836					1.578911	0.167367
-0.830079	0.069966					1.580158	0.167618
-0.828832	0.070096					1.581405	0.167869
-0.827585	0.070226					1.582652	0.168121
-0.826338	0.070356					1.583899	0.168372
-0.825091	0.070487					1.585147	0.168372
-0.823843	0.070616					1.586394	0.168372
-0.822596	0.070706					1.587641	0.168372
-0.821349	0.070444					1.588888	0.168372
-0.820102	0.070175					1.590135	0.168372
-0.818855	0.069906					1.591382	0.168372
-0.817608	0.069638					1.59263	0.168372
-0.81636	0.069369					1.593877	0.168372
-0.815113	0.0691					1.595124	0.168372
-0.813866	0.06883					1.596371	0.168372
-0.812619	0.068562					1.597618	0.168622
-0.811372	0.068301					1.598865	0.168872
-0.810125	0.068029					1.600113	0.169121
-0.808877	0.067444					1.60136	0.169371
-0.80763	0.066841					1.602607	0.169621
-0.806383	0.066683					1.603854	0.169871
-0.805136	0.066617					1.605101	0.170121
-0.803889	0.066551					1.606348	0.170371
-0.802642	0.066485					1.607596	0.17062
-0.801394	0.066419					1.608843	0.17087
-0.800147	0.066354					1.61009	0.17087
-0.7989	0.066288					1.611337	0.17087
-0.797653	0.066223					1.612584	0.17087
-0.796406	0.066157					1.613831	0.17087
-0.795159	0.066125					1.615079	0.17087
-0.793911	0.066407					1.616326	0.17087
-0.792664	0.066716					1.617573	0.17087
-0.791417	0.066772					1.61882	0.17087
-0.79017	0.066785					1.620067	0.17087
-0.788923	0.066797					1.621314	0.17087
-0.787675	0.06681					1.622562	0.171119
-0.786428	0.066822					1.623809	0.171367
-0.785181	0.066835					1.625056	0.171615
-0.783934	0.066847					1.626303	0.171864
-0.782687	0.06686					1.62755	0.172112
-0.78144	0.066872					1.628797	0.172361
-0.780192	0.066883					1.630045	0.172609
-0.778945	0.066881					1.631292	0.172857
-0.777698	0.066877					1.632539	0.173106
-0.776451	0.066875					1.633786	0.173354
-0.775204	0.066872					1.635033	0.173354
-0.773957	0.06687					1.63628	0.173354
-0.772709	0.066867					1.637528	0.173354
-0.771462	0.066865					1.638775	0.173354
-0.770215	0.066863					1.640022	0.173354
-0.768968	0.06686					1.641269	0.173354
-0.767721	0.066858					1.642516	0.173354
-0.766474	0.066855					1.643763	0.173354
-0.765227	0.066867					1.645011	0.173354
-0.763979	0.067007					1.646258	0.173354
-0.762732	0.067162					1.647505	0.173601
-0.761485	0.067318					1.648752	0.173848
-0.760238	0.067474					1.649999	0.174095
-0.758991	0.067629					1.651246	0.174342
-0.757744	0.067776					1.652494	0.174589
-0.756496	0.067917					1.653741	0.174836
-0.755249	0.068068					1.654988	0.175082
-0.754002	0.068225					1.656235	0.175329
-0.752755	0.068381					1.657482	0.175576
-0.751508	0.068536					1.658729	0.175823
-0.750261	0.068653					1.659977	0.175823
-0.749013	0.068405					1.661224	0.175823
-0.747766	0.06806					1.662471	0.175823
-0.746519	0.067984					1.663718	0.175823
-0.745272	0.067998					1.664965	0.175823
-0.744025	0.068011					1.666212	0.175823
-0.742778	0.068025					1.667459	0.175823
-0.74153	0.068039					1.668707	0.175823
-0.740283	0.068053					1.669954	0.175823
-0.739036	0.068066					1.671201	0.175823
-0.737789	0.06808					1.672448	0.176069
-0.736542	0.068094					1.673695	0.176314
-0.735295	0.068147					1.674942	0.176559
-0.734047	0.068569					1.67619	0.176805
-0.7328	0.069073					1.677437	0.17705
-0.731553	0.069289					1.678684	0.177296
-0.730306	0.06942					1.679931	0.177541
-0.729059	0.069551					1.681178	0.177786
-0.727812	0.069682					1.682425	0.178032
-0.726564	0.069814					1.683673	0.178277
-0.725317	0.069946					1.68492	0.178277
-0.72407	0.070077					1.686167	0.178277
-0.722823	0.070209					1.687414	0.178277
-0.721576	0.07034					1.688661	0.178277
-0.720329	0.070472					1.689908	0.178277
-0.719081	0.070348					1.691156	0.178277
-0.717834	0.070156					1.692403	0.178277
-0.716587	0.069977					1.69365	0.178277
-0.71534	0.069801					1.694897	0.178277
-0.714093	0.069625					1.696144	0.178277
-0.712846	0.069449					1.697391	0.178521
-0.711599	0.069272					1.698639	0.178765
-0.710351	0.069096					1.699886	0.179009
-0.709104	0.06892					1.701133	0.179253
-0.707857	0.068743					1.70238	0.179496
-0.70661	0.068566					1.703627	0.17974
-0.705363	0.068391					1.704874	0.179984
-0.704116	0.068283					1.706122	0.180228
-0.702868	0.068177					1.707369	0.180472
-0.701621	0.067971					1.708616	0.180716
-0.700374	0.067712					1.709863	0.180958
-0.699127	0.067453					1.71111	0.1812
-0.69788	0.067193					1.712357	0.181442
-0.696633	0.066933					1.713605	0.181685
-0.695385	0.066673					1.714852	0.181927
-0.694138	0.066412					1.716099	0.182169
-0.692891	0.066153					1.717346	0.182411
-0.691644	0.065893					1.718593	0.182654
-0.690397	0.065633					1.71984	0.182896
-0.689149	0.065495					1.721088	0.183138
-0.687902	0.065456					1.722335	0.183138
-0.686655	0.065749					1.723582	0.183138
-0.685408	0.066204					1.724829	0.183138
-0.684161	0.066657					1.726076	0.183138
-0.682914	0.067113					1.727323	0.183138
-0.681666	0.067567					1.728571	0.183138
-0.680419	0.068021					1.729818	0.183138
-0.679172	0.068477					1.731065	0.183138
-0.677925	0.06893					1.732312	0.183138
-0.676678	0.069384					1.733559	0.183138
-0.675431	0.069839					1.734806	0.183379
-0.674183	0.070293					1.736054	0.183619
-0.672936	0.070713					1.737301	0.18386
-0.671689	0.070801					1.738548	0.184101
-0.670442	0.070738					1.739795	0.184341
-0.669195	0.070675					1.741042	0.184582
-0.667948	0.070612					1.742289	0.184823
-0.6667	0.070548					1.743537	0.185063
-0.665453	0.070485					1.744784	0.185304
-0.664206	0.070422					1.746031	0.185544
-0.662959	0.070358					1.747278	0.185544
-0.661712	0.070295					1.748525	0.185544
-0.660465	0.070232					1.749772	0.185544
-0.659218	0.069898					1.75102	0.185544
-0.65797	0.069378					1.752267	0.185544
-0.656723	0.069057					1.753514	0.185544
-0.655476	0.068834					1.754761	0.185544
-0.654229	0.068609					1.756008	0.185544
-0.652982	0.068386					1.757255	0.185544
-0.651735	0.068166					1.758503	0.185544
-0.650487	0.067961					1.75975	0.185783
-0.64924	0.067752					1.760997	0.186022
-0.647993	0.067532					1.762244	0.186261
-0.646746	0.067308					1.763491	0.1865
-0.645499	0.067083					1.764738	0.186739
-0.644252	0.066955					1.765986	0.186978
-0.643004	0.066933					1.767233	0.187217
-0.641757	0.066891					1.76848	0.187456
-0.64051	0.066816					1.769727	0.187695
-0.639263	0.066741					1.770974	0.187934
-0.638016	0.066665					1.772221	0.187934
-0.636769	0.06659					1.773469	0.187934
-0.635521	0.066515					1.774716	0.187934
-0.634274	0.06644					1.775963	0.187934
-0.633027	0.066365					1.77721	0.187934
-0.63178	0.066289					1.778457	0.187934
-0.630533	0.066214					1.779704	0.187934
-0.629286	0.066161					1.780951	0.187934
-0.628038	0.066132					1.782199	0.187934
-0.626791	0.066003					1.783446	0.187934
-0.625544	0.065792					1.784693	0.188171
-0.624297	0.065582					1.78594	0.188409
-0.62305	0.065371					1.787187	0.188646
-0.621803	0.065161					1.788434	0.188883
-0.620555	0.064951					1.789682	0.18912
-0.619308	0.06474					1.790929	0.189358
-0.618061	0.064531					1.792176	0.189595
-0.616814	0.06432					1.793423	0.189832
-0.615567	0.06411					1.79467	0.19007
-0.61432	0.063693					1.795917	0.190307
-0.613072	0.06308					1.797165	0.190307
-0.611825	0.06243					1.798412	0.190307
-0.610578	0.061778					1.799659	0.190307
-0.609331	0.061126					1.800906	0.190307
-0.608084	0.060473					1.802153	0.190307
-0.606837	0.059822					1.8034	0.190307
-0.60559	0.059172					1.804648	0.190307
-0.604342	0.058521					1.805895	0.190307
-0.603095	0.057868					1.807142	0.190307
-0.601848	0.057216					1.808389	0.190307
-0.600601	0.056566					1.809636	0.190542
-0.599354	0.05597					1.810883	0.190778
-0.598107	0.055443					1.812131	0.191014
-0.596859	0.05515					1.813378	0.191249
-0.595612	0.055057					1.814625	0.191485
-0.594365	0.055009					1.815872	0.19172
-0.593118	0.05496					1.817119	0.191956
-0.591871	0.054912					1.818366	0.192191
-0.590623	0.054864					1.819614	0.192427
-0.589376	0.054815					1.820861	0.192662
-0.588129	0.054767					1.822108	0.192662
-0.586882	0.054718					1.823355	0.192662
-0.585635	0.05467					1.824602	0.192662
-0.584388	0.054646					1.825849	0.192662
-0.58314	0.054657					1.827097	0.192662
-0.581893	0.054594					1.828344	0.192662
-0.580646	0.054414					1.829591	0.192662
-0.579399	0.05421					1.830838	0.192662
-0.578152	0.054007					1.832085	0.192662
-0.576905	0.053803					1.833332	0.192662
-0.575657	0.053599					1.83458	0.192896
-0.57441	0.053396					1.835827	0.19313
-0.573163	0.053192					1.837074	0.193364
-0.571916	0.052988					1.838321	0.193598
-0.570669	0.052785					1.839568	0.193832
-0.569422	0.052312					1.840815	0.194065
-0.568174	0.051481					1.842063	0.194299
-0.566927	0.050551					1.84331	0.194533
-0.56568	0.049595					1.844557	0.194767
-0.564433	0.048638					1.845804	0.195001
-0.563186	0.047684					1.847051	0.195233
-0.561939	0.04673					1.848298	0.195465
-0.560691	0.045773					1.849546	0.195697
-0.559444	0.044819					1.850793	0.195929
-0.558197	0.043865					1.85204	0.196161
-0.55695	0.042907					1.853287	0.196393
-0.555703	0.041952					1.854534	0.196625
-0.554456	0.041226					1.855781	0.196857
-0.553208	0.04077					1.857029	0.197089
-0.551961	0.04055					1.858276	0.197321
-0.550714	0.040544					1.859523	0.197321
-0.549467	0.04058					1.86077	0.197321
-0.54822	0.040616					1.862017	0.197321
-0.546973	0.040652					1.863264	0.197321
-0.545726	0.040688					1.864512	0.197321
-0.544478	0.040722					1.865759	0.197321
-0.543231	0.040755					1.867006	0.197321
-0.541984	0.040789					1.868253	0.197321
-0.540737	0.040825					1.8695	0.197321
-0.53949	0.040919					1.870747	0.197321
-0.538243	0.04114					1.871995	0.197551
-0.536995	0.041371					1.873242	0.197782
-0.535748	0.041534					1.874489	0.198012
-0.534501	0.041681					1.875736	0.198242
-0.533254	0.041828					1.876983	0.198472
-0.532007	0.041976					1.87823	0.198703
-0.53076	0.042123					1.879478	0.198933
-0.529512	0.042271					1.880725	0.199163
-0.528265	0.042418					1.881972	0.199394
-0.527018	0.042566					1.883219	0.199624
-0.525771	0.042713					1.884466	0.199624
-0.524524	0.042789					1.885713	0.199624
-0.523277	0.042716					1.886961	0.199624
-0.522029	0.042571					1.888208	0.199624
-0.520782	0.042389					1.889455	0.199624
-0.519535	0.042198					1.890702	0.199624
-0.518288	0.042008					1.891949	0.199624
-0.517041	0.041817					1.893196	0.199624
-0.515794	0.041628					1.894443	0.199624
-0.514546	0.041437					1.895691	0.199624
-0.513299	0.041246					1.896938	0.199852
-0.512052	0.041055					1.898185	0.200081
-0.510805	0.040865					1.899432	0.200309
-0.509558	0.040699					1.900679	0.200538
-0.508311	0.040579					1.901926	0.200766
-0.507063	0.040706					1.903174	0.200994
-0.505816	0.041221					1.904421	0.201223
-0.504569	0.041818					1.905668	0.201451
-0.503322	0.042415					1.906915	0.20168
-0.502075	0.043011					1.908162	0.201908
-0.500828	0.043608					1.909409	0.201908
-0.49958	0.044208					1.910657	0.201908
-0.498333	0.044805					1.911904	0.201908
-0.497086	0.045403					1.913151	0.201908
-0.495839	0.046					1.914398	0.201908
-0.494592	0.046666					1.915645	0.201908
-0.493345	0.04749					1.916892	0.201908
-0.492097	0.048206					1.91814	0.201908
-0.49085	0.048608					1.919387	0.201908
-0.489603	0.048936					1.920634	0.201908
-0.488356	0.049286					1.921881	0.202135
-0.487109	0.049644					1.923128	0.202361
-0.485862	0.050004					1.924375	0.202588
-0.484614	0.050365					1.925623	0.202815
-0.483367	0.050725					1.92687	0.203041
-0.48212	0.051086					1.928117	0.203268
-0.480873	0.051447					1.929364	0.203495
-0.479626	0.051745					1.930611	0.203721
-0.478379	0.051822					1.931858	0.203948
-0.477131	0.051695					1.933106	0.204174
-0.475884	0.051432					1.934353	0.204399
-0.474637	0.051121					1.9356	0.204624
-0.47339	0.050809					1.936847	0.204849
-0.472143	0.050497					1.938094	0.205073
-0.470896	0.050185					1.939341	0.205298
-0.469648	0.049874					1.940589	0.205523
-0.468401	0.049562					1.941836	0.205748
-0.467154	0.04925					1.943083	0.205972
-0.465907	0.048939					1.94433	0.206197
-0.46466	0.04869					1.945577	0.206422
-0.463413	0.048653					1.946824	0.206422
-0.462165	0.04882					1.948072	0.206422
-0.460918	0.049145					1.949319	0.206422
-0.459671	0.049525					1.950566	0.206422
-0.458424	0.049906					1.951813	0.206422
-0.457177	0.050286					1.95306	0.206422
-0.45593	0.050666					1.954307	0.206422
-0.454682	0.051046					1.955555	0.206422
-0.453435	0.051427					1.956802	0.206422
-0.452188	0.051808					1.958049	0.206422
-0.450941	0.052188					1.959296	0.206645
-0.449694	0.052564					1.960543	0.206868
-0.448447	0.052924					1.96179	0.207091
-0.447199	0.053252					1.963038	0.207314
-0.445952	0.053531					1.964285	0.207536
-0.444705	0.053794					1.965532	0.207759
-0.443458	0.054056					1.966779	0.207982
-0.442211	0.054318					1.968026	0.208205
-0.440964	0.054581					1.969273	0.208428
-0.439716	0.054842					1.970521	0.208651
-0.438469	0.055101					1.971768	0.208651
-0.437222	0.055347					1.973015	0.208651
-0.435975	0.055584					1.974262	0.208651
-0.434728	0.05581					1.975509	0.208651
-0.433481	0.05584					1.976756	0.208651
-0.432234	0.05568					1.978004	0.208651
-0.430986	0.055361					1.979251	0.208651
-0.429739	0.054912					1.980498	0.208651
-0.428492	0.054464					1.981745	0.208651
-0.427245	0.054017					1.982992	0.208651
-0.425998	0.053568					1.984239	0.208872
-0.424751	0.053119					1.985487	0.209093
-0.423503	0.052671					1.986734	0.209314
-0.422256	0.052222					1.987981	0.209535
-0.421009	0.051773					1.989228	0.209756
-0.419762	0.051267					1.990475	0.209977
-0.418515	0.050453					1.991722	0.210198
-0.417268	0.049433					1.99297	0.210419
-0.41602	0.048634					1.994217	0.21064
-0.414773	0.048016					1.995464	0.210861
-0.413526	0.047394					1.996711	0.210861
-0.412279	0.046772					1.997958	0.210861
-0.411032	0.046154					1.999205	0.210861
-0.409785	0.045529					2.000452	0.210861
-0.408537	0.04491					2.0017	0.210861
-0.40729	0.044291					2.002947	0.210861
-0.406043	0.043667					2.004194	0.210861
-0.404796	0.04313					2.005441	0.210861
-0.403549	0.043017					2.006688	0.210861
-0.402302	0.043305					2.007935	0.210861
-0.401054	0.043381					2.009183	0.21108
-0.399807	0.043294					2.01043	0.211299
-0.39856	0.043207					2.011677	0.211518
-0.397313	0.04312					2.012924	0.211737
-0.396066	0.043032					2.014171	0.211956
-0.394819	0.042945					2.015418	0.212176
-0.393571	0.042858					2.016666	0.212395
-0.392324	0.04277					2.017913	0.212614
-0.391077	0.042684					2.01916	0.212833
-0.38983	0.042575					2.020407	0.213052
-0.388583	0.04231					2.021654	0.213269
-0.387336	0.041777					2.022901	0.213486
-0.386088	0.04126					2.024149	0.213704
-0.384841	0.040763					2.025396	0.213921
-0.383594	0.040298					2.026643	0.214138
-0.382347	0.039837					2.02789	0.214355
-0.3811	0.039333					2.029137	0.214572
-0.379853	0.038829					2.030384	0.214789
-0.378605	0.038324					2.031632	0.215007
-0.377358	0.037819					2.032879	0.215224
-0.376111	0.037314					2.034126	0.215224
-0.374864	0.036814					2.035373	0.215224
-0.373617	0.036413					2.03662	0.215224
-0.37237	0.036301					2.037867	0.215224
-0.371122	0.036388					2.039115	0.215224
-0.369875	0.036655					2.040362	0.215224
-0.368628	0.036921					2.041609	0.215224
-0.367381	0.037187					2.042856	0.215224
-0.366134	0.037454					2.044103	0.215224
-0.364887	0.03772					2.04535	0.215224
-0.363639	0.037987					2.046598	0.215439
-0.362392	0.038252					2.047845	0.215654
-0.361145	0.038519					2.049092	0.21587
-0.359898	0.038782					2.050339	0.216085
-0.358651	0.038994					2.051586	0.2163
-0.357404	0.03911					2.052833	0.216515
-0.356156	0.039535					2.054081	0.216731
-0.354909	0.040228					2.055328	0.216946
-0.353662	0.040924					2.056575	0.217161
-0.352415	0.04162					2.057822	0.217377
-0.351168	0.042317					2.059069	0.217377
-0.349921	0.04301					2.060316	0.217377
-0.348674	0.043705					2.061564	0.217377
-0.347426	0.044402					2.062811	0.217377
-0.346179	0.045097					2.064058	0.217377
-0.344932	0.045794					2.065305	0.217377
-0.343685	0.046527					2.066552	0.217377
-0.342438	0.047287					2.067799	0.217377
-0.341191	0.047636					2.069047	0.217377
-0.339943	0.047494					2.070294	0.217377
-0.338696	0.047352					2.071541	0.21759
-0.337449	0.047211					2.072788	0.217803
-0.336202	0.047069					2.074035	0.218017
-0.334955	0.046928					2.075282	0.21823
-0.333708	0.046786					2.07653	0.218443
-0.33246	0.046645					2.077777	0.218656
-0.331213	0.046507					2.079024	0.21887
-0.329966	0.046381					2.080271	0.219083
-0.328719	0.046289					2.081518	0.219296
-0.327472	0.046571					2.082765	0.21951
-0.326225	0.046951					2.084013	0.219721
-0.324977	0.047685					2.08526	0.219933
-0.32373	0.048425					2.086507	0.220144
-0.322483	0.049165					2.087754	0.220355
-0.321236	0.049903					2.089001	0.220567
-0.319989	0.050643					2.090248	0.220778
-0.318742	0.051382					2.091496	0.220989
-0.317494	0.052123					2.092743	0.221201
-0.316247	0.052863					2.09399	0.221412
-0.315	0.053601					2.095237	0.221624
-0.313753	0.054247					2.096484	0.221624
-0.312506	0.054047					2.097731	0.221624
-0.311259	0.053771					2.098979	0.221624
-0.310011	0.053195					2.100226	0.221624
-0.308764	0.052619					2.101473	0.221624
-0.307517	0.052046					2.10272	0.221624
-0.30627	0.051469					2.103967	0.221624
-0.305023	0.050892					2.105214	0.221624
-0.303776	0.05032					2.106462	0.221624
-0.302528	0.049742					2.107709	0.221624
-0.301281	0.049168					2.108956	0.221833
-0.300034	0.048591					2.110203	0.222043
-0.298787	0.048063					2.11145	0.222252
-0.29754	0.047842					2.112697	0.222461
-0.296293	0.047661					2.113944	0.222671
-0.295045	0.047624					2.115192	0.22288
-0.293798	0.047587					2.116439	0.22309
-0.292551	0.04755					2.117686	0.223299
-0.291304	0.047513					2.118933	0.223509
-0.290057	0.047476					2.12018	0.223718
-0.28881	0.047439					2.121427	0.223925
-0.287562	0.047402					2.122675	0.224133
-0.286315	0.047365					2.123922	0.22434
-0.285068	0.047328					2.125169	0.224548
-0.283821	0.047263					2.126416	0.224755
-0.282574	0.046725					2.127663	0.224963
-0.281327	0.046158					2.12891	0.22517
-0.280079	0.045503					2.130158	0.225378
-0.278832	0.044851					2.131405	0.225585
-0.277585	0.044215					2.132652	0.225793
-0.276338	0.043636					2.133899	0.225793
-0.275091	0.043003					2.135146	0.225793
-0.273844	0.042351					2.136393	0.225793
-0.272596	0.041696					2.137641	0.225793
-0.271349	0.04104					2.138888	0.225793
-0.270102	0.040386					2.140135	0.225793
-0.268855	0.039731					2.141382	0.225793
-0.267608	0.039578					2.142629	0.225793
-0.266361	0.039443					2.143876	0.225793
-0.265113	0.038951					2.145124	0.225793
-0.263866	0.038424					2.146371	0.225998
-0.262619	0.037896					2.147618	0.226204
-0.261372	0.037366					2.148865	0.226409
-0.260125	0.036837					2.150112	0.226615
-0.258878	0.036309					2.151359	0.22682
-0.25763	0.03578					2.152607	0.227026
-0.256383	0.035253					2.153854	0.227231
-0.255136	0.034724					2.155101	0.227437
-0.253889	0.034194					2.156348	0.227642
-0.252642	0.033652					2.157595	0.227848
-0.251395	0.033193					2.158842	0.227848
-0.250147	0.033525					2.16009	0.227848
-0.2489	0.033919					2.161337	0.227848
-0.247653	0.034313					2.162584	0.227848
-0.246406	0.034704					2.163831	0.227848
-0.245159	0.035099					2.165078	0.227848
-0.243912	0.035493					2.166325	0.227848
-0.242665	0.035886					2.167573	0.227848
-0.241417	0.036279					2.16882	0.227848
-0.24017	0.036675					2.170067	0.227848
-0.238923	0.037069					2.171314	0.228051
-0.237676	0.03726					2.172561	0.228255
-0.236429	0.037405					2.173808	0.228458
-0.235182	0.037248					2.175056	0.228662
-0.233934	0.037073					2.176303	0.228865
-0.232687	0.036898					2.17755	0.229069
-0.23144	0.036723					2.178797	0.229272
-0.230193	0.036548					2.180044	0.229476
-0.228946	0.036373					2.181291	0.229679
-0.227699	0.036198					2.182539	0.229883
-0.226451	0.036023					2.183786	0.229883
-0.225204	0.035848					2.185033	0.229883
-0.223957	0.035684					2.18628	0.229883
-0.22271	0.035352					2.187527	0.229883
-0.221463	0.034969					2.188774	0.229883
-0.220216	0.03497					2.190022	0.229883
-0.218968	0.035078					2.191269	0.229883
-0.217721	0.035185					2.192516	0.229883
-0.216474	0.035293					2.193763	0.229883
-0.215227	0.035402					2.19501	0.229883
-0.21398	0.03551					2.196257	0.229883
-0.212733	0.035618					2.197505	0.229883
-0.211485	0.035726					2.198752	0.229883
-0.210238	0.035834					2.199999	0.229883
-0.208991	0.035942					2.201246	0.229883
-0.207744	0.03621					2.202493	0.229883
-0.206497	0.036517					2.20374	0.229883
-0.20525	0.036374					2.204988	0.229883
-0.204002	0.036122					2.206235	0.229883
-0.202755	0.035871					2.207482	0.229883
-0.201508	0.035619					2.208729	0.230287
-0.200261	0.035367					2.209976	0.230692
-0.199014	0.035116					2.211223	0.231096
-0.197767	0.034865					2.212471	0.2315
-0.196519	0.034614					2.213718	0.231905
-0.195272	0.034362					2.214965	0.232309
-0.194025	0.034111					2.216212	0.232713
-0.192778	0.033909					2.217459	0.233117
-0.191531	0.033717					2.218706	0.233522
-0.190284	0.033539					2.219954	0.233926
-0.189036	0.033366					2.221201	0.233926
-0.187789	0.03319					2.222448	0.233926
-0.186542	0.033016					2.223695	0.233926
-0.185295	0.032841					2.224942	0.233926
-0.184048	0.032667					2.226189	0.233926
-0.182801	0.032493					2.227436	0.233926
-0.181553	0.032318					2.228684	0.233926
-0.180306	0.032144					2.229931	0.233926
-0.179059	0.03197					2.231178	0.233926
-0.177812	0.031834					2.232425	0.233926
-0.176565	0.031717					2.233672	0.233926
-0.175318	0.031786					2.234919	0.233926
-0.17407	0.031885					2.236167	0.233926
-0.172823	0.031985					2.237414	0.233926
-0.171576	0.032085					2.238661	0.233926
-0.170329	0.032176					2.239908	0.233926
-0.169082	0.032268					2.241155	0.233926
-0.167835	0.032366					2.242402	0.233926
-0.166587	0.032465					2.24365	0.233926
-0.16534	0.032565					2.244897	0.233926
-0.164093	0.032665					2.246144	0.234322
-0.162846	0.032706					2.247391	0.234719
-0.161599	0.032682					2.248638	0.235115
-0.160352	0.032794					2.249885	0.235511
-0.159104	0.03297					2.251133	0.235907
-0.157857	0.033146					2.25238	0.236304
-0.15661	0.033323					2.253627	0.2367
-0.155363	0.033499					2.254874	0.237096
-0.154116	0.033675					2.256121	0.237492
-0.152869	0.033851					2.257368	0.237889
-0.151621	0.034028					2.258616	0.237889
-0.150374	0.034204					2.259863	0.237889
-0.149127	0.03438					2.26111	0.237889
-0.14788	0.034719					2.262357	0.237889
-0.146633	0.03523					2.263604	0.237889
-0.145386	0.035637					2.264851	0.237889
-0.144138	0.03599					2.266099	0.237889
-0.142891	0.036343					2.267346	0.237889
-0.141644	0.036695					2.268593	0.237889
-0.140397	0.037051					2.26984	0.237889
-0.13915	0.037405					2.271087	0.237889
-0.137902	0.037759					2.272334	0.237889
-0.136655	0.038112					2.273582	0.237889
-0.135408	0.038465					2.274829	0.237889
-0.134161	0.038818					2.276076	0.237889
-0.132914	0.039264					2.277323	0.237889
-0.131667	0.039831					2.27857	0.237889
-0.13042	0.040381					2.279817	0.237889
-0.129173	0.040919					2.281065	0.237889
-0.127925	0.041456					2.282312	0.237889
-0.126678	0.041992					2.283559	0.238277
-0.125431	0.04253					2.284806	0.238665
-0.124184	0.043068					2.286053	0.239053
-0.122937	0.043605					2.2873	0.239442
-0.12169	0.044142					2.288548	0.23983
-0.120442	0.044679					2.289795	0.240218
-0.119195	0.045215					2.291042	0.240606
-0.117948	0.045533					2.292289	0.240994
-0.116701	0.045495					2.293536	0.241383
-0.115454	0.04533					2.294783	0.241771
-0.114207	0.045134					2.296031	0.241771
-0.112959	0.044929					2.297278	0.241771
-0.111712	0.044726					2.298525	0.241771
-0.110465	0.044522					2.299772	0.241771
-0.109218	0.044318					2.301019	0.241771
-0.107971	0.044115					2.302266	0.241771
-0.106724	0.043911					2.303514	0.241771
-0.105476	0.043708					2.304761	0.241771
-0.104229	0.043505					2.306008	0.241771
-0.102982	0.043407					2.307255	0.241771
-0.101735	0.043623					2.308502	0.241771
-0.100488	0.044043					2.309749	0.241771
-0.099241	0.044529					2.310997	0.241771
-0.097993	0.045036					2.312244	0.241771
-0.096746	0.045544					2.313491	0.241771
-0.095499	0.046051					2.314738	0.241771
-0.094252	0.046557					2.315985	0.241771
-0.093005	0.047064					2.317232	0.241771
-0.091758	0.047572					2.31848	0.241771
-0.09051	0.048078					2.319727	0.241771
-0.089263	0.048587					2.320974	0.242151
-0.088016	0.049023					2.322221	0.242531
-0.086769	0.049146					2.323468	0.242911
-0.085522	0.04897					2.324715	0.243291
-0.084275	0.048618					2.325963	0.243672
-0.083027	0.048213					2.32721	0.244052
-0.08178	0.047809					2.328457	0.244432
-0.080533	0.047404					2.329704	0.244812
-0.079286	0.047					2.330951	0.245192
-0.078039	0.046596					2.332198	0.245572
-0.076792	0.046191					2.333445	0.245572
-0.075544	0.045785					2.334693	0.245572
-0.074297	0.045382					2.33594	0.245572
-0.07305	0.044987					2.337187	0.245572
-0.071803	0.044671					2.338434	0.245572
-0.070556	0.044309					2.339681	0.245572
-0.069309	0.043824					2.340928	0.245572
-0.068061	0.043301					2.342176	0.245572
-0.066814	0.042778					2.343423	0.245572
-0.065567	0.042253					2.34467	0.245572
-0.06432	0.041747					2.345917	0.245572
-0.063073	0.041269					2.347164	0.245572
-0.061826	0.040776					2.348411	0.245572
-0.060578	0.040257					2.349659	0.245572
-0.059331	0.039734					2.350906	0.245572
-0.058084	0.03921					2.352153	0.245572
-0.056837	0.038749					2.3534	0.245572
-0.05559	0.038494					2.354647	0.245572
-0.054343	0.038592					2.355894	0.245572
-0.053095	0.038884					2.357142	0.245572
-0.051848	0.039176					2.358389	0.245944
-0.050601	0.039469					2.359636	0.246317
-0.049354	0.039761					2.360883	0.246689
-0.048107	0.040052					2.36213	0.247061
-0.04686	0.040344					2.363377	0.247433
-0.045612	0.040636					2.364625	0.247805
-0.044365	0.040928					2.365872	0.248177
-0.043118	0.04122					2.367119	0.248549
-0.041871	0.041433					2.368366	0.248922
-0.040624	0.041477					2.369613	0.249294
-0.039376	0.041218					2.37086	0.249294
-0.038129	0.040778					2.372108	0.249294
-0.036882	0.040338					2.373355	0.249294
-0.035635	0.039898					2.374602	0.249294
-0.034388	0.039459					2.375849	0.249294
-0.033141	0.039019					2.377096	0.249294
-0.031893	0.03858					2.378343	0.249294
-0.030646	0.038141					2.379591	0.249294
-0.029399	0.037701					2.380838	0.249294
-0.028152	0.03726					2.382085	0.249294
-0.026905	0.036892					2.383332	0.249658
-0.025658	0.036645					2.384579	0.250022
-0.02441	0.036695					2.385826	0.250386
-0.023163	0.036928					2.387074	0.25075
-0.021916	0.037161					2.388321	0.251114
-0.020669	0.037394					2.389568	0.251478
-0.019422	0.037627					2.390815	0.251843
-0.018175	0.03786					2.392062	0.252207
-0.016928	0.015739					2.393309	0.252571
-0.015681	0.00037					2.394557	0.252935
-0.014433	0.000603					2.395804	0.252935
-0.013186	0.000836					2.397051	0.252935
-0.011939	0.001189					2.398298	0.252935
-0.010692	0.001605					2.399545	0.252935
-0.009445	0.00196					2.400792	0.252935
-0.008198	0.002277					2.40204	0.252935
-0.00695	0.002608					2.403287	0.252935
-0.005703	0.002941					2.404534	0.252935
-0.004456	0.003274					2.405781	0.252935
-0.003209	0.003606					2.407028	0.252935
-0.001962	0.003937					2.408275	0.252935
-0.000715	0.004268					2.409523	0.252935
0.000533	0.004601					2.41077	0.252935
0.00178	0.004933					2.412017	0.252935
0.003027	0.005283					2.413264	0.252935
0.004274	0.005658					2.414511	0.252935
0.005521	0.005982					2.415758	0.252935
0.006768	0.006235					2.417006	0.252935
0.008016	0.00648					2.418253	0.252935
0.009263	0.006725					2.4195	0.252935
0.01051	0.00697					2.420747	0.253291
0.011757	0.030728					2.421994	0.253647
0.013004	0.083177					2.423241	0.254004
0.014251	0.091975					2.424489	0.25436
0.015499	0.092243					2.425736	0.254716
0.016746	0.093509					2.426983	0.255072
0.017993	0.094794					2.42823	0.255428
0.01924	0.095909					2.429477	0.255784
0.020487	0.09692					2.430724	0.256141
0.021734	0.097847					2.431972	0.256497
0.022982	0.098714					2.433219	0.256497
0.024229	0.099526					2.434466	0.256497
0.025476	0.1003					2.435713	0.256497
0.026723	0.100715					2.43696	0.256497
0.02797	0.100938					2.438207	0.256497
0.029217	0.100978					2.439455	0.256497
0.030465	0.100989					2.440702	0.256497
0.031712	0.101					2.441949	0.256497
0.032959	0.101011					2.443196	0.256497
0.034206	0.101022					2.444443	0.256497
0.035453	0.101032					2.44569	0.256497
0.0367	0.101043					2.446937	0.256497
0.037948	0.101053					2.448185	0.256497
0.039195	0.101063					2.449432	0.256497
0.040442	0.101074					2.450679	0.256497
0.041689	0.100616					2.451926	0.256497
0.042936	0.099872					2.453173	0.256497
0.044183	0.099146					2.45442	0.256497
0.045431	0.098439					2.455668	0.256497
0.046678	0.097728					2.456915	0.256497
0.047925	0.09702					2.458162	0.256845
0.049172	0.096312					2.459409	0.257193
0.050419	0.095603					2.460656	0.257542
0.051666	0.094895					2.461903	0.25789
0.052914	0.094188					2.463151	0.258238
0.054161	0.093477					2.464398	0.258587
0.055408	0.09277					2.465645	0.258935
0.056655	0.091713					2.466892	0.259283
0.057902	0.090406					2.468139	0.259631
0.05915	0.088991					2.469386	0.25998
0.060397	0.087542					2.470634	0.25998
0.061644	0.086091					2.471881	0.25998
0.062891	0.084642					2.473128	0.25998
0.064138	0.083189					2.474375	0.25998
0.065385	0.081742					2.475622	0.25998
0.066633	0.080289					2.476869	0.25998
0.06788	0.078851					2.478117	0.25998
0.069127	0.077412					2.479364	0.25998
0.070374	0.075968					2.480611	0.25998
0.071621	0.074657					2.481858	0.25998
0.072868	0.073451					2.483105	0.26032
0.074116	0.071982					2.484352	0.260661
0.075363	0.070277					2.4856	0.261001
0.07661	0.068513					2.486847	0.261342
0.077857	0.066753					2.488094	0.261682
0.079104	0.064998					2.489341	0.262022
[truncated: 29,078 more rows]
