# Supplementary material for: Conformational dynamics and allosteric modulation of the SARS-CoV-2 spike
Source: eLife. 2022 Mar 24;11:e75433. doi: 10.7554/eLife.75433 (PMC8963877; doi:10.7554/eLife.75433)
Supplement: Figure 1—figure supplement 2—source data 1. [file elife-75433-fig1-figsupp2-data1.zip › Figure 1-supplement 2 - source data.txt]

2G12	1A9	4A8	CR3022	S309	REGN10987	MAb362IgA1	MAb362IgG	Tagged-2G12	Tagged-1A9	Tagged-4A8	Tagged-CR3022	Tagged-S309	Tagged-REGN10987	Tagged-MAb362IgA1	Tagged-MAb362IgG
1.00782560	0.97800701	1.04818304	1.08761805	1.07163944	1.03150912	1.22714313	0.90623968	0.75740637	0.59264305	0.97994616	0.95933893	0.81775241	0.81840796	0.72647786	1.11720040
1.15092230	1.11463605	0.99892328	1.08761805	1.10942728	0.97844113	0.90553127	1.02112909	0.75405254	0.65687038	1.15356662	0.84129066	0.69021846	0.45024876	0.62611671	1.09144932
0.94689771	0.91494745	1.01103634	0.96642183	0.94764810	1.01160862	1.14845086	0.94981842	0.60145333	0.57454262	0.70699865	0.89165792	0.77051761	0.84494196	0.69340430	1.08550677
1.03409726	1.07493188	0.97469717	1.00104932	1.02322377	0.96683250	0.83596274	1.06470782	0.55673561	0.64694434	0.86285330	0.78934942	0.66896280	0.47180763	0.58277894	1.04588973
0.89714925	0.86998832	0.98842530	0.91448059	0.88624287	1.05140962	1.10226193	0.97358864	0.57909447	0.54534838	0.56729475	0.80430220	0.71029325	0.83665008	0.64778559	1.05480357
0.96310788	1.04748930	0.97873486	0.94281217	0.96181854	0.96019900	0.78065007	1.08451634	0.55673561	0.62008564	0.62947510	0.72245540	0.65006888	0.46683250	0.54514351	1.00132057
