# Supplementary material for: Conformational dynamics and allosteric modulation of the SARS-CoV-2 spike
Source: eLife. 2022 Mar 24;11:e75433. doi: 10.7554/eLife.75433 (PMC8963877; doi:10.7554/eLife.75433)
Supplement: Figure 2—source data 1. [file elife-75433-fig2-data1.zip]

Archive with 7 entries (6 files):
- Figure 2- source data 2C.txt
- __MACOSX/
- __MACOSX/._Figure 2- source data 2C.txt
- Figure 2- source data 2B.txt
- __MACOSX/._Figure 2- source data 2B.txt
- Figure 2- source data 2C Kd calculation.txt
- __MACOSX/._Figure 2- source data 2C Kd calculation.txt
