# Supplementary material for: Conformational dynamics and allosteric modulation of the SARS-CoV-2 spike
Source: eLife. 2022 Mar 24;11:e75433. doi: 10.7554/eLife.75433 (PMC8963877; doi:10.7554/eLife.75433)
Supplement: Figure 2—source data 1. [file elife-75433-fig2-data1.zip › Figure 2- source data 2C.txt]

S (nM)	D614	D614	D614	D614	D614	D614	D614	D614	D614	D614	D614	D614	D614	D614	D614	D614	D614	D614	D614	D614	D614	D614	D614	D614	D614	D614	D614	D614	D614	D614	D614	D614	D614	D614	D614	D614	D614	D614	D614	D614	D614	D614	D614	D614	D614	D614	D614	D614	D614
0.1	0.1	0.1	0.0	0.0	0.1	4.3e-002	5.5e-004	0.1	0.2	0.2	0.2	0.1	0.1	4.9e-002	0.3	0.6	0.5	0.1	0.2	0.3	0.2	0.1	0.2	1.9e-002	0.2	8.7e-003	0.1	0.1	0.5	0.2	0.2	0.1	0.2	2.7e-004	8.2e-003	0.1	0.1	0.0	1.1e-003	0.0	5.5e-004	2.7e-004	0.0	0.0	0.0
1.0	0.5	0.5	0.5	0.5	0.4	0.4	0.3	0.4	0.7	0.5	0.3	0.3	0.5	0.5	0.3	0.6	0.6	0.5	0.5	0.3	0.2	0.6	0.7	0.5	0.4	0.3	0.4	0.1	0.1	0.2	0.2	0.2	0.3	0.3	0.1	0.1	2.3e-002	0.3	0.2	0.4	0.7	0.2	0.1	0.2	0.1	0.2	0.1	0.2	0.1
10.0	0.7	0.9	0.7	0.6	0.5	0.7	0.6	0.6	0.5	0.5	0.5	0.5	0.8	0.6	0.4	0.6	0.7	0.9	0.4	0.5	0.4	0.5	0.4	0.8	0.7	0.5	0.6	0.5	0.3	0.6	0.5	0.2	0.6	0.4	0.3	0.4	0.4	0.2	0.5	0.6	0.6	0.4	0.5	0.3	0.6	0.4	0.5	0.4	0.6
25.0	0.7	0.4	0.3	0.6	0.4	0.4	0.6	0.4	0.3	0.5	0.3	2.0	0.4	0.2	0.2	0.4	0.5	0.5	0.6	0.4	0.4	0.5	0.6	0.4	0.6	1.3	0.6	0.7	0.7	0.6	0.8	0.3	0.4	0.3	0.6	0.4	0.5	0.5	0.5	0.4	0.7	0.4	0.5	0.7	0.3	0.2	0.6	0.4	0.3
50.0	2.3	0.1	0.1	0.1	1.8	0.3	0.2	0.0	0.0	0.0	0.9	0.7	0.6	0.6	1.0	0.6	0.5	0.4	0.3	0.5	0.8	0.5	0.5	0.4	2.5	0.3	0.6	0.5	0.6	0.5	0.8	0.7	0.4	0.4	0.6	0.4	1.5	1.0	0.7	1.3	0.7	0.8	1.1	0.4	0.6	0.4	0.5	0.5	1.4
100.0	2.5	0.4	0.5	0.4	0.4	0.3	0.3	0.3	0.3	0.7	1.1	0.8	0.9	0.9	1.4	1.2	0.9	1.2	1.2	0.8	0.9	0.8	0.8	2.2	0.9	0.9	1.0	0.8	0.6	1.1	0.8	0.9	1.1	0.9	1.3	1.1	0.6	0.2	0.8	1.1	0.5	0.6	0.4	0.9	0.5	0.7	0.8	0.4	0.3
200.0	1.1	0.7	0.8	0.6	0.6	0.6	0.4	0.4	0.4	0.3	1.2	1.2	1.3	1.4	1.3	1.2	1.3	1.3	1.4	1.3	1.3	1.3	1.0	1.3	1.1	1.6	1.5	1.1	1.3	1.5	1.7	1.2	1.3	1.8	1.4	0.7	0.7	0.5	0.8	0.8	0.6	0.7	0.5	1.2	0.8	0.7	0.5	0.8	0.6
[truncated: 251 more columns]
