# Supplementary material for: Conformational dynamics and allosteric modulation of the SARS-CoV-2 spike
Source: eLife. 2022 Mar 24;11:e75433. doi: 10.7554/eLife.75433 (PMC8963877; doi:10.7554/eLife.75433)
Supplement: Figure 2—source data 1. [file elife-75433-fig2-data1.zip › Figure 2- source data 2B.txt]

Time (ms)	ACE	ACE	ACE2 (fit curve)	ACE2 (fit curve)	ACE2 + S	ACE2 + S	ACE2 + S (fit curve)	ACE2 + S (fit curve)
0.000090	1.8514	0.0197	1.6027		0.9244	0.0220	1.2539
0.000180	1.5065	0.0108	1.5423		1.4801	0.0119	1.2471
0.000270	1.4056	0.0086	1.4883		1.3370	0.0090	1.2405
0.000360	1.3595	0.0070	1.4399		1.3404	0.0083	1.2340
0.000450	1.3159	0.0067	1.3966		1.2500	0.0070	1.2277
0.000540	1.2943	0.0067	1.3579		1.2817	0.0070	1.2215
0.000630	1.2668	0.0057	1.3233		1.2101	0.0058	1.2155
0.000720	1.2559	0.0057	1.2922		1.2440	0.0066	1.2096
0.000810	1.2357	0.0059	1.2645		1.1745	0.0047	1.2038
0.000900	1.2255	0.0051	1.2396		1.2094	0.0058	1.1982
0.000990	1.2104	0.0046	1.2173		1.1563	0.0048	1.1927
0.001080	1.2028	0.0045	1.1974		1.1875	0.0042	1.1873
0.001170	1.1930	0.0040	1.1795		1.1526	0.0046	1.1820
0.001260	1.1879	0.0045	1.1635		1.1731	0.0045	1.1768
0.001350	1.1737	0.0042	1.1492		1.1381	0.0041	1.1718
0.001440	1.1734	0.0042	1.1363		1.1532	0.0046	1.1669
0.001620	1.1603	0.0038	1.1145		1.1306	0.0036	1.1574
0.001800	1.1504	0.0038	1.0969		1.1243	0.0035	1.1483
0.001980	1.1378	0.0029	1.0827		1.1161	0.0031	1.1396
0.002160	1.1300	0.0033	1.0713		1.1036	0.0029	1.1313
0.002340	1.1212	0.0031	1.0620		1.1034	0.0034	1.1233
0.002520	1.1166	0.0027	1.0545		1.0989	0.0028	1.1157
0.002700	1.1108	0.0025	1.0484		1.0885	0.0026	1.1085
0.002880	1.1048	0.0030	1.0433		1.0828	0.0021	1.1015
0.003240	1.0927	0.0025	1.0358		1.0760	0.0023	1.0886
0.003600	1.0834	0.0019	1.0307		1.0682	0.0021	1.0767
0.003960	1.0754	0.0019	1.0269		1.0593	0.0017	1.0658
0.004320	1.0679	0.0015	1.0242		1.0567	0.0016	1.0559
0.004680	1.0601	0.0015	1.0220		1.0470	0.0017	1.0468
0.005040	1.0549	0.0017	1.0203		1.0442	0.0015	1.0384
0.005400	1.0491	0.0013	1.0188		1.0387	0.0016	1.0307
0.005760	1.0460	0.0016	1.0174		1.0354	0.0014	1.0237
0.006480	1.0353	0.0015	1.0150		1.0282	0.0009	1.0113
0.007200	1.0272	0.0014	1.0127		1.0220	0.0011	1.0009
0.007920	1.0190	0.0009	1.0106		1.0148	0.0008	0.9920
0.008640	1.0135	0.0009	1.0084		1.0096	0.0009	0.9845
0.009360	1.0062	0.0011	1.0063		1.0045	0.0009	0.9780
0.010080	1.0000	0.0000	1.0042		1.0000	0.0000	0.9725
0.010800	0.9963	0.0010	1.0021		0.9961	0.0006	0.9677
0.011520	0.9923	0.0009	1.0001		0.9918	0.0008	0.9635
0.012960	0.9835	0.0009	0.9959		0.9862	0.0008	0.9567
0.014400	0.9742	0.0008	0.9918		0.9792	0.0011	0.9513
0.015840	0.9671	0.0008	0.9878		0.9731	0.0012	0.9468
0.017280	0.9610	0.0010	0.9837		0.9682	0.0012	0.9431
0.018720	0.9544	0.0011	0.9797		0.9631	0.0013	0.9399
0.020160	0.9481	0.0010	0.9757		0.9573	0.0015	0.9370
0.021600	0.9419	0.0013	0.9718		0.9533	0.0014	0.9343
0.023040	0.9374	0.0012	0.9679		0.9489	0.0017	0.9318
0.025920	0.9317	0.0013	0.9601		0.9447	0.0016	0.9271
0.028800	0.9216	0.0016	0.9525		0.9366	0.0017	0.9226
0.031680	0.9122	0.0017	0.9450		0.9292	0.0019	0.9183
0.034560	0.9032	0.0019	0.9376		0.9228	0.0020	0.9141
0.037440	0.8950	0.0020	0.9303		0.9158	0.0021	0.9100
0.040320	0.8863	0.0022	0.9231		0.9093	0.0023	0.9059
0.043200	0.8778	0.0023	0.9161		0.9034	0.0024	0.9019
0.046080	0.8704	0.0025	0.9091		0.8968	0.0025	0.8979
0.051840	0.8555	0.0029	0.8954		0.8864	0.0028	0.8900
0.057600	0.8418	0.0033	0.8821		0.8755	0.0030	0.8823
0.063360	0.8292	0.0033	0.8692		0.8655	0.0032	0.8748
0.069120	0.8170	0.0036	0.8566		0.8564	0.0035	0.8674
0.074880	0.8051	0.0038	0.8444		0.8471	0.0037	0.8602
0.080640	0.7939	0.0041	0.8325		0.8384	0.0038	0.8531
0.086400	0.7834	0.0043	0.8209		0.8300	0.0041	0.8461
0.092160	0.7735	0.0044	0.8096		0.8221	0.0042	0.8393
0.103680	0.7540	0.0047	0.7878		0.8069	0.0045	0.8261
0.115200	0.7362	0.0051	0.7672		0.7928	0.0049	0.8134
0.126720	0.7189	0.0053	0.7475		0.7796	0.0052	0.8011
0.138240	0.7028	0.0056	0.7287		0.7670	0.0054	0.7893
0.149760	0.6873	0.0059	0.7108		0.7551	0.0057	0.7779
0.161280	0.6731	0.0061	0.6937		0.7440	0.0058	0.7669
0.172800	0.6594	0.0064	0.6773		0.7329	0.0060	0.7563
0.184320	0.6460	0.0065	0.6616		0.7229	0.0062	0.7461
0.207360	0.6214	0.0068	0.6323		0.7037	0.0066	0.7265
0.230400	0.5988	0.0072	0.6052		0.6856	0.0070	0.7082
0.253440	0.5784	0.0074	0.5802		0.6688	0.0073	0.6910
0.276480	0.5594	0.0076	0.5570		0.6535	0.0076	0.6748
0.299520	0.5411	0.0079	0.5355		0.6390	0.0079	0.6595
0.322560	0.5239	0.0081	0.5155		0.6256	0.0080	0.6451
0.345600	0.5081	0.0082	0.4968		0.6127	0.0083	0.6314
0.368640	0.4929	0.0084	0.4793		0.6011	0.0085	0.6185
0.414720	0.4657	0.0085	0.4474		0.5784	0.0088	0.5944
0.460800	0.4406	0.0086	0.4193		0.5582	0.0091	0.5726
0.506880	0.4178	0.0087	0.3941		0.5400	0.0093	0.5527
0.552960	0.3972	0.0088	0.3716		0.5230	0.0096	0.5345
0.599040	0.3784	0.0088	0.3513		0.5074	0.0098	0.5177
0.645120	0.3610	0.0089	0.3329		0.4928	0.0100	0.5022
0.691200	0.3448	0.0089	0.3162		0.4793	0.0101	0.4878
0.737280	0.3297	0.0089	0.3009		0.4663	0.0103	0.4744
0.829440	0.3031	0.0087	0.2740		0.4437	0.0105	0.4502
0.921600	0.2793	0.0085	0.2510		0.4235	0.0106	0.4289
1.013760	0.2585	0.0084	0.2313		0.4053	0.0107	0.4099
1.105920	0.2398	0.0081	0.2142		0.3894	0.0108	0.3929
1.198080	0.2236	0.0077	0.1991		0.3750	0.0108	0.3776
1.290240	0.2090	0.0074	0.1859		0.3620	0.0107	0.3636
1.382400	0.1963	0.0070	0.1740		0.3501	0.0107	0.3509
1.474560	0.1845	0.0068	0.1635		0.3391	0.0107	0.3392
1.658880	0.1636	0.0062	0.1454		0.3200	0.0106	0.3184
1.843200	0.1462	0.0056	0.1306		0.3038	0.0104	0.3004
2.027520	0.1319	0.0051	0.1181		0.2900	0.0102	0.2847
2.211840	0.1202	0.0047	0.1076		0.2775	0.0101	0.2707
2.396160	0.1101	0.0043	0.0986		0.2666	0.0098	0.2582
2.580479	0.1011	0.0040	0.0908		0.2570	0.0096	0.2470
2.764799	0.0940	0.0038	0.0840		0.2485	0.0093	0.2368
2.949119	0.0882	0.0036	0.0780		0.2408	0.0091	0.2275
3.317759	0.0791	0.0033	0.0681		0.2265	0.0087	0.2111
3.686399	0.0721	0.0032	0.0601		0.2144	0.0082	0.1970
4.055039	0.0665	0.0033	0.0535		0.2045	0.0077	0.1848
4.423679	0.0612	0.0034	0.0481		0.1956	0.0073	0.1740
4.792319	0.0565	0.0034	0.0436		0.1872	0.0070	0.1645
5.160959	0.0522	0.0033	0.0397		0.1787	0.0066	0.1559
5.529599	0.0491	0.0030	0.0364		0.1712	0.0063	0.1483
5.898239	0.0456	0.0028	0.0335		0.1643	0.0061	0.1413
6.635519	0.0408	0.0024	0.0288		0.1518	0.0059	0.1291
7.372799	0.0367	0.0023	0.0251		0.1398	0.0060	0.1188
8.110079	0.0336	0.0024	0.0221		0.1295	0.0059	0.1099
8.847359	0.0323	0.0024	0.0197		0.1199	0.0059	0.1022
9.584638	0.0289	0.0024	0.0177		0.1107	0.0060	0.0955
10.321920	0.0258	0.0018	0.0160		0.1028	0.0059	0.0895
11.059200	0.0232	0.0019	0.0145		0.0955	0.0056	0.0842
11.796480	0.0215	0.0017	0.0133		0.0885	0.0052	0.0795
13.271040	0.0198	0.0017	0.0113		0.0765	0.0044	0.0713
14.745600	0.0200	0.0015	0.0098		0.0671	0.0038	0.0645
16.220160	0.0186	0.0016	0.0085		0.0595	0.0037	0.0588
17.694720	0.0173	0.0017	0.0076		0.0535	0.0039	0.0540
19.169280	0.0179	0.0018	0.0067		0.0495	0.0041	0.0498
20.643840	0.0167	0.0019	0.0061		0.0456	0.0042	0.0461
22.118400	0.0144	0.0018	0.0055		0.0421	0.0037	0.0429
23.592950	0.0141	0.0018	0.0050		0.0381	0.0038	0.0401
26.542070	0.0132	0.0019	0.0042		0.0304	0.0042	0.0353
29.491200	0.0130	0.0023	0.0036		0.0230	0.0050	0.0314
32.440320	0.0152	0.0017	0.0032		0.0173	0.0057	0.0282
35.389430	0.0142	0.0017	0.0028		0.0126	0.0055	0.0255
38.338550	0.0163	0.0016	0.0025		0.0090	0.0048	0.0233
41.287670	0.0164	0.0019	0.0022		0.0054	0.0049	0.0213
44.236790	0.0142	0.0019	0.0020		0.0054	0.0049	0.0197
