# Supplementary material for: Conformational dynamics and allosteric modulation of the SARS-CoV-2 spike
Source: eLife. 2022 Mar 24;11:e75433. doi: 10.7554/eLife.75433 (PMC8963877; doi:10.7554/eLife.75433)
Supplement: Figure 2—source data 1. [file elife-75433-fig2-data1.zip › Figure 2- source data 2C Kd calculation.txt]

	Kd	Kd
D614	12.378	2.741
A4-tagged D614	8.329	1.182
D614G	11.461	2.944
A4-tagged D614G	8.633	1.418
