# Supplementary material for: Conformational dynamics and allosteric modulation of the SARS-CoV-2 spike
Source: eLife. 2022 Mar 24;11:e75433. doi: 10.7554/eLife.75433 (PMC8963877; doi:10.7554/eLife.75433)
Supplement: Figure 3—source data 1. [file elife-75433-fig3-data1.zip]

Archive with 29 entries (28 files):
- Figure 3C- source data_D614-down-occupancy_violin.fig
- __MACOSX/
- __MACOSX/._Figure 3C- source data_D614-down-occupancy_violin.fig
- Figure 3D- source data_D614-ACE2_tdp.fig
- __MACOSX/._Figure 3D- source data_D614-ACE2_tdp.fig
- Figure 3H- source data_D614G-Unbound_tdp.fig
- __MACOSX/._Figure 3H- source data_D614G-Unbound_tdp.fig
- Figure 3B- source data_D614-Unbound_histogram.fig
- __MACOSX/._Figure 3B- source data_D614-Unbound_histogram.fig
- Figure 3G- source data_D614-up-occupancy_violin.fig
- __MACOSX/._Figure 3G- source data_D614-up-occupancy_violin.fig
- Figure 3F- source data_D614G-ACE2_histogram.fig
- __MACOSX/._Figure 3F- source data_D614G-ACE2_histogram.fig
- Figure 3H- source data_D614G-ACE2_tdp.fig
- __MACOSX/._Figure 3H- source data_D614G-ACE2_tdp.fig
- Figure 3G- source data_D614G-down-occupancy_violin.fig
- __MACOSX/._Figure 3G- source data_D614G-down-occupancy_violin.fig
- Figure 3F- source data_D614G-Unbound_histogram.fig
- __MACOSX/._Figure 3F- source data_D614G-Unbound_histogram.fig
- Figure 3B- source data_D614-ACE2_histogram.fig
- __MACOSX/._Figure 3B- source data_D614-ACE2_histogram.fig
- Figure 3I- source data_D614G_rates.txt
- __MACOSX/._Figure 3I- source data_D614G_rates.txt
- Figure 3E- source data_D614_rates .txt
- __MACOSX/._Figure 3E- source data_D614_rates .txt
- Figure 3C- source data_D614-up-occupancy_violin.fig
- __MACOSX/._Figure 3C- source data_D614-up-occupancy_violin.fig
- Figure 3D- source data_D614-Unbound_tdp.fig
- __MACOSX/._Figure 3D- source data_D614-Unbound_tdp.fig
