# Supplementary material for: Conformational dynamics and allosteric modulation of the SARS-CoV-2 spike
Source: eLife. 2022 Mar 24;11:e75433. doi: 10.7554/eLife.75433 (PMC8963877; doi:10.7554/eLife.75433)
Supplement: Figure 4—source data 1. [file elife-75433-fig4-data1.zip]

Archive with 13 entries (12 files):
- Figure 4A- source data.fig
- __MACOSX/
- __MACOSX/._Figure 4A- source data.fig
- Figure 4C- source data_D614_rates.txt
- __MACOSX/._Figure 4C- source data_D614_rates.txt
- Figure 4C- source data_D614G_rates.txt
- __MACOSX/._Figure 4C- source data_D614G_rates.txt
- Figure 4D- source data_D614_rates.txt
- __MACOSX/._Figure 4D- source data_D614_rates.txt
- Figure 4D- source data_D614G_rates.txt
- __MACOSX/._Figure 4D- source data_D614G_rates.txt
- Figure 4B- source data.fig
- __MACOSX/._Figure 4B- source data.fig
