# Supplementary material for: Conformational dynamics and allosteric modulation of the SARS-CoV-2 spike
Source: eLife. 2022 Mar 24;11:e75433. doi: 10.7554/eLife.75433 (PMC8963877; doi:10.7554/eLife.75433)
Supplement: Figure 4—source data 1. [file elife-75433-fig4-data1.zip › Figure 4C- source data_D614G_rates.txt]

	k1	k1	k-1	k-1
MAb362IgG1	2.00	0.10	2.60	0.10
MAb362IgA1	1.60	0.10	2.60	0.10
REGN10987	2.00	0.20	3.70	0.30
S309	2.20	0.10	2.40	0.20
CR3022	1.10	0.20	1.80	0.20
