# Supplementary material for: Conformational dynamics and allosteric modulation of the SARS-CoV-2 spike
Source: eLife. 2022 Mar 24;11:e75433. doi: 10.7554/eLife.75433 (PMC8963877; doi:10.7554/eLife.75433)
Supplement: Figure 4—source data 1. [file elife-75433-fig4-data1.zip › Figure 4D- source data_D614_rates.txt]

	k1	k1	k-1	k-1
4A8	2.30	0.10	2.30	0.10
1A9	2.20	0.10	3.40	0.20
2G12	2.50	0.10	3.40	0.20
