# Supplementary material for: Conformational dynamics and allosteric modulation of the SARS-CoV-2 spike
Source: eLife. 2022 Mar 24;11:e75433. doi: 10.7554/eLife.75433 (PMC8963877; doi:10.7554/eLife.75433)
Supplement: Figure 4—figure supplement 1—source data 1. [file elife-75433-fig4-figsupp1-data1.zip]

Archive with 33 entries (32 files):
- Figure 4- supplement 1- source data_D614G-S309_histogram.fig
- __MACOSX/
- __MACOSX/._Figure 4- supplement 1- source data_D614G-S309_histogram.fig
- Figure 4- supplement 1- source data_D614G-REGN10987_histogram.fig
- __MACOSX/._Figure 4- supplement 1- source data_D614G-REGN10987_histogram.fig
- Figure 4- supplement 1- source data_D614-CR3022_histogram.fig
- __MACOSX/._Figure 4- supplement 1- source data_D614-CR3022_histogram.fig
- Figure 4- supplement 1- source data_D614-REGN10987_histogram.fig
- __MACOSX/._Figure 4- supplement 1- source data_D614-REGN10987_histogram.fig
- Figure 4- supplement 1- source data_D614G-2G12_histogram.fig
- __MACOSX/._Figure 4- supplement 1- source data_D614G-2G12_histogram.fig
- Figure 4- supplement 1- source data_D614G-MAb362IgA_histogram.fig
- __MACOSX/._Figure 4- supplement 1- source data_D614G-MAb362IgA_histogram.fig
- Figure 4- supplement 1- source data_D614G-MAb362_histogram.fig
- __MACOSX/._Figure 4- supplement 1- source data_D614G-MAb362_histogram.fig
- Figure 4- supplement 1- source data_D614-MAb362IgA_histogram.fig
- __MACOSX/._Figure 4- supplement 1- source data_D614-MAb362IgA_histogram.fig
- Figure 4- supplement 1- source data_D614G-CR3022_histogram.fig
- __MACOSX/._Figure 4- supplement 1- source data_D614G-CR3022_histogram.fig
- Figure 4- supplement 1- source data_D614-4A8_histogram.fig
- __MACOSX/._Figure 4- supplement 1- source data_D614-4A8_histogram.fig
- Figure 4- supplement 1- source data_D614-S309_histogram.fig
- __MACOSX/._Figure 4- supplement 1- source data_D614-S309_histogram.fig
- Figure 4- supplement 1- source data_D614-1A9_histogram.fig
- __MACOSX/._Figure 4- supplement 1- source data_D614-1A9_histogram.fig
- Figure 4- supplement 1- source data_D614-2G12_histogram.fig
- __MACOSX/._Figure 4- supplement 1- source data_D614-2G12_histogram.fig
- Figure 4- supplement 1- source data_D614G-1A9_histogram.fig
- __MACOSX/._Figure 4- supplement 1- source data_D614G-1A9_histogram.fig
- Figure 4- supplement 1- source data_D614-MAb362_histogram.fig
- __MACOSX/._Figure 4- supplement 1- source data_D614-MAb362_histogram.fig
- Figure 4- supplement 1- source data_D614G-4A8_histogram.fig
- __MACOSX/._Figure 4- supplement 1- source data_D614G-4A8_histogram.fig
