# Supplementary material for: Conformational dynamics and allosteric modulation of the SARS-CoV-2 spike
Source: eLife. 2022 Mar 24;11:e75433. doi: 10.7554/eLife.75433 (PMC8963877; doi:10.7554/eLife.75433)
Supplement: Figure 5—source data 1. [file elife-75433-fig5-data1.zip › Figure 5A- source data.txt]

Control	362IgA1	REGN10987	S309	4A8	1A9	2G12
1.52613900	1.119796674	0.754211121	1.16948921	0.99428966	1.47347875	3.08683853
1.38098727	0.431835890	0.933264069	1.23845367	0.92979943	1.08284647	2.25673176
1.00378758	0.762275281	0.893712656	1.25279584	1.09774681	1.19132957	2.06313796
1.23875805	0.585950016	0.841691832	2.14109477	1.37187901	1.35335583	1.91999587
1.50782456	1.268260598	0.804088765	0.77675794	0.96097296	1.45927817	1.95402145
0.60379226	0.300712240	1.280848900	1.43069975	1.29102268	1.10426374	1.73285519
1.37144037	0.983412491	0.813245989	1.33793339	1.24445722	1.28351693	2.32712951
1.75351092	0.647517733	0.799412736	1.44656768	1.65906514	1.37174674	1.85018477
1.21245538	1.128369394	0.566195784	1.27018953	1.63295731	1.28794006	2.19161385
0.58567265	0.404559054	0.891374642	1.33701793	1.01552663	1.10845407	1.67536370
1.01411381	0.557893842	0.585484404	1.23540215	0.75503284	1.53563537	2.19924027
1.23973222	0.824232667	0.781877627	1.04407153	0.90330193	1.24184638	2.05375159
0.84499743	0.540943236	0.831170767	2.58844833	0.81484705	2.13694835	1.79034669
0.81518774	0.756625079	0.669458093	2.59851837	1.05975407	1.26442763	1.81087936
0.83778855	0.913661724	0.736870846	1.69557212	1.66023414	1.40084629	2.57058839
0.78946958	0.721165192	0.725960112	1.07611254	0.96818183	1.44740556	2.01855272
0.63028976	0.792084967	0.750119596	1.47128503	1.52774665	1.24533833	1.85018477
0.63535546	1.077907246	0.646467617	1.50637757	1.58931437	2.13694835	2.15524168
0.90033044	0.789552117	0.810518305	0.80696804	1.62769677	1.42342753	2.41981988
0.80213383	1.269429605	0.906766571	1.25432160	1.32667740	1.44181845	1.76336088
0.70276821	0.714345982	0.989960922	1.95919259	1.06774229	1.24906307	2.56923041
0.93715417	1.097975205	0.786358821	1.30212330	1.31674084	1.22811140	1.20945171
0.85337531	0.538605222	1.028927832	0.43367761	1.55872534	2.13671555	1.47666535
0.86389638	1.197340823	0.782267296	1.41495102	0.73340621	1.65156796	1.84060280
0.94903908	0.481518699	1.029512335	1.40301282	1.06540427	1.38222258	1.41381369
1.34295707	0.655895619	0.801669858	1.20989484	1.66023414	1.59726566	1.34305853
0.60309933	1.289692398	0.617491391	1.95919259	0.96915601	0.94390950	1.74237356
0.69243768	0.744350503	0.688752476	0.31523192	0.32152597	1.76775549	1.39010318
0.71706467	0.670703044	0.488068684	1.35338735	1.11645092	2.05115249	1.89555095
0.91879642	1.669230095	0.739054419	1.95895851	0.32094147	2.01652763	1.45295484
1.22925372	0.561400863	0.477589113	1.65465139	0.98941880	1.51860700	2.03442678
0.76107887	0.697395377	0.793024212	1.09496038	1.66023414	1.25289879	1.54139879
0.91015077	0.693693521	0.580812891	0.64013829	1.66023414	1.03235345	1.75215885
1.14436920	0.654336942	0.563521598	1.36883679	0.95473825	2.46815631	1.55607673
1.00761079	0.796566161	0.616967412	0.58278810	0.94986739	2.53778240	1.71903941
0.91434260	0.697200542	0.532082884	1.40277873	0.68664591	1.35075167	2.21620732
0.91303266	0.484246383	0.327469253	0.38522255	0.95610209	1.19155256	2.63885650
0.71496876	0.941717898	0.503526052	0.93578435	1.02974955	1.28488916	2.43035459
1.18733544	0.685705304	0.469991424	1.43157087	1.24328821	1.30144888	1.54817322
1.29868088	0.927300142	0.463179702	1.16214203	0.70145334	1.66802083	1.56736744
0.75007532	0.673235893	0.560639716		0.99351032	1.49376742
1.01442251	0.502755665	0.979560582		1.33427595	0.92245714
1.15170490	0.479960023	0.732504687		0.90836763	1.39478547
1.49674478	0.617708047	0.640546448		1.56379104	1.13509898
1.23187362	0.674599735	1.430968120		0.60871210	1.88404988
2.15727969	0.488727578			1.23627417
1.08767242	0.739869308			0.70106367
0.93825860	0.583027498			0.70496036
1.06170377	0.497884801			1.05780573
1.25891496	0.440213776			0.78640120
0.81857699
0.77680134
0.79825370
0.79863006
1.10573757
0.77717770
1.71393086
0.75309083
0.51335127
0.84981464
0.78545756
1.55510811
0.86298715
0.49302798
0.89422480
